# Supplementary material for: Temporal transcriptomic profiling of human three-dimensional neuromuscular co-cultures
Source: Biol Open. 2025 Sep 16;14(9):bio062196. doi: 10.1242/bio.062196 (PMC12486213; doi:10.1242/bio.062196)
Supplement: Table S2. 6 vs 3 [file biolopen-14-062196-TableS2.xlsx]

## Sheet: Sup Tab. 2 6vs3
Supplementary Table 2 - 6 vs 3
Chr	Start	End	Strand	Combined_exon_length	ID	gene	gene_biotype	GeneID	description	d6_34_1w_1	d6_34_1w_2	d6_34_1w_3	d6_34_3w_1	d6_34_3w_2	d6_34_3w_3	d6_34_6w_1	d6_34_6w_2	d6_34_6w_3	IMR9_1w_1	IMR9_1w_2	IMR9_1w_3	IMR9_3w_1	IMR9_3w_2	IMR9_3w_3	IMR9_6w_1	IMR9_6w_2	IMR9_6w_3	d6_34_1w_1_normalized	d6_34_1w_2_normalized	d6_34_1w_3_normalized	d6_34_3w_1_normalized	d6_34_3w_2_normalized	d6_34_3w_3_normalized	d6_34_6w_1_normalized	d6_34_6w_2_normalized	d6_34_6w_3_normalized	IMR9_1w_1_normalized	IMR9_1w_2_normalized	IMR9_1w_3_normalized	IMR9_3w_1_normalized	IMR9_3w_2_normalized	IMR9_3w_3_normalized	IMR9_6w_1_normalized	IMR9_6w_2_normalized	IMR9_6w_3_normalized	baseMean	log2FoldChange	lfcSE	stat
NC_000001.11	11874	14409	+	1652	gene-DDX11L1	DDX11L1	transcribed_pseudogene	100287102	DEAD/H-box helicase 11 like 1 %28pseudogene%29	4	2	2	1	3	3	2	2	3	6	8	3	3	2	3	2	3	5	3.13112	2.03714	1.71919	0.970222	2.36925	2.54794	1.68257	1.62865	4.30877	5.44242	5.98189	2.95268	7.39856	2.77567	3.32067	1.67792	2.47019	6.11526	3.25167	-0.230848	0.632881	-0.364758
NC_000001.11	14362	29370	-	1769	gene-WASH7P	WASH7P	transcribed_pseudogene	653635	WASP family homolog 7%2C pseudogene	151	134	124	84	95	117	103	181	74	179	187	147	32	66	78	101	116	58	118.2	136.488	106.59	81.4986	75.0263	99.3696	86.6523	147.393	106.283	162.366	139.827	144.681	78.918	91.5972	86.3373	84.7348	95.5142	70.937	106.245	-0.0329784	0.220361	-0.149656
NC_000001.11	17369	17436	-	68	gene-MIR6859-1	MIR6859-1	miRNA	102466751	microRNA 6859-1	6	5	2	2	2	2	2	4	2	5	4	3	1	1	1	1	2	1	4.69668	5.09285	1.71919	1.94044	1.5795	1.69863	1.68257	3.25729	2.87252	4.53535	2.99094	2.95268	2.46619	1.38784	1.10689	0.838958	1.6468	1.22305	2.42713	-0.19891	0.671322	-0.296295
NC_000001.11	29774	35418	+	2263	gene-MIR1302-2HG	MIR1302-2HG	lncRNA	107985730	MIR1302-2 host gene	1	2	0	2	4	4	2	2	1	4	3	2	21	4	5	2	3	10	0.782779	2.03714	0	1.94044	3.159	3.39725	1.68257	1.62865	1.43626	3.62828	2.24321	1.96845	51.7899	5.55135	5.53444	1.67792	2.47019	12.2305	5.73102	-1.37962	0.65335	-2.11162
NC_000001.11	30366	30503	+	138	gene-MIR1302-2	MIR1302-2	miRNA	100302278	microRNA 1302-2	0	0	0	0	0	0	0	0	0	0	0	0	0	0	0	0	0	0	0	0	0	0	0	0	0	0	0	0	0	0	0	0	0	0	0	0	0	NA	NA	NA
NC_000001.11	34611	36081	-	1130	gene-FAM138A	FAM138A	lncRNA	645520	family with sequence similarity 138 member A	0	0	1	0	2	1	1	0	0	0	1	1	7	3	3	1	0	2	0	0	0.859595	0	1.5795	0.849313	0.841284	0	0	0	0.747736	0.984226	17.2633	4.16351	3.32067	0.838958	0	2.4461	1.88301	-1.66076	0.67534	-2.45915
NC_000001.11	65419	71585	+	2618	gene-OR4F5	OR4F5	protein_coding	79501	olfactory receptor family 4 subfamily F member 5	0	0	0	1	1	1	1	0	0	1	0	0	7	0	3	1	1	4	0	0	0	0.970222	0.789751	0.849313	0.841284	0	0	0.90707	0	0	17.2633	0	3.32067	0.838958	0.823398	4.89221	1.74979	-0.836051	0.655602	-1.27524
NC_000001.11	95222	107727	+	5590	gene-LOC124903816	LOC124903816	lncRNA	124903816	uncharacterized LOC124903816	2	0	0	1	4	1	2	1	1	2	1	3	14	3	4	2	2	4	1.56556	0	0	0.970222	3.159	0.849313	1.68257	0.814323	1.43626	1.81414	0.747736	2.95268	34.5266	4.16351	4.42755	1.67792	1.6468	4.89221	3.74036	-1.59889	0.667848	-2.39409
NC_000001.11	120849	175246	-	4266	gene-LOC124900384	LOC124900384	lncRNA	124900384	uncharacterized LOC124900384	20	26	19	18	20	22	21	26	18	21	32	20	13	10	12	18	20	8	15.6556	26.4828	16.3323	17.464	15.795	18.6849	17.667	21.1724	25.8526	19.0485	23.9276	19.6845	32.0604	13.8784	13.2827	15.1012	16.468	9.78442	18.7968	-0.33583	0.394351	-0.851601
NC_000001.11	126642	129225	-	2584	gene-SEPTIN14P18	SEPTIN14P18	pseudogene	107126284	septin 14 pseudogene 18	3	1	3	1	2	4	2	1	2	1	2	1	3	2	3	3	2	2	2.34834	1.01857	2.57878	0.970222	1.5795	3.39725	1.68257	0.814323	2.87252	0.90707	1.49547	0.984226	7.39856	2.77567	3.32067	2.51687	1.6468	2.4461	2.26408	-0.60267	0.656714	-0.917704
NC_000001.11	134773	140566	-	5474	gene-LOC729737	LOC729737	lncRNA	729737	uncharacterized LOC729737	24	19	18	21	20	29	17	24	14	33	34	25	12	7	12	15	16	6	18.7867	19.3528	15.4727	20.3747	15.795	24.6301	14.3018	19.5438	20.1076	29.9333	25.423	24.6057	29.5942	9.71486	13.2827	12.5844	13.1744	7.33831	18.5564	-0.452506	0.406223	-1.11393
NC_000001.11	177308	180105	-	2709	gene-LOC124903814	LOC124903814	lncRNA	124903814	uncharacterized LOC124903814	41	54	43	26	26	32	36	54	25	45	53	36	25	24	26	26	29	19	32.0939	55.0028	36.9626	25.2258	20.5335	27.178	30.2862	43.9735	35.9064	40.8182	39.63	35.4321	61.6547	33.3081	28.7791	21.8129	23.8785	23.238	34.2064	-0.716851	0.322899	-2.22005
NC_000001.11	182388	184878	+	1607	gene-DDX11L17	DDX11L17	transcribed_pseudogene	102725121	DEAD/H-box helicase 11 like 17 %28pseudogene%29	5	5	3	2	4	4	3	2	5	8	8	6	5	3	6	4	5	5	3.9139	5.09285	2.57878	1.94044	3.159	3.39725	2.52385	1.62865	7.18129	7.25656	5.98189	5.90536	12.3309	4.16351	6.64133	3.35583	4.11699	6.11526	4.84909	-0.538509	0.576621	-0.933904
NC_000001.11	184916	200117	-	1767	gene-LOC100996442	LOC100996442	lncRNA	100996442	WAS protein family homolog 2-like	131	119	122	85	95	101	97	158	56	166	176	139	33	57	56	91	116	60	102.544	121.21	104.871	82.4688	75.0263	85.7806	81.6046	128.663	80.4304	150.574	131.602	136.807	81.3842	79.1067	61.9858	76.3452	95.5142	73.3831	97.1833	0.164006	0.219293	0.747888
NC_000001.11	187891	187958	-	68	gene-MIR6859-2	MIR6859-2	miRNA	102465909	microRNA 6859-2	2	3	2	1	2	2	1	3	1	3	3	2	0	1	0	1	1	1	1.56556	3.05571	1.71919	0.970222	1.5795	1.69863	0.841284	2.44297	1.43626	2.72121	2.24321	1.96845	0	1.38784	0	0.838958	0.823398	1.22305	1.47308	0.20138	0.676877	0.297514
NC_000001.11	258511	259036	-	526	gene-RPL23AP21	RPL23AP21	pseudogene	728481	ribosomal protein L23a pseudogene 21	11	7	12	9	11	12	10	11	6	7	11	9	8	10	11	9	10	7	8.61057	7.12999	10.3151	8.73199	8.68726	10.1918	8.41284	8.95756	8.61755	6.34949	8.2251	8.85804	19.7295	13.8784	12.1758	7.55062	8.23398	8.56137	9.62316	-0.754997	0.439456	-1.71803
NC_000001.11	262719	297504	-	5998	gene-LOC127239154	LOC127239154	lncRNA	127239154	uncharacterized LOC127239154	77	62	61	44	38	39	59	49	30	57	86	53	23	17	27	31	34	30	60.274	63.1514	52.4353	42.6898	30.0105	33.1232	49.6358	39.9019	43.0877	51.703	64.3053	52.164	56.7223	23.5932	29.886	26.0077	27.9955	36.6916	43.521	-0.194829	0.296081	-0.658026
NC_000001.11	273223	284291	+	3264	gene-LOC124903815	LOC124903815	lncRNA	124903815	uncharacterized LOC124903815	0	0	0	0	1	0	0	0	0	1	1	0	2	0	0	0	1	1	0	0	0	0	0.789751	0	0	0	0	0.90707	0.747736	0	4.93237	0	0	0	0.823398	1.22305	0.523521	-0.0937764	0.45614	-0.205587
NC_000001.11	347969	348441	-	473	gene-RPL23AP24	RPL23AP24	pseudogene	728517	ribosomal protein L23a pseudogene 24	2	1	3	2	3	3	1	2	1	2	2	3	2	2	4	2	1	2	1.56556	1.01857	2.57878	1.94044	2.36925	2.54794	0.841284	1.62865	1.43626	1.81414	1.49547	2.95268	4.93237	2.77567	4.42755	1.67792	0.823398	2.4461	2.18178	-0.854489	0.658682	-1.29727
NC_000001.11	350706	358545	-	1633	gene-LOC124900618	LOC124900618	lncRNA	124900618	uncharacterized LOC124900618	6	4	5	2	5	5	3	4	3	4	5	2	3	2	2	3	2	4	4.69668	4.07428	4.29797	1.94044	3.94875	4.24656	2.52385	3.25729	4.30877	3.62828	3.73868	1.96845	7.39856	2.77567	2.21378	2.51687	1.6468	4.89221	3.55966	-0.239242	0.624111	-0.383332
NC_000001.11	365134	382235	-	1819	gene-LOC112268260	LOC112268260	protein_coding	112268260	uncharacterized LOC112268260	2	1	2	3	1	2	2	2	1	1	2	1	1	3	2	1	3	1	1.56556	1.01857	1.71919	2.91066	0.789751	1.69863	1.68257	1.62865	1.43626	0.90707	1.49547	0.984226	2.46619	4.16351	2.21378	0.838958	2.47019	1.22305	1.73402	-0.564979	0.672526	-0.840086
NC_000001.11	439764	440270	+	507	gene-WBP1LP7	WBP1LP7	pseudogene	106479030	WBP1L pseudogene 7	0	0	0	0	0	0	0	0	0	0	0	0	1	1	1	0	0	0	0	0	0	0	0	0	0	0	0	0	0	0	2.46619	1.38784	1.10689	0	0	0	0.275606	-0.225778	0.329747	-0.684702
NC_000001.11	450740	451678	-	939	gene-OR4F29	OR4F29	protein_coding	729759	olfactory receptor family 4 subfamily F member 29	1	0	1	1	1	1	1	0	0	0	1	0	0	0	1	0	1	1	0.782779	0	0.859595	0.970222	0.789751	0.849313	0.841284	0	0	0	0.747736	0	0	0	1.10689	0	0.823398	1.22305	0.499668	0.0612544	0.603798	0.101449
NC_000001.11	484833	485210	-	378	gene-SEPTIN14P13	SEPTIN14P13	pseudogene	106481733	septin 14 pseudogene 13	2	1	1	1	2	2	1	2	1	1	1	1	1	1	0	1	1	1	1.56556	1.01857	0.859595	0.970222	1.5795	1.69863	0.841284	1.62865	1.43626	0.90707	0.747736	0.984226	2.46619	1.38784	0	0.838958	0.823398	1.22305	1.16537	-0.0820082	0.676441	-0.121235
NC_000001.11	490756	495445	-	4370	gene-LOC100132287	LOC100132287	lncRNA	100132287	uncharacterized LOC100132287	41	29	32	37	40	43	36	41	28	51	52	39	8	9	11	21	25	10	32.0939	29.5385	27.507	35.8982	31.59	36.5205	30.2862	33.3873	40.2152	46.2606	38.8823	38.3848	19.7295	12.4905	12.1758	17.6181	20.5849	12.2305	28.633	0.251968	0.353154	0.713478
NC_000001.11	516376	516479	-	104	gene-LOC124904706	LOC124904706	snRNA	124904706	U6 spliceosomal RNA	0	1	0	0	0	0	0	0	0	0	0	0	0	0	0	0	0	0	0	1.01857	0	0	0	0	0	0	0	0	0	0	0	0	0	0	0	0	0.0565872	0	0.329747	0
NC_000001.11	586287	611297	-	2343	gene-LOC105378947	LOC105378947	protein_coding	105378947	proline-rich extensin-like protein EPR1	2	1	2	4	2	1	2	2	0	1	3	1	1	4	2	1	2	1	1.56556	1.01857	1.71919	3.88089	1.5795	0.849313	1.68257	1.62865	0	0.90707	2.24321	0.984226	2.46619	5.55135	2.21378	0.838958	1.6468	1.22305	1.77771	-0.862982	0.675402	-1.27773
NC_000001.11	627380	629009	-	798	gene-LOC101928626	LOC101928626	lncRNA	101928626	uncharacterized LOC101928626	0	0	0	0	1	0	3	0	0	0	0	1	4	0	2	1	0	3	0	0	0	0	0.789751	0	2.52385	0	0	0	0	0.984226	9.86475	0	2.21378	0.838958	0	3.66916	1.16025	-0.460836	0.551183	-0.836085
NC_000001.11	632615	632685	-	71	gene-MIR12136	MIR12136	miRNA	113219467	microRNA 12136	8	9	17	10	8	8	9	8	7	6	13	7	19	27	46	13	6	18	6.26223	9.16713	14.6131	9.70222	6.31801	6.7945	7.57156	6.51459	10.0538	5.44242	9.72057	6.88958	46.8576	37.4716	50.9169	10.9065	4.94039	22.0149	15.1199	-1.70467	0.439341	-3.88005
NC_000001.11	674743	675246	+	504	gene-WBP1LP6	WBP1LP6	pseudogene	106481797	WBP1L pseudogene 6	0	0	0	0	1	0	0	0	0	0	0	0	1	0	1	0	0	0	0	0	0	0	0.789751	0	0	0	0	0	0	0	2.46619	0	1.10689	0	0	0	0.242379	-0.165575	0.329747	-0.502128
NC_000001.11	676076	720101	-	13393	gene-OR4F16	OR4F16	protein_coding	81399	olfactory receptor family 4 subfamily F member 16	7	4	5	6	6	9	8	8	9	7	4	5	14	7	14	4	4	11	5.47945	4.07428	4.29797	5.82133	4.73851	7.64382	6.73027	6.51459	12.9263	6.34949	2.99094	4.92113	34.5266	9.71486	15.4964	3.35583	3.29359	13.4536	8.46272	-1.29167	0.542536	-2.38081
NC_000001.11	717621	720202	-	2582	gene-SEPTIN14P14	SEPTIN14P14	pseudogene	107105354	septin 14 pseudogene 14	2	3	3	4	4	3	5	6	2	2	1	2	2	3	2	3	2	2	1.56556	3.05571	2.57878	3.88089	3.159	2.54794	4.20642	4.88594	2.87252	1.81414	0.747736	1.96845	4.93237	4.16351	2.21378	2.51687	1.6468	2.4461	2.84458	-0.469378	0.640481	-0.732853
NC_000001.11	725759	778634	-	7117	gene-LOC100288069	LOC100288069	lncRNA	100288069	uncharacterized LOC100288069	135	143	120	125	110	145	104	159	88	151	177	108	28	50	60	77	83	40	105.675	145.656	103.151	121.278	86.8726	123.15	87.4935	129.477	126.391	136.968	132.349	106.296	69.0532	69.3919	66.4133	64.5998	68.342	48.9221	99.5267	-0.153443	0.242727	-0.632162
NC_000001.11	778758	787675	+	6074	gene-LINC01409	LINC01409	lncRNA	105378580	long intergenic non-protein coding RNA 1409	68	62	69	74	65	69	56	71	30	97	138	75	18	32	31	40	45	26	53.229	63.1514	59.312	71.7964	51.3338	58.6026	47.1119	57.817	43.0877	87.9858	103.188	73.817	44.3914	44.4108	34.3135	33.5583	37.0529	31.7994	55.331	-0.227408	0.262635	-0.865872
NC_000001.11	791598	799081	+	5056	gene-LOC124903817	LOC124903817	lncRNA	124903817	uncharacterized LOC124903817	31	25	29	24	31	29	29	37	19	35	41	22	36	28	28	20	24	15	24.2662	25.4643	24.9282	23.2853	24.4823	24.6301	24.3972	30.13	27.2889	31.7475	30.6572	21.653	88.7827	38.8594	30.9929	16.7792	19.7615	18.3458	29.2473	-1.34488	0.347438	-3.87084
NC_000001.11	817371	819834	+	1944	gene-FAM87B	FAM87B	lncRNA	400728	family with sequence similarity 87 member B	41	31	38	140	167	136	64	85	52	74	95	58	25	58	46	52	82	36	32.0939	31.5757	32.6646	135.831	131.888	115.507	53.8422	69.2175	74.6854	67.1232	71.0349	57.0851	61.6547	80.4946	50.9169	43.6258	67.5186	44.0299	67.8216	-0.287782	0.243362	-1.18253
NC_000001.11	826206	827522	-	1317	gene-LINC00115	LINC00115	lncRNA	79854	long intergenic non-protein coding RNA 115	22	27	40	14	23	14	13	33	12	28	40	24	6	21	18	20	14	16	17.2211	27.5014	34.3838	13.5831	18.1643	11.8904	10.9367	26.8727	17.2351	25.398	29.9094	23.6214	14.7971	29.1446	19.924	16.7792	11.5276	19.5688	20.4699	-0.424543	0.405787	-1.04622
NC_000001.11	827591	859446	+	9233	gene-LINC01128	LINC01128	lncRNA	643837	long intergenic non-protein coding RNA 1128	273	228	269	505	574	621	418	545	259	369	448	312	144	212	275	368	342	234	213.699	232.234	231.231	489.962	453.317	527.423	351.657	443.806	371.991	334.709	334.986	307.079	355.131	294.221	304.394	308.737	281.602	286.194	340.132	-0.103719	0.12006	-0.863887
NC_000001.11	860182	868202	+	2457	gene-LOC107984850	LOC107984850	lncRNA	107984850	uncharacterized LOC107984850	0	0	0	2	2	4	1	8	2	0	4	0	1	2	3	3	2	4	0	0	0	1.94044	1.5795	3.39725	0.841284	6.51459	2.87252	0	2.99094	0	2.46619	2.77567	3.32067	2.51687	1.6468	4.89221	2.0975	0.0414407	0.679299	0.061005
NC_000001.11	868071	876802	-	1706	gene-FAM41C	FAM41C	lncRNA	284593	family with sequence similarity 41 member C	1	2	2	2	2	0	2	1	1	4	2	2	3	0	2	1	2	2	0.782779	2.03714	1.71919	1.94044	1.5795	0	1.68257	0.814323	1.43626	3.62828	1.49547	1.96845	7.39856	0	2.21378	0.838958	1.6468	2.4461	1.86826	-0.422283	0.678994	-0.621924
NC_000001.11	873291	874514	+	1224	gene-TUBB8P11	TUBB8P11	pseudogene	388579	tubulin beta 8 class VIII pseudogene 11	1	0	0	0	0	0	0	0	1	1	0	2	0	2	6	4	0	2	0.782779	0	0	0	0	0	0	0	1.43626	0.90707	0	1.96845	0	2.77567	6.64133	3.35583	0	2.4461	1.12853	-0.323908	0.605312	-0.53511
NC_000001.11	904811	921019	+	10232	gene-LOC284600	LOC284600	lncRNA	284600	uncharacterized LOC284600	89	113	70	83	86	102	106	221	97	90	62	50	33	24	24	100	128	46	69.6673	115.098	60.1716	80.5284	67.9186	86.6299	89.1761	179.965	139.317	81.6363	46.3596	49.2113	81.3842	33.3081	26.5653	83.8958	105.395	56.2604	80.6938	0.794043	0.374592	2.11976
NC_000001.11	916818	919692	-	1506	gene-LINC02593	LINC02593	lncRNA	100130417	long intergenic non-protein coding RNA 2593	36	38	19	26	28	33	38	90	36	25	14	9	9	4	10	62	65	44	28.1801	38.7057	16.3323	25.2258	22.113	28.0273	31.9688	73.2891	51.7053	22.6768	10.4683	8.85804	22.1957	5.55135	11.0689	52.0154	53.5209	53.8143	30.8732	1.89622	0.431201	4.39753
NC_000001.11	920243	925604	-	2736	gene-LOC107985728	LOC107985728	lncRNA	107985728	collagen alpha-1%28III%29 chain-like	62	38	31	39	36	41	58	101	38	33	21	30	4	7	6	86	73	52	48.5323	38.7057	26.6474	37.8386	28.431	34.8218	48.7945	82.2467	54.5778	29.9333	15.7025	29.5268	9.86475	9.71486	6.64133	72.1504	60.108	63.5987	38.7687	2.62112	0.388145	6.75293
NC_000001.11	923923	944574	+	3586	gene-SAMD11	SAMD11	protein_coding	148398	sterile alpha motif domain containing 11	133	91	82	125	184	194	342	389	217	185	144	120	16	30	35	557	525	377	104.11	92.6899	70.4868	121.278	145.314	164.767	287.719	316.772	311.668	167.808	107.674	118.107	39.459	41.6351	38.7411	467.3	432.284	461.091	193.828	3.40723	0.219019	15.5568
NC_000001.11	944203	959256	-	2757	gene-NOC2L	NOC2L	protein_coding	26155	NOC2 like nucleolar associated transcriptional repressor	789	649	692	657	811	745	567	629	296	789	1018	884	216	483	731	672	664	402	617.613	661.052	594.84	637.436	640.488	632.738	477.008	512.209	425.132	715.679	761.195	870.056	532.696	670.325	809.135	563.78	546.736	491.667	619.988	-0.338947	0.127617	-2.65597
NC_000001.11	960584	965719	+	2968	gene-KLHL17	KLHL17	protein_coding	339451	kelch like family member 17	86	98	62	57	71	76	58	99	50	110	115	78	13	35	29	54	50	39	67.319	99.8199	53.2949	55.3026	56.0723	64.5478	48.7945	80.618	71.8129	99.7777	85.9897	76.7696	32.0604	48.5743	32.0998	45.3037	41.1699	47.699	61.5015	0.215751	0.291984	0.738915
NC_000001.11	966482	975865	+	3343	gene-PLEKHN1	PLEKHN1	protein_coding	84069	pleckstrin homology domain containing N1	54	41	34	15	12	10	5	14	3	36	52	32	25	14	20	4	3	10	42.2701	41.7614	29.2262	14.5533	9.47701	8.49313	4.20642	11.4005	4.30877	32.6545	38.8823	31.4952	61.6547	19.4297	22.1378	3.35583	2.47019	12.2305	21.6671	-2.11086	0.493144	-4.28041
NC_000001.11	975198	982093	-	3615	gene-PERM1	PERM1	protein_coding	84808	PPARGC1 and ESRR induced regulator%2C muscle 1	33	26	31	9	6	7	2	4	2	17	35	29	9	10	2	0	5	1	25.8317	26.4828	26.6474	8.73199	4.73851	5.94519	1.68257	3.25729	2.87252	15.4202	26.1708	28.5426	22.1957	13.8784	2.21378	0	4.11699	1.22305	12.2195	-1.85546	0.581686	-3.18979
NC_000001.11	998964	1000097	-	963	gene-HES4	HES4	protein_coding	57801	hes family bHLH transcription factor 4	113	80	202	53	63	48	68	60	35	184	304	187	86	86	100	32	42	15	88.454	81.4856	173.638	51.4217	49.7543	40.767	57.2073	48.8594	50.269	166.901	227.312	184.05	212.092	119.354	110.689	26.8467	34.5827	18.3458	96.7794	-2.27543	0.320025	-7.11016
NC_000001.11	1008060	1008290	-	231	gene-RPL39P12	RPL39P12	pseudogene	100270829	ribosomal protein L39 pseudogene 12	0	1	0	0	2	0	0	1	0	0	1	0	1	0	0	0	0	0	0	1.01857	0	0	1.5795	0	0	0.814323	0	0	0.747736	0	2.46619	0	0	0	0	0	0.368129	-0.147724	0.385156	-0.383544
NC_000001.11	1013497	1014540	+	637	gene-ISG15	ISG15	protein_coding	9636	ISG15 ubiquitin like modifier	2433	1831	2068	1860	2736	2040	1505	1156	965	108	220	141	68	125	151	69	62	57	1904.5	1865	1777.64	1804.61	2160.76	1732.6	1266.13	941.358	1385.99	97.9636	164.502	138.776	167.701	173.48	167.14	57.8881	51.0507	69.714	884.823	-1.47954	0.200655	-7.37358
NC_000001.11	1020120	1056116	+	8699	gene-AGRN	AGRN	protein_coding	375790	agrin	2484	1703	1785	1919	2587	2284	1270	1396	846	738	691	588	152	297	445	566	702	334	1944.42	1734.63	1534.38	1861.86	2043.09	1939.83	1068.43	1136.8	1215.07	669.418	516.686	578.725	374.86	412.188	492.565	474.85	578.025	408.5	1054.68	0.181058	0.143251	1.26392
NC_000001.11	1059734	1066453	+	974	gene-LOC100288175	LOC100288175	lncRNA	100288175	uncharacterized LOC100288175	56	44	64	12	10	11	7	7	3	70	67	58	14	19	13	8	6	5	43.8356	44.8171	55.0141	11.6427	7.89751	9.34244	5.88899	5.70026	4.30877	63.4949	50.0983	57.0851	34.5266	26.3689	14.3896	6.71167	4.94039	6.11526	25.121	-1.76504	0.408385	-4.32201
NC_000001.11	1065635	1069337	-	1405	gene-LOC105378948	LOC105378948	lncRNA	105378948	uncharacterized LOC105378948	2	2	3	1	1	0	2	0	0	2	5	3	12	1	4	0	1	2	1.56556	2.03714	2.57878	0.970222	0.789751	0	1.68257	0	0	1.81414	3.73868	2.95268	29.5942	1.38784	4.42755	0	0.823398	2.4461	3.15604	-1.96877	0.678766	-2.90051
NC_000001.11	1070967	1074306	-	1900	gene-RNF223	RNF223	protein_coding	401934	ring finger protein 223	0	0	2	2	2	0	0	0	0	6	2	0	1	1	0	0	0	2	0	0	1.71919	1.94044	1.5795	0	0	0	0	5.44242	1.49547	0	2.46619	1.38784	0	0	0	2.4461	1.02651	-0.124158	0.565489	-0.219559
NC_000001.11	1081823	1116089	-	2432	gene-C1orf159	C1orf159	protein_coding	54991	chromosome 1 open reading frame 159	64	61	37	46	48	68	61	78	40	58	50	40	12	14	15	42	50	32	50.0979	62.1328	31.805	44.6302	37.908	57.7533	51.3183	63.5172	57.4503	52.6101	37.3868	39.369	29.5942	19.4297	16.6033	35.2362	41.1699	39.1377	42.6194	0.820393	0.326534	2.51243
NC_000001.11	1122903	1128984	-	5024	gene-LOC124903819	LOC124903819	lncRNA	124903819	uncharacterized LOC124903819	0	0	1	2	0	1	2	0	1	2	3	1	8	3	6	1	0	5	0	0	0.859595	1.94044	0	0.849313	1.68257	0	1.43626	1.81414	2.24321	0.984226	19.7295	4.16351	6.64133	0.838958	0	6.11526	2.7388	-1.34643	0.680305	-1.97916
NC_000001.11	1128684	1161940	+	2523	gene-LOC124903820	LOC124903820	lncRNA	124903820	uncharacterized LOC124903820	0	3	1	0	0	4	2	2	1	0	8	2	10	0	3	1	3	4	0	3.05571	0.859595	0	0	3.39725	1.68257	1.62865	1.43626	0	5.98189	1.96845	24.6619	0	3.32067	0.838958	2.47019	4.89221	3.1219	-0.859169	0.672069	-1.27839
NC_000001.11	1137017	1144056	+	1620	gene-LINC01342	LINC01342	lncRNA	254099	long intergenic non-protein coding RNA 1342	0	0	0	0	0	0	0	0	0	0	0	0	2	0	2	0	0	0	0	0	0	0	0	0	0	0	0	0	0	0	4.93237	0	2.21378	0	0	0	0.397008	-0.285981	0.329747	-0.867276
NC_000001.11	1162877	1170338	+	7086	gene-LOC124903818	LOC124903818	lncRNA	124903818	uncharacterized LOC124903818	1	1	2	0	2	1	0	0	0	2	3	2	15	8	6	0	2	4	0.782779	1.01857	1.71919	0	1.5795	0.849313	0	0	0	1.81414	2.24321	1.96845	36.9928	11.1027	6.64133	0	1.6468	4.89221	4.0695	-2.17218	0.667583	-3.2538
NC_000001.11	1167104	1167198	+	95	gene-MIR200B	MIR200B	miRNA	406984	microRNA 200b	0	0	0	0	0	0	0	0	0	0	0	0	1	0	0	0	0	0	0	0	0	0	0	0	0	0	0	0	0	0	2.46619	0	0	0	0	0	0.13701	-0.105372	0.329747	-0.319553
NC_000001.11	1167863	1167952	+	90	gene-MIR200A	MIR200A	miRNA	406983	microRNA 200a	0	0	0	0	0	0	0	0	0	0	0	0	0	0	0	0	0	0	0	0	0	0	0	0	0	0	0	0	0	0	0	0	0	0	0	0	0	NA	NA	NA
NC_000001.11	1169005	1169087	+	83	gene-MIR429	MIR429	miRNA	554210	microRNA 429	0	0	0	0	0	0	0	0	0	0	0	0	0	0	0	0	0	0	0	0	0	0	0	0	0	0	0	0	0	0	0	0	0	0	0	0	0	NA	NA	NA
NC_000001.11	1173056	1179555	-	3532	gene-TTLL10-AS1	TTLL10-AS1	lncRNA	100506376	TTLL10 antisense RNA 1	0	1	0	1	0	1	0	0	0	0	1	0	8	0	0	1	0	1	0	1.01857	0	0.970222	0	0.849313	0	0	0	0	0.747736	0	19.7295	0	0	0.838958	0	1.22305	1.40985	-1.01813	0.547263	-1.8604
NC_000001.11	1173880	1197936	+	4139	gene-TTLL10	TTLL10	protein_coding	254173	tubulin tyrosine ligase like 10	1	0	1	0	2	2	0	3	2	0	2	1	14	4	9	2	1	3	0.782779	0	0.859595	0	1.5795	1.69863	0	2.44297	2.87252	0	1.49547	0.984226	34.5266	5.55135	9.962	1.67792	0.823398	3.66916	3.82923	-2.07973	0.668625	-3.11046
NC_000001.11	1203508	1206592	-	1148	gene-TNFRSF18	TNFRSF18	protein_coding	8784	TNF receptor superfamily member 18	41	32	28	11	12	18	1	5	0	27	25	23	7	4	6	10	1	3	32.0939	32.5943	24.0687	10.6724	9.47701	15.2876	0.841284	4.07162	0	24.4909	18.6934	22.6372	17.2633	5.55135	6.64133	8.38958	0.823398	3.66916	13.1815	-0.82414	0.537647	-1.53287
NC_000001.11	1211340	1214153	-	1852	gene-TNFRSF4	TNFRSF4	protein_coding	7293	TNF receptor superfamily member 4	9	15	9	6	10	14	4	6	2	4	4	3	2	1	3	0	5	2	7.04501	15.2786	7.73635	5.82133	7.89751	11.8904	3.36514	4.88594	2.87252	3.62828	2.99094	2.95268	4.93237	1.38784	3.32067	0	4.11699	2.4461	5.1427	-0.335407	0.630573	-0.531908
NC_000001.11	1216931	1232001	-	4231	gene-SDF4	SDF4	protein_coding	51150	stromal cell derived factor 4	2643	1864	2225	2490	3147	2731	2340	2416	1258	1884	2192	1915	462	1117	1681	2978	2911	2161	2068.89	1898.62	1912.6	2415.85	2485.35	2319.47	1968.6	1967.41	1806.81	1708.92	1639.04	1884.79	1139.38	1550.21	1860.68	2498.42	2396.91	2643.02	2009.16	0.713069	0.123445	5.77642
NC_000001.11	1232237	1235041	+	2805	gene-B3GALT6	B3GALT6	protein_coding	126792	beta-1%2C3-galactosyltransferase 6	174	134	132	225	326	265	209	192	122	150	139	143	29	125	162	275	248	168	136.204	136.488	113.467	218.3	257.459	225.068	175.828	156.35	175.223	136.061	103.935	140.744	71.5194	173.48	179.316	230.714	204.203	205.473	168.88	0.533551	0.214645	2.48574
NC_000001.11	1242453	1247280	-	1268	gene-C1QTNF12	C1QTNF12	protein_coding	388581	C1q and TNF related 12	12	4	8	5	6	7	4	2	3	12	18	14	5	5	0	2	3	1	9.39335	4.07428	6.87676	4.85111	4.73851	5.94519	3.36514	1.62865	4.30877	10.8848	13.4593	13.7792	12.3309	6.93919	0	1.67792	2.47019	1.22305	5.99702	-1.05394	0.619321	-1.70176
NC_000001.11	1253912	1273854	-	4325	gene-UBE2J2	UBE2J2	protein_coding	118424	ubiquitin conjugating enzyme E2 J2	338	284	331	292	344	283	285	311	172	398	544	410	81	180	225	297	314	184	264.579	289.274	284.526	283.305	271.674	240.356	239.766	253.255	247.036	361.014	406.768	403.533	199.761	249.811	249.05	249.171	258.547	225.042	276.47	0.0492403	0.119151	0.41326
NC_000001.11	1280436	1292025	+	3050	gene-SCNN1D	SCNN1D	protein_coding	6339	sodium channel epithelial 1 subunit delta	46	48	42	18	17	39	22	44	23	49	48	46	16	5	6	19	21	8	36.0078	48.8914	36.103	17.464	13.4258	33.1232	18.5083	35.8302	33.0339	44.4464	35.8913	45.2744	39.459	6.93919	6.64133	15.9402	17.2914	9.78442	27.4475	-0.11352	0.480017	-0.236491
NC_000001.11	1292391	1307930	-	3934	gene-ACAP3	ACAP3	protein_coding	116983	ArfGAP with coiled-coil%2C ankyrin repeat and PH domains 3	340	287	286	351	360	441	384	614	228	270	365	266	86	136	142	384	426	215	266.145	292.33	245.844	340.548	284.31	374.547	323.053	499.995	327.467	244.909	272.924	261.804	212.092	188.746	157.178	322.16	350.768	262.956	290.432	0.75072	0.187566	4.00243
NC_000001.11	1296110	1296170	-	61	gene-MIR6726	MIR6726	miRNA	102465434	microRNA 6726	0	0	0	1	0	0	0	0	0	0	1	0	0	0	0	0	0	0	0	0	0	0.970222	0	0	0	0	0	0	0.747736	0	0	0	0	0	0	0	0.0954421	0	0.329747	0
NC_000001.11	1304729	1304812	-	84	gene-SNORD167	SNORD167	snoRNA	109623456	small nucleolar RNA%2C C/D box 167	2	1	0	2	1	2	0	2	1	1	1	1	0	0	0	0	2	0	1.56556	1.01857	0	1.94044	0.789751	1.69863	0	1.62865	1.43626	0.90707	0.747736	0.984226	0	0	0	0	1.6468	0	0.797982	0.278971	0.630671	0.44234
NC_000001.11	1308597	1311677	+	1378	gene-PUSL1	PUSL1	protein_coding	126789	pseudouridine synthase like 1	52	44	40	43	80	79	68	94	47	73	105	96	30	47	51	64	60	35	40.7045	44.8171	34.3838	41.7195	63.1801	67.0957	57.2073	76.5464	67.5041	66.2161	78.5123	94.4857	73.9856	65.2283	56.4513	53.6933	49.4039	42.8068	59.6634	-0.375637	0.247655	-1.51677
NC_000001.11	1311600	1324660	-	2587	gene-INTS11	INTS11	protein_coding	54973	integrator complex subunit 11	548	436	457	548	600	624	515	689	320	640	704	500	150	308	385	676	641	453	428.963	444.097	392.835	531.681	473.851	529.971	433.261	561.069	459.602	580.525	526.406	492.113	369.928	427.454	426.152	567.136	527.798	554.043	484.827	0.415974	0.11467	3.62759
NC_000001.11	1312502	1312566	-	65	gene-MIR6727	MIR6727	miRNA	102465435	microRNA 6727	0	1	0	0	1	1	0	4	0	0	1	0	0	0	0	0	0	1	0	1.01857	0	0	0.789751	0.849313	0	3.25729	0	0	0.747736	0	0	0	0	0	0	1.22305	0.438095	0.0370526	0.451347	0.0820934
NC_000001.11	1324802	1328896	+	3015	gene-CPTP	CPTP	protein_coding	80772	ceramide-1-phosphate transfer protein	185	93	103	90	126	129	135	149	78	134	182	153	37	75	75	192	170	102	144.814	94.727	88.5383	87.3199	99.5086	109.561	113.573	121.334	112.028	121.547	136.088	150.587	91.2489	104.088	83.0166	161.08	139.978	124.751	115.766	0.607335	0.205506	2.95531
NC_000001.11	1331280	1335314	+	3601	gene-TAS1R3	TAS1R3	protein_coding	83756	taste 1 receptor member 3	5	3	4	1	3	3	3	0	3	3	2	1	7	0	2	2	2	3	3.9139	3.05571	3.43838	0.970222	2.36925	2.54794	2.52385	0	4.30877	2.72121	1.49547	0.984226	17.2633	0	2.21378	1.67792	1.6468	3.66916	3.04444	-0.774712	0.674896	-1.1479
NC_000001.11	1335278	1349418	-	3344	gene-DVL1	DVL1	protein_coding	1855	dishevelled segment polarity protein 1	760	516	642	336	507	398	414	424	241	942	1114	908	135	233	246	551	486	373	594.912	525.582	551.86	325.994	400.404	338.027	348.292	345.273	346.138	854.46	832.978	893.677	332.935	323.366	272.295	462.266	400.171	456.199	478.046	0.515821	0.111532	4.62489
NC_000001.11	1339650	1339708	-	59	gene-MIR6808	MIR6808	miRNA	102466740	microRNA 6808	0	0	0	0	1	0	0	0	0	0	0	0	0	0	2	0	0	0	0	0	0	0	0.789751	0	0	0	0	0	0	0	0	0	2.21378	0	0	0	0.166863	-0.165575	0.329747	-0.502128
NC_000001.11	1352689	1363541	-	2896	gene-MXRA8	MXRA8	protein_coding	54587	matrix remodeling associated 8	2080	1347	1572	2328	3075	3014	3758	3736	2442	1324	1556	1280	375	665	888	4506	4856	3286	1628.18	1372.01	1351.28	2258.68	2428.48	2559.83	3161.55	3042.31	3507.34	1200.96	1163.48	1259.81	924.82	922.912	982.917	3780.35	3998.42	4018.95	2197.9	2.04806	0.0865452	23.6647
NC_000001.11	1373736	1375207	-	910	gene-AURKAIP1	AURKAIP1	protein_coding	54998	aurora kinase A interacting protein 1	559	441	562	518	731	620	722	742	353	514	742	620	323	709	890	959	846	670	437.574	449.19	483.092	502.575	577.308	526.574	607.407	604.228	506.999	466.234	554.82	610.22	796.579	983.976	985.131	804.561	696.595	819.445	634.028	-0.260119	0.119473	-2.17722
NC_000001.11	1385711	1399335	-	5385	gene-CCNL2	CCNL2	protein_coding	81669	cyclin L2	1224	1274	984	1054	1147	1178	1112	1765	715	1410	1445	915	146	558	547	779	925	426	958.122	1297.66	845.841	1022.61	905.844	1000.49	935.508	1437.28	1026.92	1278.97	1080.48	900.567	360.063	774.413	605.468	653.548	761.643	521.02	909.247	0.142684	0.235226	0.606582
NC_000001.11	1399530	1402046	+	1748	gene-MRPL20-AS1	MRPL20-AS1	lncRNA	148413	MRPL20 antisense RNA 1	81	46	73	53	66	72	51	69	33	63	66	44	24	36	59	75	71	54	63.4051	46.8542	62.7504	51.4217	52.1236	61.1505	42.9055	56.1883	47.3965	57.1454	49.3506	43.3059	59.1885	49.9621	65.3064	62.9219	58.4613	66.0448	55.3268	0.0914685	0.226024	0.404686
NC_000001.11	1401909	1407293	-	1045	gene-MRPL20	MRPL20	protein_coding	55052	mitochondrial ribosomal protein L20	158	129	156	223	286	261	250	278	134	162	170	158	68	253	277	272	266	193	123.679	131.396	134.097	216.359	225.869	221.671	210.321	226.382	192.459	146.945	127.115	155.508	167.701	351.123	306.608	228.197	219.024	236.049	201.139	-0.297243	0.179584	-1.65518
NC_000001.11	1408348	1410684	+	2337	gene-MRPL20-DT	MRPL20-DT	lncRNA	116435301	MRPL20 divergent transcript	32	29	32	32	32	24	28	23	18	43	60	26	4	3	6	16	21	5	25.0489	29.5385	27.507	31.0471	25.272	20.3835	23.556	18.7294	25.8526	39.004	44.8642	25.5899	9.86475	4.16351	6.64133	13.4233	17.2914	6.11526	21.8829	0.755148	0.447109	1.68896
NC_000001.11	1418420	1421276	-	2151	gene-ANKRD65	ANKRD65	protein_coding	441869	ankyrin repeat domain 65	7	2	2	4	4	5	5	4	0	2	2	3	9	14	12	9	11	4	5.47945	2.03714	1.71919	3.88089	3.159	4.24656	4.20642	3.25729	0	1.81414	1.49547	2.95268	22.1957	19.4297	13.2827	7.55062	9.05738	4.89221	6.14758	-1.1031	0.522492	-2.11122
NC_000001.11	1420166	1423287	+	1218	gene-ANKRD65-AS1	ANKRD65-AS1	lncRNA	105378585	ANKRD65 antisense RNA 1	9	1	0	4	2	7	7	5	0	1	2	1	3	1	6	4	1	1	7.04501	1.01857	0	3.88089	1.5795	5.94519	5.88899	4.07162	0	0.90707	1.49547	0.984226	7.39856	1.38784	6.64133	3.35583	0.823398	1.22305	2.98036	-0.801364	0.678291	-1.18145
NC_000001.11	1425871	1430255	+	3217	gene-TMEM88B	TMEM88B	protein_coding	643965	transmembrane protein 88B	0	7	3	2	2	1	1	5	0	2	6	3	12	0	2	1	2	2	0	7.12999	2.57878	1.94044	1.5795	0.849313	0.841284	4.07162	0	1.81414	4.48642	2.95268	29.5942	0	2.21378	0.838958	1.6468	2.4461	3.61023	-1.33863	0.679965	-1.96867
NC_000001.11	1430157	1434573	-	1194	gene-LINC01770	LINC01770	lncRNA	102724312	long intergenic non-protein coding RNA 1770	7	5	13	1	2	4	5	7	3	1	3	1	0	0	1	1	3	0	5.47945	5.09285	11.1747	0.970222	1.5795	3.39725	4.20642	5.70026	4.30877	0.90707	2.24321	0.984226	0	0	1.10689	0.838958	2.47019	0	2.80333	0.293808	0.675816	0.434746
NC_000001.11	1433233	1435549	+	1386	gene-LOC107985729	LOC107985729	protein_coding	107985729	uncharacterized LOC107985729	0	0	0	0	2	4	0	3	4	0	0	1	6	2	1	2	0	4	0	0	0	0	1.5795	3.39725	0	2.44297	5.74503	0	0	0.984226	14.7971	2.77567	1.10689	1.67792	0	4.89221	2.18882	-0.667369	0.652604	-1.02262
NC_000001.11	1435690	1442882	+	4492	gene-VWA1	VWA1	protein_coding	64856	von Willebrand factor A domain containing 1	386	249	283	288	459	401	534	505	333	227	252	225	61	122	212	516	532	388	302.153	253.624	243.265	279.424	362.496	340.574	449.246	411.233	478.274	205.905	188.43	221.451	150.437	169.316	234.66	432.902	438.048	474.544	313.11	1.22952	0.15489	7.93802
NC_000001.11	1449689	1470163	+	3864	gene-ATAD3C	ATAD3C	protein_coding	219293	ATPase family AAA domain containing 3C	29	28	28	26	37	31	34	48	17	66	75	42	20	26	22	21	18	17	22.7006	28.52	24.0687	25.2258	29.2208	26.3287	28.6037	39.0875	24.4164	59.8666	56.0802	41.3375	49.3237	36.0838	24.3515	17.6181	14.8212	20.7919	31.5804	-0.928147	0.327832	-2.83117
NC_000001.11	1471765	1509466	+	6137	gene-ATAD3B	ATAD3B	protein_coding	83858	ATPase family AAA domain containing 3B	279	241	245	261	282	357	205	377	128	414	579	384	95	167	194	164	186	100	218.395	245.475	210.601	253.228	222.71	303.205	172.463	307	183.841	375.527	432.939	377.943	234.288	231.769	214.736	137.589	153.152	122.305	244.287	-0.696762	0.200202	-3.4803
NC_000001.11	1512162	1534685	+	3533	gene-ATAD3A	ATAD3A	protein_coding	55210	ATPase family AAA domain containing 3A	270	203	250	303	362	322	243	288	92	355	548	376	157	247	345	246	244	191	211.35	206.77	214.899	293.977	285.89	273.479	204.432	234.525	132.136	322.01	409.759	370.069	387.191	342.796	381.877	206.384	200.909	233.603	272.892	-0.786058	0.156579	-5.0202
NC_000001.11	1534778	1540624	-	1381	gene-TMEM240	TMEM240	protein_coding	339453	transmembrane protein 240	30	14	19	9	20	13	17	25	16	23	32	27	6	10	11	21	21	17	23.4834	14.26	16.3323	8.73199	15.795	11.0411	14.3018	20.3581	22.9801	20.8626	23.9276	26.5741	14.7971	13.8784	12.1758	17.6181	17.2914	20.7919	17.5112	0.41395	0.388128	1.06653
NC_000001.11	1541673	1574863	-	1284	gene-SSU72	SSU72	protein_coding	29101	SSU72 homolog%2C RNA polymerase II CTD phosphatase	1177	885	1174	875	1187	992	1007	1120	573	1000	1438	1106	360	933	1160	992	863	655	921.331	901.435	1009.16	848.944	937.434	842.518	847.173	912.042	822.976	907.07	1075.24	1088.55	887.827	1294.85	1283.99	832.247	710.592	801.099	940.25	-0.569725	0.126438	-4.50596
NC_000001.11	1598012	1600135	-	2124	gene-FNDC10	FNDC10	protein_coding	643988	fibronectin type III domain containing 10	24	23	17	70	95	88	92	90	53	18	20	10	6	18	35	89	82	56	18.7867	23.4271	14.6131	67.9155	75.0263	74.7395	77.3981	73.2891	76.1217	16.3273	14.9547	9.84226	14.7971	24.9811	38.7411	74.6673	67.5186	68.4909	46.2021	1.26732	0.268402	4.72171
NC_000001.11	1599433	1607210	+	572	gene-LOC105378586	LOC105378586	lncRNA	105378586	uncharacterized LOC105378586	1	2	2	5	1	1	4	6	3	0	3	1	2	1	2	5	5	3	0.782779	2.03714	1.71919	4.85111	0.789751	0.849313	3.36514	4.88594	4.30877	0	2.24321	0.984226	4.93237	1.38784	2.21378	4.19479	4.11699	3.66916	2.62953	0.455313	0.656363	0.693691
NC_000001.11	1613731	1630605	+	9614	gene-MIB2	MIB2	protein_coding	142678	MIB E3 ubiquitin protein ligase 2	549	457	421	298	342	384	330	410	197	602	756	576	106	164	175	346	335	217	429.746	465.487	361.889	289.126	270.095	326.136	277.624	333.873	282.943	546.056	565.289	566.914	261.416	227.605	193.705	290.28	275.838	265.402	346.079	0.308074	0.136993	2.24883
NC_000001.11	1624757	1631786	-	5689	gene-LOC124903821	LOC124903821	lncRNA	124903821	uncharacterized LOC124903821	19	14	13	6	7	2	8	9	4	12	11	10	14	10	9	10	5	3	14.8728	14.26	11.1747	5.82133	5.52826	1.69863	6.73027	7.32891	5.74503	10.8848	8.2251	9.84226	34.5266	13.8784	9.962	8.38958	4.11699	3.66916	9.81416	-1.43406	0.50589	-2.83473
NC_000001.11	1632173	1634654	+	1252	gene-MMP23B	MMP23B	protein_coding	8510	matrix metallopeptidase 23B	3	4	8	2	2	0	0	4	1	3	16	8	10	4	5	3	4	0	2.34834	4.07428	6.87676	1.94044	1.5795	0	0	3.25729	1.43626	2.72121	11.9638	7.87381	24.6619	5.55135	5.53444	2.51687	3.29359	0	4.75721	-1.57771	0.659001	-2.39409
NC_000001.11	1635225	1659004	-	3618	gene-CDK11B	CDK11B	protein_coding	984	cyclin dependent kinase 11B	621	576	683	393	451	388	392	427	170	653	892	691	336	655	950	489	475	332	486.106	586.697	587.103	381.297	356.178	329.533	329.783	347.716	244.164	592.317	666.981	680.1	828.639	909.033	1051.54	410.251	391.114	406.053	532.478	-1.20406	0.12874	-9.35268
NC_000001.11	1661478	1692795	-	6434	gene-SLC35E2B	SLC35E2B	protein_coding	728661	solute carrier family 35 member E2B	848	665	601	620	817	688	663	880	407	718	750	539	129	267	357	611	659	349	663.797	677.349	516.616	601.537	645.227	584.327	557.771	716.605	584.557	651.277	560.802	530.498	318.138	370.552	395.159	512.603	542.619	426.845	547.571	0.437836	0.145171	3.01601
NC_000001.11	1673283	1674435	+	535	gene-LOC100288379	LOC100288379	pseudogene	100288379	ribosomal protein S7 pseudogene	2	0	0	0	1	0	0	0	0	1	0	0	2	0	0	0	1	2	1.56556	0	0	0	0.789751	0	0	0	0	0.90707	0	0	4.93237	0	0	0	0.823398	2.4461	0.636903	0.0338224	0.462889	0.0730682
NC_000001.11	1699939	1701808	+	906	gene-MMP23A	MMP23A	transcribed_pseudogene	8511	matrix metallopeptidase 23A %28pseudogene%29	2	3	3	1	4	0	0	2	0	3	10	6	6	3	3	1	2	0	1.56556	3.05571	2.57878	0.970222	3.159	0	0	1.62865	0	2.72121	7.47736	5.90536	14.7971	4.16351	3.32067	0.838958	1.6468	0	2.9905	-1.66119	0.67271	-2.4694
NC_000001.11	1702379	1724357	-	3050	gene-CDK11A	CDK11A	protein_coding	728642	cyclin dependent kinase 11A	439	450	481	262	264	245	195	295	129	454	614	420	174	401	527	255	279	172	343.64	458.357	413.465	254.198	208.494	208.082	164.05	240.225	185.277	411.81	459.11	413.375	429.117	556.523	583.33	213.934	229.728	210.365	332.393	-1.2541	0.15974	-7.85087
NC_000001.11	1727385	1746070	-	8557	gene-SLC35E2A	SLC35E2A	transcribed_pseudogene	9906	solute carrier family 35 member E2A %28pseudogene%29	544	475	427	408	518	495	454	571	296	461	530	398	66	162	225	381	394	225	425.832	483.821	367.047	395.85	409.091	420.41	381.943	464.979	425.132	418.159	396.3	391.722	162.768	224.83	249.05	319.643	324.419	275.187	363.121	0.493114	0.142899	3.45078
NC_000001.11	1735819	1737291	+	538	gene-LOC100129381	LOC100129381	pseudogene	100129381	ribosomal protein S7 pseudogene	2	0	0	0	1	1	0	0	0	2	0	0	0	1	0	0	0	2	1.56556	0	0	0	0.789751	0.849313	0	0	0	1.81414	0	0	0	1.38784	0	0	0	2.4461	0.491817	0.050722	0.44997	0.112723
NC_000001.11	1745819	1751742	+	1907	gene-LOC112268218	LOC112268218	lncRNA	112268218	uncharacterized LOC112268218	0	2	4	2	3	4	3	3	0	3	2	1	8	2	3	2	2	3	0	2.03714	3.43838	1.94044	2.36925	3.39725	2.52385	2.44297	0	2.72121	1.49547	0.984226	19.7295	2.77567	3.32067	1.67792	1.6468	3.66916	3.12055	-1.15568	0.665069	-1.73768
NC_000001.11	1751232	1780514	-	4621	gene-NADK	NADK	protein_coding	65220	NAD kinase	340	267	290	388	480	451	424	486	243	240	250	187	108	191	301	416	466	281	266.145	271.958	249.282	376.446	379.08	383.04	356.704	395.761	349.011	217.697	186.934	184.05	266.348	265.077	333.173	349.007	383.703	343.678	308.728	0.298734	0.114708	2.60431
NC_000001.11	1785286	1891087	-	4540	gene-GNB1	GNB1	protein_coding	2782	G protein subunit beta 1	3758	2719	3660	3604	4662	3919	3413	3724	1934	3308	3734	3154	2066	4649	6457	3790	3594	2270	2941.68	2769.49	3146.12	3496.68	3681.82	3328.46	2871.3	3032.54	2777.72	3000.59	2792.05	3104.25	5095.14	6452.05	7147.18	3179.65	2959.29	2776.33	3586.24	-1.06382	0.103932	-10.2357
NC_000001.11	1891180	1892726	+	1031	gene-GNB1-DT	GNB1-DT	lncRNA	105378949	GNB1 divergent transcript	3	8	0	1	3	2	1	6	4	5	10	2	0	2	1	3	5	5	2.34834	8.14856	0	0.970222	2.36925	1.69863	0.841284	4.88594	5.74503	4.53535	7.47736	1.96845	0	2.77567	1.10689	2.51687	4.11699	6.11526	3.20112	0.796674	0.671897	1.18571
NC_000001.11	1906002	1909126	-	2166	gene-LOC124903822	LOC124903822	lncRNA	124903822	uncharacterized LOC124903822	5	5	3	14	6	9	6	6	6	6	10	5	8	5	6	4	4	3	3.9139	5.09285	2.57878	13.5831	4.73851	7.64382	5.0477	4.88594	8.61755	5.44242	7.47736	4.92113	19.7295	6.93919	6.64133	3.35583	3.29359	3.66916	6.53176	-1.21808	0.562745	-2.16454
NC_000001.11	1915260	1917296	+	736	gene-CALML6	CALML6	protein_coding	163688	calmodulin like 6	10	5	3	2	1	0	1	2	3	5	4	2	4	1	2	1	1	3	7.82779	5.09285	2.57878	1.94044	0.789751	0	0.841284	1.62865	4.30877	4.53535	2.99094	1.96845	9.86475	1.38784	2.21378	0.838958	0.823398	3.66916	2.96116	-0.722844	0.670256	-1.07846
NC_000001.11	1917591	1919279	-	1028	gene-TMEM52	TMEM52	protein_coding	339456	transmembrane protein 52	3	3	8	1	1	1	3	0	4	6	8	4	0	2	3	3	2	4	2.34834	3.05571	6.87676	0.970222	0.789751	0.849313	2.52385	0	5.74503	5.44242	5.98189	3.9369	0	2.77567	3.32067	2.51687	1.6468	4.89221	2.9818	0.190133	0.663415	0.286597
NC_000001.11	1921957	2003786	-	5355	gene-CFAP74	CFAP74	protein_coding	85452	cilia and flagella associated protein 74	2	2	4	4	2	6	3	1	0	3	3	5	28	11	11	6	1	8	1.56556	2.03714	3.43838	3.88089	1.5795	5.09588	2.52385	0.814323	0	2.72121	2.24321	4.92113	69.0532	15.2662	12.1758	5.03375	0.823398	9.78442	7.9421	-2.00822	0.623947	-3.21857
NC_000001.11	1957368	1959030	+	1053	gene-LOC107984872	LOC107984872	lncRNA	107984872	uncharacterized LOC107984872	0	0	1	1	0	0	0	0	0	0	0	0	3	1	3	1	0	0	0	0	0.859595	0.970222	0	0	0	0	0	0	0	0	7.39856	1.38784	3.32067	0.838958	0	0	0.82088	-0.957702	0.519774	-1.84253
NC_000001.11	2013198	2018088	-	4711	gene-LOC105378589	LOC105378589	lncRNA	105378589	uncharacterized LOC105378589	3	2	1	1	2	0	4	0	1	0	0	1	7	3	4	2	0	4	2.34834	2.03714	0.859595	0.970222	1.5795	0	3.36514	0	1.43626	0	0	0.984226	17.2633	4.16351	4.42755	1.67792	0	4.89221	2.55583	-1.18969	0.680402	-1.74851
NC_000001.11	2019345	2030758	+	6997	gene-GABRD	GABRD	protein_coding	2563	gamma-aminobutyric acid type A receptor subunit delta	3	5	3	3	10	3	1	4	3	3	2	2	15	4	7	3	2	5	2.34834	5.09285	2.57878	2.91066	7.89751	2.54794	0.841284	3.25729	4.30877	2.72121	1.49547	1.96845	36.9928	5.55135	7.74822	2.51687	1.6468	6.11526	5.47444	-1.6392	0.629464	-2.60412
NC_000001.11	2035766	2047447	-	1732	gene-LOC105378590	LOC105378590	lncRNA	105378590	uncharacterized LOC105378590	0	0	0	0	0	3	0	0	0	0	0	0	2	0	0	0	0	3	0	0	0	0	0	2.54794	0	0	0	0	0	0	4.93237	0	0	0	0	3.66916	0.619415	0.0233708	0.330435	0.0707273
NC_000001.11	2048504	2185395	+	7701	gene-PRKCZ	PRKCZ	protein_coding	5590	protein kinase C zeta	82	37	48	49	56	68	35	41	22	55	40	42	55	57	72	88	98	34	64.1879	37.6871	41.2606	47.5409	44.2261	57.7533	29.4449	33.3873	31.5977	49.8889	29.9094	41.3375	135.64	79.1067	79.696	73.8283	80.693	41.5838	55.4872	-0.512414	0.29817	-1.71853
NC_000001.11	2049201	2050070	-	540	gene-PRKCZ-DT	PRKCZ-DT	lncRNA	105378591	PRKCZ divergent transcript	0	0	1	0	0	0	1	0	0	1	0	0	7	0	0	0	1	1	0	0	0.859595	0	0	0	0.841284	0	0	0.90707	0	0	17.2633	0	0	0	0.823398	1.22305	1.21765	-0.834966	0.502467	-1.66173
NC_000001.11	2181794	2183875	-	1253	gene-PRKCZ-AS1	PRKCZ-AS1	lncRNA	100506504	PRKCZ antisense RNA 1	19	10	8	4	7	7	5	10	2	14	25	22	4	2	3	3	8	2	14.8728	10.1857	6.87676	3.88089	5.52826	5.94519	4.20642	8.14323	2.87252	12.699	18.6934	21.653	9.86475	2.77567	3.32067	2.51687	6.58718	2.4461	7.94824	-0.20894	0.576407	-0.362486
NC_000001.11	2184477	2212720	-	7312	gene-FAAP20	FAAP20	protein_coding	199990	FA core complex associated protein 20	311	194	218	263	345	346	271	275	167	277	343	253	133	218	219	284	265	187	243.444	197.603	187.392	255.168	272.464	293.862	227.988	223.939	239.855	251.258	256.473	249.009	328.003	302.548	242.409	238.264	218.2	228.711	247.588	-0.32484	0.132404	-2.4534
NC_000001.11	2189798	2192458	+	2661	gene-LOC112268219	LOC112268219	lncRNA	112268219	uncharacterized LOC112268219	25	6	13	22	8	20	14	34	7	12	14	12	5	6	5	18	16	21	19.5695	6.11142	11.1747	21.3449	6.31801	16.9863	11.778	27.687	10.0538	10.8848	10.4683	11.8107	12.3309	8.32702	5.53444	15.1012	13.1744	25.6841	13.5744	0.892554	0.519818	1.71705
NC_000001.11	2207013	2209335	+	1512	gene-LOC105378593	LOC105378593	lncRNA	105378593	uncharacterized LOC105378593	7	5	4	4	2	10	8	10	5	6	8	6	5	0	2	10	4	1	5.47945	5.09285	3.43838	3.88089	1.5795	8.49313	6.73027	8.14323	7.18129	5.44242	5.98189	5.90536	12.3309	0	2.21378	8.38958	3.29359	1.22305	5.26664	0.0786094	0.634111	0.123968
NC_000001.11	2212391	2220749	+	302	gene-LOC124903823	LOC124903823	lncRNA	124903823	uncharacterized LOC124903823	2	2	1	1	0	0	2	0	1	4	1	0	0	0	0	0	0	1	1.56556	2.03714	0.859595	0.970222	0	0	1.68257	0	1.43626	3.62828	0.747736	0	0	0	0	0	0	1.22305	0.786134	0.104472	0.593056	0.176159
NC_000001.11	2228319	2310213	+	16277	gene-SKI	SKI	protein_coding	6497	SKI proto-oncogene	1661	1215	1312	1501	1951	1869	1424	1635	808	1479	1673	1409	468	824	1117	1265	1328	779	1300.2	1237.56	1127.79	1456.3	1540.8	1587.37	1197.99	1331.42	1160.5	1341.56	1250.96	1386.77	1154.18	1143.58	1236.39	1061.28	1093.47	952.758	1253.38	-0.184744	0.0841996	-2.19411
NC_000001.11	2314995	2319268	+	2293	gene-LOC124903824	LOC124903824	lncRNA	124903824	uncharacterized LOC124903824	8	2	3	3	1	1	4	3	1	2	4	1	8	1	4	1	3	4	6.26223	2.03714	2.57878	2.91066	0.789751	0.849313	3.36514	2.44297	1.43626	1.81414	2.99094	0.984226	19.7295	1.38784	4.42755	0.838958	2.47019	4.89221	3.45599	-1.01649	0.65986	-1.54047
NC_000001.11	2321253	2391554	-	6202	gene-MORN1	MORN1	protein_coding	79906	MORN repeat containing 1	93	91	92	92	74	99	91	96	52	110	112	65	29	43	41	68	65	45	72.7985	92.6899	79.0827	89.2604	58.4416	84.082	76.5569	78.1751	74.6854	99.7777	83.7464	63.9747	71.5194	59.677	45.3824	57.0492	53.5209	55.0374	71.9699	-0.0488244	0.24493	-0.19934
NC_000001.11	2350414	2352661	-	2248	gene-LOC100129534	LOC100129534	transcribed_pseudogene	100129534	small nuclear ribonucleoprotein polypeptide N pseudogene	18	20	12	20	11	13	17	23	8	16	10	3	4	2	8	14	21	8	14.09	20.3714	10.3151	19.4044	8.68726	11.0411	14.3018	18.7294	11.4901	14.5131	7.47736	2.95268	9.86475	2.77567	8.85511	11.7454	17.2914	9.78442	11.8717	0.727385	0.517665	1.40513
NC_000001.11	2391841	2405436	+	3028	gene-RER1	RER1	protein_coding	11079	retention in endoplasmic reticulum sorting receptor 1	723	466	655	619	746	644	633	563	314	651	898	680	138	356	375	665	709	453	565.949	474.654	563.035	600.567	589.154	546.957	532.533	458.464	450.985	590.503	671.467	669.274	340.334	494.07	415.083	557.907	583.789	554.043	536.598	0.420909	0.120518	3.4925
NC_000001.11	2403974	2413827	-	3126	gene-PEX10	PEX10	protein_coding	5192	peroxisomal biogenesis factor 10	123	98	117	138	161	144	113	112	48	101	98	79	37	74	84	142	100	78	96.2818	99.8199	100.573	133.891	127.15	122.301	95.0651	91.2042	68.9404	91.6141	73.2781	77.7539	91.2489	102.7	92.9786	119.132	82.3398	95.3981	97.8705	0.04535	0.18741	0.241983
NC_000001.11	2415943	2505532	+	7496	gene-PLCH2	PLCH2	protein_coding	9651	phospholipase C eta 2	9	10	5	3	1	5	3	6	1	23	11	7	25	10	10	8	4	6	7.04501	10.1857	4.29797	2.91066	0.789751	4.24656	2.52385	4.88594	1.43626	20.8626	8.2251	6.88958	61.6547	13.8784	11.0689	6.71167	3.29359	7.33831	9.90247	-1.76423	0.589557	-2.99247
NC_000001.11	2508537	2526596	-	5049	gene-PANK4	PANK4	protein_coding	55229	pantothenate kinase 4 %28inactive%29	285	182	205	199	210	238	226	290	152	274	340	272	55	83	97	321	281	212	223.092	185.38	176.217	193.074	165.848	202.136	190.13	236.154	218.311	248.537	254.23	267.71	135.64	115.19	107.368	269.306	231.375	259.287	204.388	1.09555	0.154732	7.08035
NC_000001.11	2528745	2530263	-	1420	gene-HES5	HES5	protein_coding	388585	hes family bHLH transcription factor 5	17	7	7	24	43	25	46	35	26	13	14	8	48	27	41	7	4	4	13.3072	7.12999	6.01716	23.2853	33.9593	21.2328	38.6991	28.5013	37.3427	11.7919	10.4683	7.87381	118.377	37.4716	45.3824	5.87271	3.29359	4.89221	25.2721	-3.25995	0.462539	-7.04795
NC_000001.11	2549920	2557011	-	4619	gene-TNFRSF14-AS1	TNFRSF14-AS1	lncRNA	115110	TNFRSF14 antisense RNA 1	11	8	11	6	2	6	8	7	2	12	10	6	6	12	6	3	5	10	8.61057	8.14856	9.45554	5.82133	1.5795	5.09588	6.73027	5.70026	2.87252	10.8848	7.47736	5.90536	14.7971	16.654	6.64133	2.51687	4.11699	12.2305	7.51327	-0.847776	0.546866	-1.55025
NC_000001.11	2554234	2563829	+	3422	gene-TNFRSF14	TNFRSF14	protein_coding	8764	TNF receptor superfamily member 14	250	222	253	105	135	111	142	223	115	235	364	247	40	116	103	116	199	71	195.695	226.123	217.477	101.873	106.616	94.2737	119.462	181.594	165.17	213.162	272.176	243.104	98.6475	160.989	114.01	97.3192	163.856	86.8367	158.799	-0.104687	0.238692	-0.438587
NC_000001.11	2566535	2584534	+	698	gene-LOC100996583	LOC100996583	lncRNA	100996583	uncharacterized LOC100996583	2	3	5	0	0	1	3	4	1	4	9	4	3	3	1	1	2	0	1.56556	3.05571	4.29797	0	0	0.849313	2.52385	3.25729	1.43626	3.62828	6.72963	3.9369	7.39856	4.16351	1.10689	0.838958	1.6468	0	2.57975	-1.13764	0.671889	-1.6932
NC_000001.11	2586523	2591468	+	2890	gene-PRXL2B	PRXL2B	protein_coding	127281	peroxiredoxin like 2B	140	77	90	81	113	102	87	69	45	109	144	138	45	74	89	79	84	52	109.589	78.4299	77.3635	78.588	89.2419	86.6299	73.1917	56.1883	64.6316	98.8707	107.674	135.823	110.978	102.7	98.5131	66.2777	69.1654	63.5987	87.0808	-0.619756	0.204965	-3.02371
NC_000001.11	2590639	2633016	-	2879	gene-MMEL1	MMEL1	protein_coding	79258	membrane metalloendopeptidase like 1	5	5	6	2	2	2	4	2	0	4	4	4	12	5	5	5	3	4	3.9139	5.09285	5.15757	1.94044	1.5795	1.69863	3.36514	1.62865	0	3.62828	2.99094	3.9369	29.5942	6.93919	5.53444	4.19479	2.47019	4.89221	4.91988	-1.34871	0.602322	-2.23918
NC_000001.11	2628756	2636620	+	587	gene-MMEL1-AS1	MMEL1-AS1	lncRNA	105378597	MMEL1 antisense RNA 1	0	0	0	0	0	0	0	0	0	0	0	0	2	2	0	0	0	0	0	0	0	0	0	0	0	0	0	0	0	0	4.93237	2.77567	0	0	0	0	0.428225	-0.285981	0.329747	-0.867276
NC_000001.11	2636986	2801693	-	7780	gene-TTC34	TTC34	protein_coding	100287898	tetratricopeptide repeat domain 34	39	30	21	29	13	17	33	63	15	43	34	39	13	11	8	17	27	10	30.5284	30.5571	18.0515	28.1364	10.2668	14.4383	27.7624	51.3024	21.5439	39.004	25.423	38.3848	32.0604	15.2662	8.85511	14.2623	22.2317	12.2305	24.4614	-0.0842353	0.463542	-0.181721
NC_000001.11	2701377	2702276	+	777	gene-LOC105378602	LOC105378602	lncRNA	105378602	uncharacterized LOC105378602	0	0	1	0	0	0	1	0	0	0	0	0	1	0	1	0	0	0	0	0	0.859595	0	0	0	0.841284	0	0	0	0	0	2.46619	0	1.10689	0	0	0	0.292997	-0.165575	0.329747	-0.502128
NC_000001.11	2762488	2763387	+	777	gene-LOC105378601	LOC105378601	lncRNA	105378601	uncharacterized LOC105378601	0	0	0	0	0	0	0	0	0	0	0	0	0	0	0	0	0	0	0	0	0	0	0	0	0	0	0	0	0	0	0	0	0	0	0	0	0	NA	NA	NA
NC_000001.11	2763419	2767518	+	996	gene-LOC112268220	LOC112268220	lncRNA	112268220	uncharacterized LOC112268220	0	0	0	0	1	0	0	0	2	1	0	0	4	0	1	0	1	1	0	0	0	0	0.789751	0	0	0	2.87252	0.90707	0	0	9.86475	0	1.10689	0	0.823398	1.22305	0.977079	-0.619638	0.530034	-1.16905
NC_000001.11	2764564	2765629	+	822	gene-LOC107985732	LOC107985732	lncRNA	107985732	uncharacterized LOC107985732	1	0	0	0	0	1	0	0	0	0	0	0	2	0	1	0	0	0	0.782779	0	0	0	0	0.849313	0	0	0	0	0	0	4.93237	0	1.10689	0	0	0	0.426186	-0.230695	0.333076	-0.692621
NC_000001.11	2766073	2766972	+	777	gene-LOC105378600	LOC105378600	lncRNA	105378600	uncharacterized LOC105378600	0	0	0	0	0	0	0	0	0	0	0	0	1	0	0	0	0	0	0	0	0	0	0	0	0	0	0	0	0	0	2.46619	0	0	0	0	0	0.13701	-0.105372	0.329747	-0.319553
NC_000001.11	2767828	2784745	+	4726	gene-LOC105378598	LOC105378598	lncRNA	105378598	uncharacterized LOC105378598	1	1	2	1	2	2	3	2	2	1	2	3	21	5	6	3	3	4	0.782779	1.01857	1.71919	0.970222	1.5795	1.69863	2.52385	1.62865	2.87252	0.90707	1.49547	2.95268	51.7899	6.93919	6.64133	2.51687	2.47019	4.89221	5.29994	-2.00423	0.636663	-3.14803
NC_000001.11	2771826	2772891	+	822	gene-LOC107984904	LOC107984904	lncRNA	107984904	uncharacterized LOC107984904	1	1	0	1	0	1	1	0	0	1	0	0	3	1	2	0	0	1	0.782779	1.01857	0	0.970222	0	0.849313	0.841284	0	0	0.90707	0	0	7.39856	1.38784	2.21378	0	0	1.22305	0.977359	-1.26685	0.637596	-1.98692
NC_000001.11	2773495	2774394	+	777	gene-LOC105378599	LOC105378599	lncRNA	105378599	uncharacterized LOC105378599	0	0	0	0	0	0	0	0	0	0	0	0	1	0	0	0	0	0	0	0	0	0	0	0	0	0	0	0	0	0	2.46619	0	0	0	0	0	0.13701	-0.105372	0.329747	-0.319553
NC_000001.11	2814058	2817767	+	685	gene-LOC124903825	LOC124903825	lncRNA	124903825	uncharacterized LOC124903825	0	0	0	0	0	0	0	0	0	1	0	0	1	1	0	0	1	0	0	0	0	0	0	0	0	0	0	0.90707	0	0	2.46619	1.38784	0	0	0.823398	0	0.31025	-0.105372	0.329747	-0.319553
NC_000001.11	2814385	2816806	-	1493	gene-LOC124903826	LOC124903826	lncRNA	124903826	uncharacterized LOC124903826	0	0	0	0	0	0	1	0	0	0	1	1	4	0	1	1	0	0	0	0	0	0	0	0	0.841284	0	0	0	0.747736	0.984226	9.86475	0	1.10689	0.838958	0	0	0.799102	-0.664561	0.487288	-1.36379
NC_000001.11	3021467	3022903	+	1437	gene-ACTRT2	ACTRT2	protein_coding	140625	actin related protein T2	0	1	0	0	0	0	0	0	0	0	1	0	1	0	1	3	2	0	0	1.01857	0	0	0	0	0	0	0	0	0.747736	0	2.46619	0	1.10689	2.51687	1.6468	0	0.527947	0.182948	0.475316	0.384898
NC_000001.11	3055423	3075562	-	18725	gene-LOC124903827	LOC124903827	protein_coding	124903827	translation initiation factor IF-2	4	4	4	3	5	12	6	6	2	2	6	8	26	4	9	2	6	4	3.13112	4.07428	3.43838	2.91066	3.94875	10.1918	5.0477	4.88594	2.87252	1.81414	4.48642	7.87381	64.1209	5.55135	9.962	1.67792	4.94039	4.89221	8.10112	-1.98865	0.624556	-3.18411
NC_000001.11	3059617	3067725	-	3848	gene-PRDM16-DT	PRDM16-DT	lncRNA	440556	PRDM16 divergent transcript	1	3	0	1	2	0	0	1	1	1	1	2	4	2	3	1	2	2	0.782779	3.05571	0	0.970222	1.5795	0	0	0.814323	1.43626	0.90707	0.747736	1.96845	9.86475	2.77567	3.32067	0.838958	1.6468	2.4461	1.84194	-0.971109	0.679563	-1.42902
NC_000001.11	3069203	3438621	+	8698	gene-PRDM16	PRDM16	protein_coding	63976	PR/SET domain 16	30	26	45	24	28	36	28	40	24	40	44	36	36	13	13	28	19	16	23.4834	26.4828	38.6818	23.2853	22.113	30.5753	23.556	32.5729	34.4702	36.2828	32.9004	35.4321	88.7827	18.0419	14.3896	23.4908	15.6446	19.5688	29.9864	-0.826729	0.455331	-1.81567
NC_000001.11	3127975	3128035	+	61	gene-MIR4251	MIR4251	miRNA	100422968	microRNA 4251	0	0	0	0	0	0	0	1	0	0	0	0	0	0	0	1	0	0	0	0	0	0	0	0	0	0.814323	0	0	0	0	0	0	0	0.838958	0	0	0.091849	0.0150348	0.329747	0.0455949
NC_000001.11	3161281	3166895	-	387	gene-LOC105378606	LOC105378606	lncRNA	105378606	uncharacterized LOC105378606	0	0	0	0	0	0	2	0	0	0	0	0	0	0	1	0	0	1	0	0	0	0	0	0	1.68257	0	0	0	0	0	0	0	1.10689	0	0	1.22305	0.222917	-0.0451685	0.329747	-0.136979
NC_000001.11	3187558	3195526	+	6853	gene-LOC107984909	LOC107984909	lncRNA	107984909	uncharacterized LOC107984909	4	5	2	1	3	1	3	3	2	5	14	7	16	2	5	1	2	6	3.13112	5.09285	1.71919	0.970222	2.36925	0.849313	2.52385	2.44297	2.87252	4.53535	10.4683	6.88958	39.459	2.77567	5.53444	0.838958	1.6468	7.33831	5.63654	-1.53913	0.650501	-2.36607
NC_000001.11	3210736	3213745	-	1536	gene-LOC105378605	LOC105378605	lncRNA	105378605	uncharacterized LOC105378605	1	0	0	0	0	0	0	1	0	0	0	0	4	0	2	1	0	0	0.782779	0	0	0	0	0	0	0.814323	0	0	0	0	9.86475	0	2.21378	0.838958	0	0	0.806366	-0.623524	0.442677	-1.40853
NC_000001.11	3266945	3297275	+	30298	gene-LOC124903828	LOC124903828	protein_coding	124903828	collagen alpha-5%28IV%29 chain-like	18	13	15	14	18	12	22	24	11	21	19	16	75	28	40	24	13	36	14.09	13.2414	12.8939	13.5831	14.2155	10.1918	18.5083	19.5438	15.7988	19.0485	14.207	15.7476	184.964	38.8594	44.2755	20.135	10.7042	44.0299	29.1132	-1.59121	0.480727	-3.31001
NC_000001.11	3312745	3323497	-	10409	gene-LOC105378604	LOC105378604	lncRNA	105378604	uncharacterized LOC105378604	2	0	4	1	7	6	3	1	3	1	3	4	37	7	6	7	2	7	1.56556	0	3.43838	0.970222	5.52826	5.09588	2.52385	0.814323	4.30877	0.90707	2.24321	3.9369	91.2489	9.71486	6.64133	5.87271	1.6468	8.56137	8.61213	-1.92798	0.657889	-2.93056
NC_000001.11	3454665	3481113	+	5143	gene-ARHGEF16	ARHGEF16	protein_coding	27237	Rho guanine nucleotide exchange factor 16	12	7	15	2	5	4	1	0	0	18	9	10	20	8	4	5	8	4	9.39335	7.12999	12.8939	1.94044	3.94875	3.39725	0.841284	0	0	16.3273	6.72963	9.84226	49.3237	11.1027	4.42755	4.19479	6.58718	4.89221	8.49846	-1.48659	0.599972	-2.47777
NC_000001.11	3487951	3624786	-	9367	gene-MEGF6	MEGF6	protein_coding	1953	multiple EGF like domains 6	25	19	12	5	7	7	8	9	8	35	39	34	37	10	17	20	16	17	19.5695	19.3528	10.3151	4.85111	5.52826	5.94519	6.73027	7.32891	11.4901	31.7475	29.1617	33.4637	91.2489	13.8784	18.8171	16.7792	13.1744	20.7919	20.0097	-1.04125	0.492465	-2.11437
NC_000001.11	3548480	3550572	+	1303	gene-LOC105378608	LOC105378608	lncRNA	105378608	uncharacterized LOC105378608	0	1	1	0	0	0	0	1	1	0	1	1	5	0	0	0	0	0	0	1.01857	0.859595	0	0	0	0	0.814323	1.43626	0	0.747736	0.984226	12.3309	0	0	0	0	0	1.01065	-0.977811	0.524623	-1.86384
NC_000001.11	3560695	3560790	-	96	gene-MIR551A	MIR551A	miRNA	693135	microRNA 551a	0	0	0	0	0	0	0	0	0	0	0	0	2	0	0	0	0	0	0	0	0	0	0	0	0	0	0	0	0	0	4.93237	0	0	0	0	0	0.274021	-0.165575	0.329747	-0.502128
NC_000001.11	3625015	3630127	+	2401	gene-TPRG1L	TPRG1L	protein_coding	127262	tumor protein p63 regulated 1 like	350	243	421	224	273	251	305	241	149	445	777	526	109	220	189	340	325	248	273.973	247.513	361.889	217.33	215.602	213.178	256.592	196.252	214.002	403.646	580.991	517.703	268.814	305.324	209.202	285.246	267.604	303.317	296.565	0.13041	0.181777	0.717419
NC_000001.11	3630770	3650103	-	2174	gene-WRAP73	WRAP73	protein_coding	49856	WD repeat containing%2C antisense to TP73	107	106	124	59	81	93	84	109	58	162	224	149	14	31	44	127	112	89	83.7574	107.968	106.59	57.2431	63.9698	78.9861	70.6679	88.7613	83.3029	146.945	167.493	146.65	34.5266	43.0229	48.7031	106.548	92.2206	108.852	90.9004	1.19676	0.219028	5.46398
NC_000001.11	3652516	3736201	+	5730	gene-TP73	TP73	protein_coding	7161	tumor protein p73	1	4	2	0	7	3	2	3	1	3	3	4	36	6	10	5	2	4	0.782779	4.07428	1.71919	0	5.52826	2.54794	1.68257	2.44297	1.43626	2.72121	2.24321	3.9369	88.7827	8.32702	11.0689	4.19479	1.6468	4.89221	8.22378	-2.38611	0.648026	-3.68213
NC_000001.11	3654784	3665396	-	5793	gene-TP73-AS3	TP73-AS3	lncRNA	105378610	TP73 antisense RNA 3	1	1	1	0	2	2	0	0	1	4	5	1	7	1	2	0	0	3	0.782779	1.01857	0.859595	0	1.5795	1.69863	0	0	1.43626	3.62828	3.73868	0.984226	17.2633	1.38784	2.21378	0	0	3.66916	2.2367	-1.27349	0.676532	-1.88238
NC_000001.11	3735984	3747373	-	6455	gene-TP73-AS1	TP73-AS1	lncRNA	57212	TP73 antisense RNA 1	407	371	258	205	227	242	229	325	150	307	265	201	68	96	106	158	181	109	318.591	377.89	221.775	198.895	179.273	205.534	192.654	264.655	215.439	278.471	198.15	197.829	167.701	133.232	117.33	132.555	149.035	133.313	204.574	0.0104589	0.216923	0.0482146
NC_000001.11	3752450	3771645	+	2125	gene-CCDC27	CCDC27	protein_coding	148870	coiled-coil domain containing 27	0	1	0	1	1	1	0	1	0	0	1	0	10	1	1	0	3	7	0	1.01857	0	0.970222	0.789751	0.849313	0	0.814323	0	0	0.747736	0	24.6619	1.38784	1.10689	0	2.47019	8.56137	2.40989	-0.673642	0.663707	-1.01497
NC_000001.11	3772749	3775956	+	780	gene-SMIM1	SMIM1	protein_coding	388588	small integral membrane protein 1 %28Vel blood group%29	27	7	8	4	10	6	4	2	1	22	13	11	0	6	6	4	9	8	21.135	7.12999	6.87676	3.88089	7.89751	5.09588	3.36514	1.62865	1.43626	19.9555	9.72057	10.8265	0	8.32702	6.64133	3.35583	7.41058	9.78442	7.47044	0.19871	0.589068	0.337329
NC_000001.11	3778559	3796498	-	4303	gene-LRRC47	LRRC47	protein_coding	57470	leucine rich repeat containing 47	431	313	382	322	424	366	331	384	205	492	768	521	131	247	328	403	439	230	337.378	318.813	328.365	312.411	334.854	310.849	278.465	312.7	294.433	446.279	574.261	512.782	323.071	342.796	363.059	338.1	361.472	281.302	353.966	-0.0694815	0.122106	-0.569026
NC_000001.11	3812086	3857211	-	6669	gene-CEP104	CEP104	protein_coding	9731	centrosomal protein 104	597	433	513	393	443	460	482	498	249	628	728	538	128	264	349	489	492	357	467.319	441.041	440.972	381.297	349.86	390.684	405.499	405.533	357.628	569.64	544.352	529.514	315.672	366.389	386.304	410.251	405.112	436.63	422.428	0.202463	0.0963924	2.10041
NC_000001.11	3849811	3851719	-	1526	gene-LOC124903829	LOC124903829	lncRNA	124903829	uncharacterized LOC124903829	10	11	6	12	7	14	6	12	6	10	23	6	1	2	3	0	8	2	7.82779	11.2043	5.15757	11.6427	5.52826	11.8904	5.0477	9.77188	8.61755	9.0707	17.1979	5.90536	2.46619	2.77567	3.32067	0	6.58718	2.4461	7.02544	-0.0263321	0.622442	-0.0423045
NC_000001.11	3857476	3885429	+	3354	gene-DFFB	DFFB	protein_coding	1677	DNA fragmentation factor subunit beta	78	75	55	64	54	68	73	76	43	58	76	66	23	47	74	61	62	50	61.0568	76.3928	47.2777	62.0942	42.6466	57.7533	61.4137	61.8886	61.7591	52.6101	56.8279	64.9589	56.7223	65.2283	81.9097	51.1765	51.0507	61.1526	59.6622	-0.350337	0.23742	-1.4756
NC_000001.11	3889133	3900272	-	6228	gene-C1orf174	C1orf174	protein_coding	339448	chromosome 1 open reading frame 174	111	82	127	116	140	144	154	194	92	131	209	126	32	75	108	148	156	92	86.8885	83.5228	109.169	112.546	110.565	122.301	129.558	157.979	132.136	118.826	156.277	124.012	78.918	104.088	119.544	124.166	128.45	112.521	117.304	0.231889	0.185862	1.24764
NC_000001.11	3900404	3915447	+	1952	gene-LINC01134	LINC01134	lncRNA	100133612	long intergenic non-protein coding RNA 1134	3	3	3	1	2	3	4	6	2	6	9	3	4	1	5	1	1	2	2.34834	3.05571	2.57878	0.970222	1.5795	2.54794	3.36514	4.88594	2.87252	5.44242	6.72963	2.95268	9.86475	1.38784	5.53444	0.838958	0.823398	2.4461	3.34579	-1.27214	0.645218	-1.97164
NC_000001.11	3940612	3952583	+	568	gene-LINC01346	LINC01346	lncRNA	728716	long intergenic non-protein coding RNA 1346	0	0	0	0	0	0	0	0	0	0	0	1	0	0	1	0	0	0	0	0	0	0	0	0	0	0	0	0	0	0.984226	0	0	1.10689	0	0	0	0.116173	-0.105372	0.329747	-0.319553
NC_000001.11	3947149	3948980	-	937	gene-LINC01345	LINC01345	lncRNA	105376672	long intergenic non-protein coding RNA 1345	0	0	0	0	1	0	1	0	0	0	2	0	1	1	1	0	0	0	0	0	0	0	0.789751	0	0.841284	0	0	0	1.49547	0	2.46619	1.38784	1.10689	0	0	0	0.449301	-0.483434	0.463763	-1.04241
NC_000001.11	4412051	4424684	+	2074	gene-LINC01777	LINC01777	lncRNA	284661	long intergenic non-protein coding RNA 1777	1	0	1	1	1	0	2	1	0	0	3	0	4	1	3	0	1	1	0.782779	0	0.859595	0.970222	0.789751	0	1.68257	0.814323	0	0	2.24321	0	9.86475	1.38784	3.32067	0	0.823398	1.22305	1.37567	-1.32725	0.66884	-1.98441
NC_000001.11	4432146	4443634	+	1175	gene-LOC105376674	LOC105376674	lncRNA	105376674	uncharacterized LOC105376674	0	0	0	0	0	0	0	0	0	0	0	0	1	0	0	0	0	2	0	0	0	0	0	0	0	0	0	0	0	0	2.46619	0	0	0	0	2.4461	0.272905	0.0150348	0.329747	0.0455949
NC_000001.11	4552005	4556565	-	596	gene-LOC124904578	LOC124904578	lncRNA	124904578	uncharacterized LOC124904578	0	0	0	0	1	1	0	0	0	0	0	0	8	0	2	0	0	0	0	0	0	0	0.789751	0.849313	0	0	0	0	0	0	19.7295	0	2.21378	0	0	0	1.31013	-0.911184	0.420833	-2.16519
NC_000001.11	4571487	4583706	+	1028	gene-LINC01646	LINC01646	lncRNA	105376679	long intergenic non-protein coding RNA 1646	0	0	0	0	0	0	1	0	0	1	1	1	7	0	3	1	1	0	0	0	0	0	0	0	0.841284	0	0	0.90707	0.747736	0.984226	17.2633	0	3.32067	0.838958	0.823398	0	1.42926	-1.43024	0.61247	-2.33519
NC_000001.11	4654609	4792534	+	12497	gene-AJAP1	AJAP1	protein_coding	55966	adherens junctions associated protein 1	6	3	6	1	0	1	1	2	0	12	8	11	29	6	15	3	6	11	4.69668	3.05571	5.15757	0.970222	0	0.849313	0.841284	1.62865	0	10.8848	5.98189	10.8265	71.5194	8.32702	16.6033	2.51687	4.94039	13.4536	9.01407	-1.7098	0.612479	-2.7916
NC_000001.11	4973391	4983958	+	1968	gene-LINC02781	LINC02781	lncRNA	105376680	long intergenic non-protein coding RNA 2781	0	0	0	0	0	1	0	1	0	2	0	1	3	2	1	3	1	2	0	0	0	0	0	0.849313	0	0.814323	0	1.81414	0	0.984226	7.39856	2.77567	1.10689	2.51687	0.823398	2.4461	1.19608	-0.403839	0.659413	-0.612423
NC_000001.11	4992630	4998716	-	304	gene-LOC124904589	LOC124904589	lncRNA	124904589	uncharacterized LOC124904589	0	0	0	0	0	0	0	0	0	1	0	0	4	0	0	0	0	3	0	0	0	0	0	0	0	0	0	0.90707	0	0	9.86475	0	0	0	0	3.66916	0.802277	-0.0949735	0.330591	-0.287284
NC_000001.11	4997369	5004349	+	1242	gene-LOC102724429	LOC102724429	lncRNA	102724429	uncharacterized LOC102724429	0	0	0	0	0	0	1	0	0	0	0	0	1	0	1	2	0	1	0	0	0	0	0	0	0.841284	0	0	0	0	0	2.46619	0	1.10689	1.67792	0	1.22305	0.406407	0.0221364	0.393755	0.0562187
NC_000001.11	5086459	5098548	-	699	gene-LINC02782	LINC02782	lncRNA	105376681	long intergenic non-protein coding RNA 2782	0	0	0	0	0	0	0	0	0	0	0	0	1	0	1	0	0	0	0	0	0	0	0	0	0	0	0	0	0	0	2.46619	0	1.10689	0	0	0	0.198504	-0.165575	0.329747	-0.502128
NC_000001.11	5131856	5135311	+	434	gene-LOC105376682	LOC105376682	lncRNA	105376682	uncharacterized LOC105376682	0	0	0	0	1	0	0	0	0	0	0	0	1	0	0	0	0	0	0	0	0	0	0.789751	0	0	0	0	0	0	0	2.46619	0	0	0	0	0	0.180885	-0.105372	0.329747	-0.319553
NC_000001.11	5422642	5428379	+	1413	gene-LOC124904590	LOC124904590	lncRNA	124904590	uncharacterized LOC124904590	0	0	0	0	0	0	0	0	0	0	1	0	3	0	0	0	0	1	0	0	0	0	0	0	0	0	0	0	0.747736	0	7.39856	0	0	0	0	1.22305	0.52052	-0.165575	0.329747	-0.502128
NC_000001.11	5470329	5481317	-	2970	gene-LOC107984911	LOC107984911	lncRNA	107984911	uncharacterized LOC107984911	0	0	1	0	2	2	0	0	0	0	4	0	6	1	1	1	2	1	0	0	0.859595	0	1.5795	1.69863	0	0	0	0	2.99094	0	14.7971	1.38784	1.10689	0.838958	1.6468	1.22305	1.56274	-0.953117	0.645902	-1.47564
NC_000001.11	5490842	5494629	-	2735	gene-LOC105376686	LOC105376686	lncRNA	105376686	uncharacterized LOC105376686	0	1	0	0	1	1	1	0	0	1	0	2	6	3	1	2	0	2	0	1.01857	0	0	0.789751	0.849313	0.841284	0	0	0.90707	0	1.96845	14.7971	4.16351	1.10689	1.67792	0	2.4461	1.69811	-1.1839	0.668237	-1.77168
NC_000001.11	5680952	5681026	+	75	gene-LOC124900451	LOC124900451	snoRNA	124900451	small nucleolar RNA SNORD66	0	0	0	0	0	0	0	0	0	0	0	0	1	0	0	0	0	0	0	0	0	0	0	0	0	0	0	0	0	0	2.46619	0	0	0	0	0	0.13701	-0.105372	0.329747	-0.319553
NC_000001.11	5704311	5713958	-	5852	gene-LOC124903830	LOC124903830	lncRNA	124903830	uncharacterized LOC124903830	0	1	0	0	1	1	0	1	0	0	1	1	7	2	1	1	4	4	0	1.01857	0	0	0.789751	0.849313	0	0.814323	0	0	0.747736	0.984226	17.2633	2.77567	1.10689	0.838958	3.29359	4.89221	1.96525	-0.648794	0.678766	-0.955843
NC_000001.11	5862672	5862741	-	70	gene-MIR4689	MIR4689	miRNA	100616421	microRNA 4689	0	0	0	0	0	0	0	1	0	0	0	0	0	1	0	0	0	0	0	0	0	0	0	0	0	0.814323	0	0	0	0	0	1.38784	0	0	0	0	0.122342	-0.105372	0.329747	-0.319553
NC_000001.11	5862811	5992425	-	12104	gene-NPHP4	NPHP4	protein_coding	261734	nephrocystin 4	223	180	177	152	221	224	169	211	96	199	193	161	59	90	88	137	150	86	174.56	183.343	152.148	147.474	174.535	190.246	142.177	171.822	137.881	180.507	144.313	158.46	145.505	124.905	97.4062	114.937	123.51	105.183	148.273	-0.0565235	0.180747	-0.312721
NC_000001.11	5992676	6101180	+	8264	gene-KCNAB2	KCNAB2	protein_coding	8514	potassium voltage-gated channel subfamily A regulatory beta subunit 2	150	116	117	82	84	97	58	87	34	136	140	100	66	54	59	82	100	49	117.417	118.154	100.573	79.5582	66.3391	82.3833	48.7945	70.8461	48.8328	123.362	104.683	98.4226	162.768	74.9432	65.3064	68.7946	82.3398	59.9296	87.4137	-0.436668	0.275453	-1.58527
NC_000001.11	6085255	6086371	+	790	gene-LOC124903831	LOC124903831	lncRNA	124903831	uncharacterized LOC124903831	1	0	0	0	2	2	0	1	2	2	2	1	2	0	1	0	1	1	0.782779	0	0	0	1.5795	1.69863	0	0.814323	2.87252	1.81414	1.49547	0.984226	4.93237	0	1.10689	0	0.823398	1.22305	1.11818	-0.508039	0.653873	-0.776968
NC_000001.11	6101787	6180321	-	9850	gene-CHD5	CHD5	protein_coding	26038	chromodomain helicase DNA binding protein 5	28	51	18	10	12	17	20	31	14	30	36	20	38	26	11	147	227	44	21.9178	51.9471	15.4727	9.70222	9.47701	14.4383	16.8257	25.244	20.1076	27.2121	26.9185	19.6845	93.7151	36.0838	12.1758	123.327	186.911	53.8143	42.4986	1.22847	0.498639	2.46364
NC_000001.11	6185020	6199595	-	2061	gene-RPL22	RPL22	protein_coding	6146	ribosomal protein L22	1965	1627	2257	1929	2434	1896	1853	2096	963	1770	2575	2118	1632	4558	5798	2194	2044	1459	1538.16	1657.21	1940.11	1871.56	1922.25	1610.3	1558.9	1706.82	1383.12	1605.51	1925.42	2084.59	4024.82	6325.76	6417.74	1840.67	1683.03	1784.43	2382.24	-1.63911	0.15658	-10.4682
NC_000001.11	6204840	6205780	-	378	gene-RNF207-AS1	RNF207-AS1	lncRNA	102724450	RNF207 antisense RNA 1	4	0	5	2	1	3	3	4	0	3	4	5	2	3	3	0	1	0	3.13112	0	4.29797	1.94044	0.789751	2.54794	2.52385	3.25729	0	2.72121	2.99094	4.92113	4.93237	4.16351	3.32067	0	0.823398	0	2.35342	-1.58174	0.676741	-2.33729
NC_000001.11	6206119	6221299	+	4441	gene-RNF207	RNF207	protein_coding	388591	ring finger protein 207	124	110	65	38	40	50	42	89	27	70	64	38	23	38	49	23	52	19	97.0646	112.043	55.8737	36.8684	31.59	42.4656	35.3339	72.4748	38.779	63.4949	47.8551	37.4006	56.7223	52.7378	54.2375	19.296	42.8167	23.238	51.1273	-0.853864	0.359741	-2.37355
NC_000001.11	6221193	6235964	-	4902	gene-ICMT	ICMT	protein_coding	23463	isoprenylcysteine carboxyl methyltransferase	365	252	315	579	839	693	772	704	418	400	447	388	135	422	543	793	733	542	285.714	256.68	270.772	561.758	662.601	588.574	649.471	573.284	600.356	362.828	334.238	381.88	332.935	585.667	601.04	665.294	603.551	662.894	498.863	0.321363	0.154522	2.07972
NC_000001.11	6236240	6239444	+	1642	gene-ICMT-DT	ICMT-DT	lncRNA	148645	ICMT divergent transcript	0	0	6	0	1	1	1	0	1	2	2	4	3	0	2	1	0	1	0	0	5.15757	0	0.789751	0.849313	0.841284	0	1.43626	1.81414	1.49547	3.9369	7.39856	0	2.21378	0.838958	0	1.22305	1.55528	-0.79096	0.657238	-1.20346
NC_000001.11	6244179	6245578	+	710	gene-HES3	HES3	protein_coding	390992	hes family bHLH transcription factor 3	4	0	0	1	1	3	1	0	1	0	0	1	1	0	2	0	0	0	3.13112	0	0	0.970222	0.789751	2.54794	0.841284	0	1.43626	0	0	0.984226	2.46619	0	2.21378	0	0	0	0.854487	-0.736874	0.58989	-1.24917
NC_000001.11	6247353	6261098	-	4436	gene-GPR153	GPR153	protein_coding	387509	G protein-coupled receptor 153	166	105	114	152	232	189	136	126	63	126	116	112	32	34	50	208	172	109	129.941	106.95	97.9938	147.474	183.222	160.52	114.415	102.605	90.4842	114.291	86.7374	110.233	78.918	47.1865	55.3444	174.503	141.624	133.313	115.32	1.32911	0.213737	6.21846
NC_000001.11	6264272	6393767	-	2350	gene-ACOT7	ACOT7	protein_coding	11332	acyl-CoA thioesterase 7	322	258	288	269	335	296	148	194	106	170	177	154	112	214	310	237	224	88	252.055	262.791	247.563	260.99	264.567	251.397	124.51	157.979	152.243	154.202	132.349	151.571	276.213	296.997	343.135	198.833	184.441	107.629	212.192	-0.878594	0.17614	-4.98806
NC_000001.11	6415232	6419919	-	4262	gene-HES2	HES2	protein_coding	54626	hes family bHLH transcription factor 2	14	10	43	8	8	4	4	1	1	24	75	28	13	5	15	2	2	2	10.9589	10.1857	36.9626	7.76177	6.31801	3.39725	3.36514	0.814323	1.43626	21.7697	56.0802	27.5583	32.0604	6.93919	16.6033	1.67792	1.6468	2.4461	13.7768	-2.2332	0.594695	-3.75521
NC_000001.11	6424776	6461370	+	7095	gene-ESPN	ESPN	protein_coding	83715	espin	2	4	3	1	4	3	8	2	0	6	3	3	25	16	9	2	5	7	1.56556	4.07428	2.57878	0.970222	3.159	2.54794	6.73027	1.62865	0	5.44242	2.24321	2.95268	61.6547	22.2054	9.962	1.67792	4.11699	8.56137	7.89285	-2.06614	0.620719	-3.32862
NC_000001.11	6429834	6429896	-	63	gene-MIR4252	MIR4252	miRNA	100422975	microRNA 4252	0	0	0	0	0	0	0	0	0	0	0	0	0	0	0	0	0	0	0	0	0	0	0	0	0	0	0	0	0	0	0	0	0	0	0	0	0	NA	NA	NA
NC_000001.11	6460786	6466173	-	2259	gene-TNFRSF25	TNFRSF25	protein_coding	8718	TNF receptor superfamily member 25	71	63	56	16	25	17	21	37	19	68	98	72	9	13	18	15	17	4	55.5773	64.1699	48.1373	15.5235	19.7438	14.4383	17.667	30.13	27.2889	61.6808	73.2781	70.8643	22.1957	18.0419	19.924	12.5844	13.9978	4.89221	32.7853	-0.778367	0.366087	-2.12618
NC_000001.11	6467122	6520092	-	5067	gene-PLEKHG5	PLEKHG5	protein_coding	57449	pleckstrin homology and RhoGEF domain containing G5	437	317	346	139	146	169	76	114	55	324	424	303	65	114	81	117	101	58	342.075	322.887	297.42	134.861	115.304	143.534	63.9376	92.8329	78.9942	293.891	317.04	298.221	160.302	158.213	89.658	98.1581	83.1632	70.937	175.635	-0.638298	0.208233	-3.06531
NC_000001.11	6521347	6554513	-	6707	gene-NOL9	NOL9	protein_coding	79707	nucleolar protein 9	308	263	245	384	472	442	377	450	250	280	362	280	76	213	267	336	380	233	241.096	267.884	210.601	372.565	372.762	375.396	317.164	366.446	359.064	253.98	270.68	275.583	187.43	295.609	295.539	281.89	312.891	284.971	296.753	0.140848	0.138203	1.01914
NC_000001.11	6555307	6579755	+	3417	gene-TAS1R1	TAS1R1	protein_coding	80835	taste 1 receptor member 1	2	2	2	6	2	1	3	8	1	0	2	3	8	4	4	4	5	6	1.56556	2.03714	1.71919	5.82133	1.5795	0.849313	2.52385	6.51459	1.43626	0	1.49547	2.95268	19.7295	5.55135	4.42755	3.35583	4.11699	7.33831	4.05636	-0.646577	0.639417	-1.0112
NC_000001.11	6567548	6579433	-	446	gene-LOC107984912	LOC107984912	lncRNA	107984912	uncharacterized LOC107984912	1	0	0	2	1	4	0	0	0	3	1	0	1	1	2	0	0	1	0.782779	0	0	1.94044	0.789751	3.39725	0	0	0	2.72121	0.747736	0	2.46619	1.38784	2.21378	0	0	1.22305	0.981668	-0.809839	0.637157	-1.27102
NC_000001.11	6579994	6589280	+	2869	gene-ZBTB48	ZBTB48	protein_coding	3104	zinc finger and BTB domain containing 48	126	97	105	79	122	102	70	113	72	125	164	139	21	36	56	70	75	54	98.6302	98.8013	90.2575	76.6475	96.3496	86.6299	58.8899	92.0186	103.411	113.384	122.629	136.807	51.7899	49.9621	61.9858	58.7271	61.7548	66.0448	84.7066	0.156939	0.229727	0.683154
NC_000001.11	6590724	6602869	-	4939	gene-KLHL21	KLHL21	protein_coding	9903	kelch like family member 21	599	396	585	361	434	400	456	506	311	922	1295	1019	140	270	301	541	542	314	468.885	403.354	502.863	350.25	342.752	339.725	383.626	412.048	446.676	836.319	968.318	1002.93	345.266	374.716	333.173	453.876	446.282	384.038	488.616	0.288668	0.117077	2.46562
NC_000001.11	6603447	6613387	-	1897	gene-LOC107984913	LOC107984913	lncRNA	107984913	uncharacterized LOC107984913	11	10	20	5	2	9	16	14	9	15	25	12	7	3	16	6	9	10	8.61057	10.1857	17.1919	4.85111	1.5795	7.64382	13.4605	11.4005	12.9263	13.6061	18.6934	11.8107	17.2633	4.16351	17.7102	5.03375	7.41058	12.2305	10.8762	-0.564428	0.511758	-1.10292
NC_000001.11	6613731	6624030	+	4126	gene-PHF13	PHF13	protein_coding	148479	PHD finger protein 13	281	205	252	114	176	178	148	162	83	289	329	254	59	96	120	124	129	87	219.961	208.807	216.618	110.605	138.996	151.178	124.51	131.92	119.209	262.143	246.005	249.993	145.505	133.232	132.827	104.031	106.218	106.406	161.565	-0.362747	0.148992	-2.43467
NC_000001.11	6624868	6635595	+	3040	gene-THAP3	THAP3	protein_coding	90326	THAP domain containing 3	151	109	128	88	100	96	105	114	75	204	302	225	46	82	97	140	125	94	118.2	111.024	110.028	85.3795	78.9751	81.534	88.3348	92.8329	107.719	185.042	225.816	221.451	113.445	113.803	107.368	117.454	102.925	114.967	120.905	0.00537602	0.161269	0.0333358
NC_000001.11	6634170	6701816	-	3201	gene-DNAJC11	DNAJC11	protein_coding	55735	DnaJ heat shock protein family %28Hsp40%29 member C11	474	447	384	635	731	695	612	776	360	321	340	250	191	511	714	709	703	407	371.037	455.301	330.084	616.091	577.308	590.272	514.866	631.915	517.053	291.17	254.23	246.057	471.042	709.185	790.318	594.821	578.849	497.782	502.077	-0.244435	0.164099	-1.48956
NC_000001.11	6724745	6730012	+	485	gene-LINC01672	LINC01672	lncRNA	100505887	long intergenic non-protein coding RNA 1672	0	0	0	0	0	0	1	0	0	0	0	0	0	0	1	0	0	1	0	0	0	0	0	0	0.841284	0	0	0	0	0	0	0	1.10689	0	0	1.22305	0.176179	-0.0451685	0.329747	-0.136979
NC_000001.11	6752723	6752821	+	99	gene-LOC124904847	LOC124904847	snoRNA	124904847	small nucleolar RNA U13	0	0	0	0	0	0	0	0	0	0	0	0	0	0	0	0	0	0	0	0	0	0	0	0	0	0	0	0	0	0	0	0	0	0	0	0	0	NA	NA	NA
NC_000001.11	6783892	6784980	-	552	gene-CAMTA1-DT	CAMTA1-DT	lncRNA	110841581	CAMTA1 divergent transcript	7	2	3	1	1	3	3	3	1	4	4	4	1	2	1	3	2	2	5.47945	2.03714	2.57878	0.970222	0.789751	2.54794	2.52385	2.44297	1.43626	3.62828	2.99094	3.9369	2.46619	2.77567	1.10689	2.51687	1.6468	2.4461	2.46228	0.0546181	0.660211	0.0827282
NC_000001.11	6785454	7769706	+	37116	gene-CAMTA1	CAMTA1	protein_coding	23261	calmodulin binding transcription activator 1	384	364	361	276	302	272	265	350	164	423	514	306	157	268	282	502	656	223	300.587	370.76	310.314	267.781	238.505	231.013	222.94	285.013	235.546	383.691	384.336	301.173	387.191	371.94	312.143	421.157	540.149	272.741	324.277	0.210616	0.199382	1.05635
NC_000001.11	6828817	6852145	+	19936	gene-LOC124903832	LOC124903832	lncRNA	124903832	uncharacterized LOC124903832	240	292	192	193	151	216	179	243	109	287	371	244	73	121	114	136	164	64	187.867	297.423	165.042	187.253	119.252	183.452	150.59	197.881	156.552	260.329	277.41	240.151	180.032	167.928	126.185	114.098	135.037	78.2754	179.153	-0.494264	0.253545	-1.94942
NC_000001.11	6834282	6834637	-	356	gene-RPL37P9	RPL37P9	pseudogene	100270828	ribosomal protein L37 pseudogene 9	0	0	1	1	0	0	0	1	0	2	0	1	1	2	2	0	0	3	0	0	0.859595	0.970222	0	0	0	0.814323	0	1.81414	0	0.984226	2.46619	2.77567	2.21378	0	0	3.66916	0.920406	-0.430034	0.610547	-0.704342
NC_000001.11	7008376	7014279	-	349	gene-CAMTA1-AS3	CAMTA1-AS3	lncRNA	127138864	CAMTA1 antisense RNA 3	0	0	0	0	0	0	0	0	1	0	0	0	0	0	0	0	0	1	0	0	0	0	0	0	0	0	1.43626	0	0	0	0	0	0	0	0	1.22305	0.147739	0.0150348	0.329747	0.0455949
NC_000001.11	7364394	7370270	+	5877	gene-LOC124900385	LOC124900385	protein_coding	124900385	uncharacterized LOC124900385	18	18	11	2	2	0	9	3	3	15	17	10	11	2	5	8	9	8	14.09	18.3343	9.45554	1.94044	1.5795	0	7.57156	2.44297	4.30877	13.6061	12.7115	9.84226	27.1281	2.77567	5.53444	6.71167	7.41058	9.78442	8.62376	-0.310087	0.571456	-0.542626
NC_000001.11	7382487	7389754	-	744	gene-CAMTA1-AS2	CAMTA1-AS2	lncRNA	102725193	CAMTA1 antisense RNA 2	0	0	0	1	0	2	0	0	0	0	0	0	4	1	2	0	0	1	0	0	0	0.970222	0	1.69863	0	0	0	0	0	0	9.86475	1.38784	2.21378	0	0	1.22305	0.964348	-0.955207	0.522392	-1.82852
NC_000001.11	7440567	7441550	-	661	gene-CAMTA1-AS1	CAMTA1-AS1	lncRNA	101928836	CAMTA1 antisense RNA 1	0	0	0	0	0	0	1	0	0	0	0	0	1	0	1	0	0	0	0	0	0	0	0	0	0.841284	0	0	0	0	0	2.46619	0	1.10689	0	0	0	0.245242	-0.165575	0.329747	-0.502128
NC_000001.11	7503037	7508625	+	640	gene-LOC105376691	LOC105376691	lncRNA	105376691	uncharacterized LOC105376691	1	1	0	0	0	2	1	2	1	3	2	1	4	1	1	0	0	2	0.782779	1.01857	0	0	0	1.69863	0.841284	1.62865	1.43626	2.72121	1.49547	0.984226	9.86475	1.38784	1.10689	0	0	2.4461	1.52293	-1.04915	0.670891	-1.56382
NC_000001.11	7685684	7704690	-	10830	gene-LOC105376689	LOC105376689	lncRNA	105376689	translation initiation factor IF-2	2	1	4	5	3	5	3	7	5	14	13	5	25	8	9	12	32	18	1.56556	1.01857	3.43838	4.85111	2.36925	4.24656	2.52385	5.70026	7.18129	12.699	9.72057	4.92113	61.6547	11.1027	9.962	10.0675	26.3487	22.0149	11.1881	-0.325626	0.566287	-0.57502
NC_000001.11	7771296	7781432	+	2178	gene-VAMP3	VAMP3	protein_coding	9341	vesicle associated membrane protein 3	467	342	434	331	464	399	414	373	224	442	578	433	158	275	338	397	353	314	365.558	348.351	373.064	321.143	366.444	338.876	348.292	303.743	321.722	400.925	432.191	426.17	389.658	381.655	374.128	333.066	290.659	384.038	361.094	-0.189618	0.110494	-1.71609
NC_000001.11	7784291	7845177	+	6943	gene-PER3	PER3	protein_coding	8863	period circadian regulator 3	251	173	200	389	536	548	761	900	474	340	432	307	89	185	381	665	767	458	196.478	176.213	171.919	377.416	423.307	465.423	640.217	732.891	680.786	308.404	323.022	302.157	219.491	256.75	421.725	557.907	631.546	560.158	413.656	0.9225	0.171717	5.37221
NC_000001.11	7809137	7827118	-	2540	gene-LOC124903833	LOC124903833	lncRNA	124903833	uncharacterized LOC124903833	13	8	7	4	5	8	7	10	6	4	12	3	5	2	8	5	7	6	10.1761	8.14856	6.01716	3.88089	3.94875	6.7945	5.88899	8.14323	8.61755	3.62828	8.97283	2.95268	12.3309	2.77567	8.85511	4.19479	5.76379	7.33831	6.57934	-0.331214	0.55067	-0.601474
NC_000001.11	7847612	7913249	-	914	gene-UTS2	UTS2	protein_coding	10911	urotensin 2	0	0	0	0	1	1	3	0	3	0	6	0	3	2	1	59	44	19	0	0	0	0	0.789751	0.849313	2.52385	0	4.30877	0	4.48642	0	7.39856	2.77567	1.10689	49.4985	36.2295	23.238	7.40029	2.52825	0.669027	3.779
NC_000001.11	7915871	7940839	-	6724	gene-TNFRSF9	TNFRSF9	protein_coding	3604	TNF receptor superfamily member 9	7	7	15	37	52	45	47	35	25	5	1	6	10	8	23	70	55	40	5.47945	7.12999	12.8939	35.8982	41.0671	38.2191	39.5404	28.5013	35.9064	4.53535	0.747736	5.90536	24.6619	11.1027	25.4584	58.7271	45.2869	48.9221	26.1102	1.26849	0.355311	3.57009
NC_000001.11	7961711	7985505	+	1415	gene-PARK7	PARK7	protein_coding	11315	Parkinsonism associated deglycase	781	540	737	870	1105	966	979	739	478	635	782	699	354	743	866	1210	1012	869	611.351	550.028	633.521	844.093	872.675	820.436	823.617	601.785	686.531	575.99	584.73	687.974	873.03	1031.16	958.565	1015.14	833.279	1062.83	781.486	0.0187922	0.125479	0.149763
NC_000001.11	7999127	8006733	+	4348	gene-LOC124903834	LOC124903834	lncRNA	124903834	uncharacterized LOC124903834	6	4	3	2	1	4	5	4	2	3	7	6	4	3	4	5	2	3	4.69668	4.07428	2.57878	1.94044	0.789751	3.39725	4.20642	3.25729	2.87252	2.72121	5.23415	5.90536	9.86475	4.16351	4.42755	4.19479	1.6468	3.66916	3.86893	-0.626568	0.608465	-1.02975
NC_000001.11	8011727	8026309	-	7494	gene-ERRFI1	ERRFI1	protein_coding	54206	ERBB receptor feedback inhibitor 1	1685	1281	1399	694	967	819	613	557	360	1366	1388	1183	197	306	333	840	734	480	1318.98	1304.79	1202.57	673.334	763.689	695.587	515.707	453.578	517.053	1239.06	1037.86	1164.34	485.839	424.678	368.594	704.725	604.374	587.065	781.212	0.583615	0.115721	5.04329
NC_000001.11	8026493	8127070	+	8462	gene-ERRFI1-DT	ERRFI1-DT	lncRNA	121832806	ERRFI1 divergent transcript	12	9	6	7	8	4	9	5	2	15	14	13	32	14	11	9	6	21	9.39335	9.16713	5.15757	6.79155	6.31801	3.39725	7.57156	4.07162	2.87252	13.6061	10.4683	12.7949	78.918	19.4297	12.1758	7.55062	4.94039	25.6841	13.3505	-1.22055	0.563565	-2.16578
NC_000001.11	8057181	8058487	-	891	gene-RPL7AP18	RPL7AP18	pseudogene	390993	ribosomal protein L7a pseudogene 18	1	1	2	0	0	1	1	0	0	0	1	0	6	0	1	0	1	2	0.782779	1.01857	1.71919	0	0	0.849313	0.841284	0	0	0	0.747736	0	14.7971	0	1.10689	0	0.823398	2.4461	1.39624	-0.961834	0.6354	-1.51375
NC_000001.11	8129155	8147644	-	3823	gene-LOC107984915	LOC107984915	lncRNA	107984915	uncharacterized LOC107984915	1	0	2	0	2	2	1	1	2	1	1	2	8	1	5	1	0	16	0.782779	0	1.71919	0	1.5795	1.69863	0.841284	0.814323	2.87252	0.90707	0.747736	1.96845	19.7295	1.38784	5.53444	0.838958	0	19.5688	3.38839	-0.186249	0.679454	-0.274116
NC_000001.11	8208672	8215210	+	497	gene-LINC01714	LINC01714	lncRNA	102724539	long intergenic non-protein coding RNA 1714	0	0	0	1	0	0	3	0	0	0	0	0	1	0	0	0	1	2	0	0	0	0.970222	0	0	2.52385	0	0	0	0	0	2.46619	0	0	0	0.823398	2.4461	0.512765	0.115098	0.401636	0.286573
NC_000001.11	8239958	8249007	+	671	gene-LOC105376695	LOC105376695	lncRNA	105376695	uncharacterized LOC105376695	0	0	0	0	0	0	1	0	0	0	0	0	1	2	0	1	1	2	0	0	0	0	0	0	0.841284	0	0	0	0	0	2.46619	2.77567	0	0.838958	0.823398	2.4461	0.5662	0.00992184	0.479481	0.0206929
NC_000001.11	8259371	8296449	+	2691	gene-LOC124903835	LOC124903835	lncRNA	124903835	uncharacterized LOC124903835	1	0	0	0	1	2	1	0	0	2	0	0	3	3	2	0	0	2	0.782779	0	0	0	0.789751	1.69863	0.841284	0	0	1.81414	0	0	7.39856	4.16351	2.21378	0	0	2.4461	1.23047	-1.08599	0.634361	-1.71194
NC_000001.11	8318114	8344165	+	2520	gene-SLC45A1	SLC45A1	protein_coding	50651	solute carrier family 45 member 1	75	43	63	39	45	47	20	42	18	54	46	45	11	18	28	70	59	36	58.7084	43.7985	54.1545	37.8386	35.5388	39.9177	16.8257	34.2016	25.8526	48.9818	34.3959	44.2902	27.1281	24.9811	30.9929	58.7271	48.5805	44.0299	39.3858	0.81881	0.293313	2.79159
NC_000001.11	8352404	8817640	-	8466	gene-RERE	RERE	protein_coding	473	arginine-glutamic acid dipeptide repeats	1824	1431	1480	1149	1408	1388	1282	1576	793	1390	1534	1192	417	941	1155	1692	1822	857	1427.79	1457.57	1272.2	1114.78	1111.97	1178.85	1078.53	1283.37	1138.95	1260.83	1147.03	1173.2	1028.4	1305.95	1278.46	1419.52	1500.23	1048.16	1234.77	0.131099	0.12626	1.03833
NC_000001.11	8424645	8435016	+	694	gene-RERE-AS1	RERE-AS1	lncRNA	102724552	RERE antisense RNA 1	1	0	0	1	0	1	1	2	0	1	3	1	1	2	1	3	0	2	0.782779	0	0	0.970222	0	0.849313	0.841284	1.62865	0	0.90707	2.24321	0.984226	2.46619	2.77567	1.10689	2.51687	0	2.4461	1.13992	-0.136223	0.673305	-0.20232
NC_000001.11	8494800	8494913	-	114	gene-SNORD128	SNORD128	snoRNA	106632271	small nucleolar RNA%2C C/D box 128	2	2	1	1	2	3	4	3	0	1	1	0	0	0	1	1	1	0	1.56556	2.03714	0.859595	0.970222	1.5795	2.54794	3.36514	2.44297	0	0.90707	0.747736	0	0	0	1.10689	0.838958	0.823398	0	1.09956	0.00467922	0.664242	0.00704444
NC_000001.11	8511795	8511919	-	125	gene-LOC124900452	LOC124900452	snoRNA	124900452	small nucleolar RNA SNORA77	3	1	1	0	3	2	2	1	1	6	1	1	1	0	0	3	0	0	2.34834	1.01857	0.859595	0	2.36925	1.69863	1.68257	0.814323	1.43626	5.44242	0.747736	0.984226	2.46619	0	0	2.51687	0	0	1.35472	0.110013	0.659929	0.166705
NC_000001.11	8831113	8831432	+	320	gene-RPL23AP19	RPL23AP19	pseudogene	100131143	ribosomal protein L23a pseudogene 19	0	0	0	0	0	0	0	0	0	1	0	0	0	0	0	0	0	0	0	0	0	0	0	0	0	0	0	0.90707	0	0	0	0	0	0	0	0	0.0503928	0	0.329747	0
NC_000001.11	8861000	8878686	-	3161	gene-ENO1	ENO1	protein_coding	2023	enolase 1	7732	5739	7443	9292	11914	10646	10969	10438	6460	5831	6691	5862	3268	6517	8076	14130	13510	9454	6052.45	5845.58	6397.96	9015.3	9409.09	9041.78	9228.05	8499.91	9278.22	5289.13	5003.1	5769.53	8059.5	9044.53	8939.23	11854.5	11124.1	11562.7	8300.82	0.404994	0.0656984	6.16445
NC_000001.11	8866502	8866590	-	89	gene-MIR6728	MIR6728	miRNA	102465436	microRNA 6728	15	10	6	10	17	16	15	15	8	7	14	6	4	4	8	20	16	12	11.7417	10.1857	5.15757	9.70222	13.4258	13.589	12.6193	12.2149	11.4901	6.34949	10.4683	5.90536	9.86475	5.55135	8.85511	16.7792	13.1744	14.6766	10.6528	0.796525	0.456424	1.74514
NC_000001.11	8878835	8879885	+	447	gene-ENO1-AS1	ENO1-AS1	lncRNA	100505975	ENO1 antisense RNA 1	4	0	3	0	5	3	1	0	4	0	0	2	1	1	2	2	1	0	3.13112	0	2.57878	0	3.94875	2.54794	0.841284	0	5.74503	0	0	1.96845	2.46619	1.38784	2.21378	1.67792	0.823398	0	1.62947	-0.425241	0.658869	-0.64541
NC_000001.11	8893411	8894603	+	1193	gene-HMGN2P17	HMGN2P17	pseudogene	100113373	high mobility group nucleosomal binding domain 2 pseudogene 17	22	8	16	23	37	31	28	27	16	8	11	9	5	10	8	19	22	20	17.2211	8.14856	13.7535	22.3151	29.2208	26.3287	23.556	21.9867	22.9801	7.25656	8.2251	8.85804	12.3309	13.8784	8.85511	15.9402	18.1148	24.461	16.8573	0.671547	0.396548	1.69348
NC_000001.11	8905216	8926874	-	1449	gene-LOC112268261	LOC112268261	lncRNA	112268261	uncharacterized LOC112268261	2	0	0	0	2	4	2	1	0	0	0	1	5	4	2	0	2	4	1.56556	0	0	0	1.5795	3.39725	1.68257	0.814323	0	0	0	0.984226	12.3309	5.55135	2.21378	0	1.6468	4.89221	2.03658	-0.883876	0.675589	-1.3083
NC_000001.11	8945868	8975092	+	1636	gene-CA6	CA6	protein_coding	765	carbonic anhydrase 6	0	0	0	1	1	1	0	1	1	1	1	0	12	2	0	2	0	1	0	0	0	0.970222	0.789751	0.849313	0	0.814323	1.43626	0.90707	0.747736	0	29.5942	2.77567	0	1.67792	0	1.22305	2.32142	-1.70022	0.658644	-2.5814
NC_000001.11	8979576	8979874	-	299	gene-RN7SL451P	RN7SL451P	pseudogene	106480377	RNA%2C 7SL%2C cytoplasmic 451%2C pseudogene	0	2	2	0	0	0	0	0	0	2	1	0	1	1	0	0	0	0	0	2.03714	1.71919	0	0	0	0	0	0	1.81414	0.747736	0	2.46619	1.38784	0	0	0	0	0.565124	-0.360253	0.466936	-0.771527
NC_000001.11	8992534	9026423	-	2444	gene-SLC2A7	SLC2A7	protein_coding	155184	solute carrier family 2 member 7	0	1	0	0	3	0	2	1	1	0	1	1	6	0	0	1	1	2	0	1.01857	0	0	2.36925	0	1.68257	0.814323	1.43626	0	0.747736	0.984226	14.7971	0	0	0.838958	0.823398	2.4461	1.55325	-0.726095	0.642139	-1.13074
NC_000001.11	9035106	9094195	-	7314	gene-SLC2A5	SLC2A5	protein_coding	6518	solute carrier family 2 member 5	417	276	350	353	492	431	291	329	206	147	174	138	94	99	104	503	292	252	326.419	281.125	300.858	342.488	388.557	366.054	244.814	267.912	295.869	133.339	130.106	135.823	231.822	137.396	115.116	421.996	240.432	308.209	259.352	1.01659	0.216283	4.70027
NC_000001.11	9082696	9082879	+	184	gene-LOC124900441	LOC124900441	ncRNA	124900441	small Cajal body-specific RNA 16	0	0	0	1	0	0	0	0	0	0	0	0	4	0	0	0	0	0	0	0	0	0.970222	0	0	0	0	0	0	0	0	9.86475	0	0	0	0	0	0.601943	-0.285981	0.329747	-0.867276
NC_000001.11	9100305	9129102	-	5197	gene-GPR157	GPR157	protein_coding	80045	G protein-coupled receptor 157	188	123	156	96	130	124	154	171	101	182	220	148	40	50	64	124	162	93	147.162	125.284	134.097	93.1413	102.668	105.315	129.558	139.249	145.062	165.087	164.502	145.665	98.6475	69.3919	70.8409	104.031	133.39	113.744	121.491	0.595994	0.177462	3.35843
NC_000001.11	9148011	9182338	-	4157	gene-MIR34AHG	MIR34AHG	lncRNA	106614088	MIR34A host gene	396	378	250	730	658	931	358	602	268	244	258	166	34	140	202	266	307	140	309.981	385.02	214.899	708.262	519.656	790.71	301.18	490.223	384.917	221.325	192.916	163.382	83.8504	194.297	223.591	223.163	252.783	171.227	323.966	0.326871	0.284879	1.1474
NC_000001.11	9151668	9151777	-	110	gene-MIR34A	MIR34A	miRNA	407040	microRNA 34a	12	12	8	16	13	16	6	12	7	6	10	7	4	9	12	12	8	4	9.39335	12.2228	6.87676	15.5235	10.2668	13.589	5.0477	9.77188	10.0538	5.44242	7.47736	6.88958	9.86475	12.4905	13.2827	10.0675	6.58718	4.89221	9.42999	-0.626634	0.471154	-1.33
NC_000001.11	9182204	9192086	+	982	gene-LNCTAM34A	LNCTAM34A	lncRNA	102724571	long non coding transcriptional activator of miR34a	33	31	33	17	23	26	31	43	22	50	35	29	14	15	33	33	36	31	25.8317	31.5757	28.3666	16.4938	18.1643	22.0821	26.0798	35.0159	31.5977	45.3535	26.1708	28.5426	34.5266	20.8176	36.5273	27.6856	29.6423	37.9146	29.0216	0.0431006	0.319326	0.134974
NC_000001.11	9234774	9271337	+	9513	gene-H6PD	H6PD	protein_coding	9563	hexose-6-phosphate dehydrogenase/glucose 1-dehydrogenase	4013	2642	2194	5209	6606	6422	4177	4550	2772	2221	1528	1654	238	886	1447	4267	4336	2981	3141.29	2691.06	1885.95	5053.88	5217.1	5454.29	3514.04	3705.17	3981.31	2014.6	1142.54	1627.91	586.953	1229.62	1601.67	3579.83	3570.25	3645.92	2980.19	1.59404	0.252712	6.30772
NC_000001.11	9241963	9242718	-	474	gene-LOC124903836	LOC124903836	lncRNA	124903836	uncharacterized LOC124903836	0	1	1	3	3	1	1	3	0	0	1	0	2	1	2	4	2	0	0	1.01857	0.859595	2.91066	2.36925	0.849313	0.841284	2.44297	0	0	0.747736	0	4.93237	1.38784	2.21378	3.35583	1.6468	0	1.42089	-0.277945	0.678759	-0.409489
NC_000001.11	9292894	9369532	+	3106	gene-SPSB1	SPSB1	protein_coding	80176	splA/ryanodine receptor domain and SOCS box containing 1	224	130	146	225	285	277	291	288	146	184	241	167	55	130	196	273	329	211	175.343	132.414	125.501	218.3	225.079	235.26	244.814	234.525	209.694	166.901	180.204	164.366	135.64	180.419	216.95	229.036	270.898	258.064	200.189	0.465582	0.160232	2.90567
NC_000001.11	9425094	9428996	-	2438	gene-LINC02606	LINC02606	lncRNA	100506022	long intergenic non-protein coding RNA 2606	14	10	16	12	18	26	19	13	8	8	6	3	10	6	13	15	14	10	10.9589	10.1857	13.7535	11.6427	14.2155	22.0821	15.9844	10.5862	11.4901	7.25656	4.48642	2.95268	24.6619	8.32702	14.3896	12.5844	11.5276	12.2305	12.1842	-0.254583	0.44232	-0.575562
NC_000001.11	9539465	9585173	+	3865	gene-SLC25A33	SLC25A33	protein_coding	84275	solute carrier family 25 member 33	36	38	41	50	67	75	45	54	36	36	68	48	14	28	46	40	52	31	28.1801	38.7057	35.2434	48.5111	52.9133	63.6985	37.8578	43.9735	51.7053	32.6545	50.8461	47.2429	34.5266	38.8594	50.9169	33.5583	42.8167	37.9146	42.7847	-0.152649	0.274075	-0.55696
NC_000001.11	9588911	9614877	+	7080	gene-TMEM201	TMEM201	protein_coding	199953	transmembrane protein 201	141	79	75	170	210	224	160	228	116	136	134	94	28	49	72	161	178	124	110.372	80.4671	64.4696	164.938	165.848	190.246	134.605	185.666	166.606	123.362	100.197	92.5173	69.0532	68.004	79.696	135.072	146.565	151.659	123.852	0.958441	0.213082	4.49799
NC_000001.11	9614664	9622316	+	1100	gene-LOC124903837	LOC124903837	protein_coding	124903837	uncharacterized LOC124903837	1	2	2	5	2	3	2	4	2	3	6	4	0	1	2	1	2	0	0.782779	2.03714	1.71919	4.85111	1.5795	2.54794	1.68257	3.25729	2.87252	2.72121	4.48642	3.9369	0	1.38784	2.21378	0.838958	1.6468	0	2.14233	-0.34293	0.677895	-0.505875
NC_000001.11	9627258	9729114	+	8546	gene-PIK3CD	PIK3CD	protein_coding	5293	phosphatidylinositol-4%2C5-bisphosphate 3-kinase catalytic subunit delta	569	408	434	103	114	109	76	109	43	420	374	322	71	66	107	82	73	69	445.401	415.577	373.064	99.9328	90.0316	92.5751	63.9376	88.7613	61.7591	380.97	279.653	316.921	175.099	91.5972	118.437	68.7946	60.108	84.3906	183.723	-0.803347	0.219838	-3.65427
NC_000001.11	9628447	9629427	-	441	gene-LOC105376712	LOC105376712	lncRNA	105376712	uncharacterized LOC105376712	1	0	0	0	0	0	0	0	0	0	0	0	0	1	0	0	0	1	0.782779	0	0	0	0	0	0	0	0	0	0	0	0	1.38784	0	0	0	1.22305	0.188537	-0.0451685	0.329747	-0.136979
NC_000001.11	9652610	9654586	-	1823	gene-PIK3CD-AS1	PIK3CD-AS1	lncRNA	644997	PIK3CD antisense RNA 1	0	0	0	0	2	1	0	0	0	1	1	0	5	1	1	0	0	5	0	0	0	0	1.5795	0.849313	0	0	0	0.90707	0.747736	0	12.3309	1.38784	1.10689	0	0	6.11526	1.39025	-0.490895	0.586981	-0.836305
NC_000001.11	9672426	9687574	-	958	gene-PIK3CD-AS2	PIK3CD-AS2	lncRNA	101929074	PIK3CD antisense RNA 2	12	12	11	20	21	22	9	17	5	22	12	19	9	20	39	21	13	12	9.39335	12.2228	9.45554	19.4044	16.5848	18.6849	7.57156	13.8435	7.18129	19.9555	8.97283	18.7003	22.1957	27.7567	43.1687	17.6181	10.7042	14.6766	16.5606	-1.06097	0.398263	-2.664
NC_000001.11	9718103	9718736	-	335	gene-LOC124903839	LOC124903839	lncRNA	124903839	uncharacterized LOC124903839	1	0	0	0	0	0	0	0	0	1	1	1	0	1	0	0	0	1	0.782779	0	0	0	0	0	0	0	0	0.90707	0.747736	0.984226	0	1.38784	0	0	0	1.22305	0.33515	-0.0887439	0.447067	-0.198502
NC_000001.11	9728926	9824526	-	5321	gene-CLSTN1	CLSTN1	protein_coding	22883	calsyntenin 1	4269	3185	2933	2866	3642	3242	2684	2836	1426	2553	2388	2036	572	1591	2170	3135	3598	2067	3341.68	3244.15	2521.19	2780.66	2876.27	2753.47	2258.01	2309.42	2048.1	2315.75	1785.59	2003.88	1410.66	2208.05	2401.95	2630.13	2962.59	2528.05	2465.53	0.421345	0.159257	2.64569
NC_000001.11	9780822	9781440	+	447	gene-MZT1P1	MZT1P1	pseudogene	106480302	mitotic spindle organizing protein 1 pseudogene 1	0	0	0	0	0	0	0	0	0	0	0	0	2	0	0	0	0	0	0	0	0	0	0	0	0	0	0	0	0	0	4.93237	0	0	0	0	0	0.274021	-0.165575	0.329747	-0.502128
NC_000001.11	9848276	9910269	-	4192	gene-CTNNBIP1	CTNNBIP1	protein_coding	56998	catenin beta interacting protein 1	147	96	90	172	215	178	140	158	87	110	126	108	62	106	138	156	160	78	115.069	97.7828	77.3635	166.878	169.796	151.178	117.78	128.663	124.954	99.7777	94.2148	106.296	152.904	147.111	152.751	130.877	131.744	95.3981	125.585	-0.317686	0.169617	-1.87296
NC_000001.11	9850665	9855492	+	595	gene-LOC105376717	LOC105376717	lncRNA	105376717	uncharacterized LOC105376717	0	1	0	0	1	0	0	1	0	1	1	0	2	0	1	0	1	1	0	1.01857	0	0	0.789751	0	0	0.814323	0	0.90707	0.747736	0	4.93237	0	1.10689	0	0.823398	1.22305	0.686843	-0.385109	0.589812	-0.652935
NC_000001.11	9879947	9883698	-	1454	gene-LOC124903838	LOC124903838	lncRNA	124903838	uncharacterized LOC124903838	4	3	1	6	6	10	12	11	2	7	3	4	4	4	4	5	0	2	3.13112	3.05571	0.859595	5.82133	4.73851	8.49313	10.0954	8.95756	2.87252	6.34949	2.24321	3.9369	9.86475	5.55135	4.42755	4.19479	0	2.4461	4.8355	-1.02311	0.625585	-1.63545
NC_000001.11	9922118	9943391	-	5230	gene-LZIC	LZIC	protein_coding	84328	leucine zipper and CTNNBIP1 domain containing	221	169	229	293	388	341	377	384	191	181	234	206	83	183	248	363	316	267	172.994	172.138	196.847	284.275	306.423	289.616	317.164	312.7	274.325	164.18	174.97	202.751	204.694	253.974	274.508	304.542	260.194	326.555	249.603	0.249518	0.133955	1.8627
NC_000001.11	9942923	9996892	+	6281	gene-NMNAT1	NMNAT1	protein_coding	64802	nicotinamide nucleotide adenylyltransferase 1	98	85	96	152	152	156	234	244	103	96	126	87	39	106	187	270	249	181	76.7124	86.5785	82.5211	147.474	120.042	132.493	196.86	198.695	147.935	87.0788	94.2148	85.6277	96.1813	147.111	206.988	226.519	205.026	221.373	142.191	0.482794	0.198519	2.43198
NC_000001.11	9950572	9960787	-	444	gene-TMEM274P	TMEM274P	transcribed_pseudogene	113391335	transmembrane protein 274%2C pseudogene	0	0	0	0	1	0	0	1	0	0	0	1	2	2	3	0	0	2	0	0	0	0	0.789751	0	0	0.814323	0	0	0	0.984226	4.93237	2.77567	3.32067	0	0	2.4461	0.892396	-0.811102	0.567694	-1.42876
NC_000001.11	9967381	9967458	+	78	gene-MIR5697	MIR5697	miRNA	100847055	microRNA 5697	0	1	0	0	0	1	2	3	0	0	0	1	3	3	0	1	2	0	0	1.01857	0	0	0	0.849313	1.68257	2.44297	0	0	0	0.984226	7.39856	4.16351	0	0.838958	1.6468	0	1.16808	-0.832317	0.632115	-1.31672
NC_000001.11	9996719	9998089	-	542	gene-LOC124903840	LOC124903840	protein_coding	124903840	basic salivary proline-rich protein 2-like	0	0	0	0	0	0	0	0	0	1	0	0	1	0	1	0	0	2	0	0	0	0	0	0	0	0	0	0.90707	0	0	2.46619	0	1.10689	0	0	2.4461	0.384792	-0.0451685	0.329747	-0.136979
NC_000001.11	9997228	10016021	+	840	gene-RBP7	RBP7	protein_coding	116362	retinol binding protein 7	0	0	0	0	0	0	0	1	0	0	1	0	0	2	0	1	2	1	0	0	0	0	0	0	0	0.814323	0	0	0.747736	0	0	2.77567	0	0.838958	1.6468	1.22305	0.44703	0.117559	0.464821	0.252913
NC_000001.11	10032958	10181239	+	7124	gene-UBE4B	UBE4B	protein_coding	10277	ubiquitination factor E4B	794	603	738	716	756	795	968	991	549	959	1178	846	314	629	768	945	1002	669	621.527	614.198	634.381	694.679	597.052	675.204	814.363	806.995	788.505	869.88	880.833	832.655	774.383	872.95	850.09	792.816	825.045	818.222	764.654	-0.0457016	0.0728279	-0.627529
NC_000001.11	10210570	10381603	+	16647	gene-KIF1B	KIF1B	protein_coding	23095	kinesin family member 1B	2323	1913	2299	1895	2565	2249	2890	3088	1758	1786	1951	1538	445	1049	1215	3555	3399	1934	1818.4	1948.53	1976.21	1838.57	2025.71	1910.1	2431.31	2514.63	2524.94	1620.03	1458.83	1513.74	1097.45	1455.84	1344.87	2982.5	2798.73	2365.38	1979.21	1.05093	0.10007	10.502
NC_000001.11	10298966	10299070	+	105	gene-RNU6-37P	RNU6-37P	pseudogene	106478920	RNA%2C U6 small nuclear 37%2C pseudogene	1	9	7	6	7	4	2	8	5	5	7	3	0	2	2	1	5	4	0.782779	9.16713	6.01716	5.82133	5.52826	3.39725	1.68257	6.51459	7.18129	4.53535	5.23415	2.95268	0	2.77567	2.21378	0.838958	4.11699	4.89221	4.09179	0.379729	0.656068	0.578795
NC_000001.11	10399064	10420511	+	2473	gene-PGD	PGD	protein_coding	5226	phosphogluconate dehydrogenase	1604	1280	1742	1395	1666	1556	1609	1576	907	1118	1394	1032	520	1218	1881	1877	1965	1360	1255.58	1303.77	1497.41	1353.46	1315.73	1321.53	1353.63	1283.37	1302.69	1014.1	1042.34	1015.72	1282.42	1690.39	2082.06	1574.72	1617.98	1663.35	1387.24	-0.0655767	0.123045	-0.532949
NC_000001.11	10430433	10452153	+	1967	gene-CENPS-CORT	CENPS-CORT	protein_coding	100526739	CENPS-CORT readthrough	29	27	34	38	50	40	42	38	29	26	28	24	13	24	44	34	28	26	22.7006	27.5014	29.2262	36.8684	39.4875	33.9725	35.3339	30.9443	41.6515	23.5838	20.9366	23.6214	32.0604	33.3081	48.7031	28.5246	23.0551	31.7994	31.2933	-0.485884	0.28563	-1.70109
NC_000001.11	10430433	10442808	+	1557	gene-CENPS	CENPS	protein_coding	378708	centromere protein S	30	26	32	38	49	38	42	36	28	24	26	24	11	24	40	34	30	26	23.4834	26.4828	27.507	36.8684	38.6978	32.2739	35.3339	29.3156	40.2152	21.7697	19.4411	23.6214	27.1281	33.3081	44.2755	28.5246	24.7019	31.7994	30.2638	-0.34899	0.286671	-1.21739
NC_000001.11	10450031	10451998	+	914	gene-CORT	CORT	protein_coding	1325	cortistatin	4	6	5	3	2	3	6	4	3	4	7	4	3	5	8	1	2	4	3.13112	6.11142	4.29797	2.91066	1.5795	2.54794	5.0477	3.25729	4.30877	3.62828	5.23415	3.9369	7.39856	6.93919	8.85511	0.838958	1.6468	4.89221	4.25347	-1.33116	0.596246	-2.23257
NC_000001.11	10456522	10472529	-	7390	gene-DFFA	DFFA	protein_coding	1676	DNA fragmentation factor subunit alpha	685	495	588	623	844	752	787	826	430	680	893	710	172	338	442	612	609	449	536.204	504.192	505.442	604.448	666.55	638.683	662.091	672.631	617.591	616.808	667.728	698.801	424.184	469.089	489.245	513.442	501.449	549.151	574.318	0.158609	0.0879228	1.80396
NC_000001.11	10474950	10630758	+	6757	gene-PEX14	PEX14	protein_coding	5195	peroxisomal biogenesis factor 14	212	147	187	178	208	209	216	200	123	207	209	180	75	118	161	217	211	143	165.949	149.73	160.744	172.699	164.268	177.506	181.717	162.865	176.66	187.764	156.277	177.161	184.964	163.765	178.209	182.054	173.737	174.897	171.72	0.0186634	0.130304	0.143229
NC_000001.11	10616836	10617115	+	280	gene-RN7SL614P	RN7SL614P	pseudogene	106481089	RNA%2C 7SL%2C cytoplasmic 614%2C pseudogene	0	1	0	0	0	0	2	2	2	3	3	2	0	2	0	4	1	0	0	1.01857	0	0	0	0	1.68257	1.62865	2.87252	2.72121	2.24321	1.96845	0	2.77567	0	3.35583	0.823398	0	1.17167	0.229065	0.655996	0.349187
NC_000001.11	10636604	10796646	-	9127	gene-CASZ1	CASZ1	protein_coding	54897	castor zinc finger 1	28	20	19	36	49	45	29	48	23	19	23	19	33	9	24	74	75	51	21.9178	20.3714	16.3323	34.928	38.6978	38.2191	24.3972	39.0875	33.0339	17.2343	17.1979	18.7003	81.3842	12.4905	26.5653	62.0829	61.7548	62.3757	34.8206	0.675066	0.391663	1.72359
NC_000001.11	10809160	10815658	-	2463	gene-LOC105376733	LOC105376733	lncRNA	105376733	uncharacterized LOC105376733	0	1	0	3	0	4	2	0	0	2	0	0	6	1	4	1	0	4	0	1.01857	0	2.91066	0	3.39725	1.68257	0	0	1.81414	0	0	14.7971	1.38784	4.42755	0.838958	0	4.89221	2.06483	-0.86521	0.65215	-1.3267
NC_000001.11	10912912	10918733	-	1450	gene-LOC105376735	LOC105376735	lncRNA	105376735	uncharacterized LOC105376735	0	0	0	0	0	1	1	1	0	2	0	1	1	1	2	0	0	1	0	0	0	0	0	0.849313	0.841284	0.814323	0	1.81414	0	0.984226	2.46619	1.38784	2.21378	0	0	1.22305	0.699675	-0.784754	0.60392	-1.29943
NC_000001.11	10946475	10982076	-	3059	gene-C1orf127	C1orf127	protein_coding	148345	chromosome 1 open reading frame 127	1	0	1	0	0	2	0	1	0	1	3	1	11	7	0	2	1	3	0.782779	0	0.859595	0	0	1.69863	0	0.814323	0	0.90707	2.24321	0.984226	27.1281	9.71486	0	1.67792	0.823398	3.66916	2.85018	-1.51087	0.678159	-2.22789
NC_000001.11	10989810	10991829	-	1027	gene-CFL1P6	CFL1P6	pseudogene	390996	cofilin 1 pseudogene 6	1	1	2	0	0	1	0	0	1	2	0	0	1	1	1	0	0	1	0.782779	1.01857	1.71919	0	0	0.849313	0	0	1.43626	1.81414	0	0	2.46619	1.38784	1.10689	0	0	1.22305	0.766901	-0.638671	0.61896	-1.03185
NC_000001.11	11012654	11030528	+	5142	gene-TARDBP	TARDBP	protein_coding	23435	TAR DNA binding protein	914	723	958	704	869	732	900	869	520	736	1052	741	168	459	550	794	810	537	715.46	736.426	823.492	683.036	686.294	621.697	757.156	707.647	746.854	667.604	786.618	729.312	414.319	637.017	608.789	666.133	666.952	656.779	683.977	0.238561	0.119888	1.98987
NC_000001.11	11026523	11047239	-	2687	gene-MASP2	MASP2	protein_coding	10747	MBL associated serine protease 2	2	4	0	0	0	1	1	1	2	4	9	4	14	2	3	1	0	1	1.56556	4.07428	0	0	0	0.849313	0.841284	0.814323	2.87252	3.62828	6.72963	3.9369	34.5266	2.77567	3.32067	0.838958	0	1.22305	3.77761	-2.23932	0.678749	-3.29918
NC_000001.11	11054589	11060018	-	1260	gene-SRM	SRM	protein_coding	6723	spermidine synthase	564	378	518	842	1113	1057	558	611	362	634	861	724	312	507	700	593	564	376	441.487	385.02	445.27	816.927	878.993	897.724	469.437	497.552	519.925	575.083	643.801	712.58	769.45	703.633	774.822	497.502	464.396	459.868	608.526	-0.654588	0.0968179	-6.76102
NC_000001.11	11066618	11099869	-	2936	gene-EXOSC10	EXOSC10	protein_coding	5394	exosome component 10	708	506	686	497	598	505	492	546	321	578	661	531	156	390	497	545	571	328	554.208	515.397	589.682	482.2	472.271	428.903	413.912	444.621	461.039	524.287	494.254	522.624	384.725	541.256	550.124	457.232	470.16	401.161	483.781	-0.169119	0.116866	-1.44712
NC_000001.11	11099675	11102105	+	607	gene-EXOSC10-AS1	EXOSC10-AS1	lncRNA	105376736	EXOSC10 antisense RNA 1	1	0	2	1	3	3	1	1	1	0	0	1	2	1	1	1	2	1	0.782779	0	1.71919	0.970222	2.36925	2.54794	0.841284	0.814323	1.43626	0	0	0.984226	4.93237	1.38784	1.10689	0.838958	1.6468	1.22305	1.31119	-0.390211	0.679416	-0.574332
NC_000001.11	11106535	11262551	-	8954	gene-MTOR	MTOR	protein_coding	2475	mechanistic target of rapamycin kinase	746	594	699	921	1048	1004	1138	1244	627	787	1151	775	260	662	920	1247	1231	809	583.953	605.031	600.857	893.574	827.659	852.71	957.381	1013.02	900.533	713.864	860.644	762.775	641.209	918.748	1018.34	1046.18	1013.6	989.449	844.418	0.225744	0.123191	1.83246
NC_000001.11	11143898	11149538	+	706	gene-MTOR-AS1	MTOR-AS1	lncRNA	100873935	MTOR antisense RNA 1	1	2	1	0	0	0	0	0	0	1	0	0	0	2	3	2	1	3	0.782779	2.03714	0.859595	0	0	0	0	0	0	0.90707	0	0	0	2.77567	3.32067	1.67792	0.823398	3.66916	0.9363	-0.0302922	0.641089	-0.0472511
NC_000001.11	11152350	11152413	+	64	gene-RNU6-537P	RNU6-537P	pseudogene	106479804	RNA%2C U6 small nuclear 537%2C pseudogene	0	0	0	0	0	0	0	0	0	0	0	0	0	0	0	0	0	1	0	0	0	0	0	0	0	0	0	0	0	0	0	0	0	0	0	1.22305	0.0679474	0.0150348	0.329747	0.0455949
NC_000001.11	11169507	11169613	-	107	gene-LOC124904848	LOC124904848	snoRNA	124904848	small nucleolar RNA U13	0	0	0	0	0	0	0	2	0	0	0	0	0	0	0	0	1	0	0	0	0	0	0	0	0	1.62865	0	0	0	0	0	0	0	0	0.823398	0	0.136225	0.0150348	0.329747	0.0455949
NC_000001.11	11189355	11195981	+	2467	gene-ANGPTL7	ANGPTL7	protein_coding	10218	angiopoietin like 7	0	0	1	1	1	4	0	1	0	3	0	3	8	0	4	3	2	4	0	0	0.859595	0.970222	0.789751	3.39725	0	0.814323	0	2.72121	0	2.95268	19.7295	0	4.42755	2.51687	1.6468	4.89221	2.53989	-0.75433	0.678488	-1.11178
NC_000001.11	11232910	11233313	+	404	gene-RPL39P6	RPL39P6	pseudogene	100270891	ribosomal protein L39 pseudogene 6	0	0	0	0	1	0	0	0	0	0	1	0	0	0	0	0	1	2	0	0	0	0	0.789751	0	0	0	0	0	0.747736	0	0	0	0	0	0.823398	2.4461	0.267055	0.135441	0.329747	0.410743
NC_000001.11	11273198	11299574	+	8508	gene-UBIAD1	UBIAD1	protein_coding	29914	UbiA prenyltransferase domain containing 1	132	92	108	158	207	192	148	128	64	146	214	171	36	48	85	155	149	106	103.327	93.7085	92.8362	153.295	163.478	163.068	124.51	104.233	91.9205	132.432	160.016	168.303	88.7827	66.6162	94.0855	130.039	122.686	129.644	121.277	0.603942	0.177746	3.39778
NC_000001.11	11278414	11279275	-	559	gene-UBE2V2P3	UBE2V2P3	pseudogene	100421341	ubiquitin conjugating enzyme E2 V2 pseudogene 3	0	0	1	0	0	1	0	0	1	0	0	0	1	1	1	0	1	0	0	0	0.859595	0	0	0.849313	0	0	1.43626	0	0	0	2.46619	1.38784	1.10689	0	0.823398	0	0.496082	-0.465409	0.51834	-0.897883
NC_000001.11	11311876	11316302	-	963	gene-LOC105376737	LOC105376737	lncRNA	105376737	uncharacterized LOC105376737	0	0	0	1	1	1	0	1	0	1	0	1	2	1	0	1	0	1	0	0	0	0.970222	0.789751	0.849313	0	0.814323	0	0.90707	0	0.984226	4.93237	1.38784	0	0.838958	0	1.22305	0.760952	-0.44726	0.611889	-0.730949
NC_000001.11	11357945	11365055	+	1277	gene-LOC105376739	LOC105376739	lncRNA	105376739	uncharacterized LOC105376739	0	0	0	0	2	1	0	0	1	0	1	0	1	0	1	3	0	1	0	0	0	0	1.5795	0.849313	0	0	1.43626	0	0.747736	0	2.46619	0	1.10689	2.51687	0	1.22305	0.662545	0.14015	0.563418	0.24875
NC_000001.11	11371689	11377536	+	943	gene-LOC105376740	LOC105376740	lncRNA	105376740	uncharacterized LOC105376740	0	0	0	0	0	1	1	1	0	2	1	0	1	2	2	0	0	1	0	0	0	0	0	0.849313	0.841284	0.814323	0	1.81414	0.747736	0	2.46619	2.77567	2.21378	0	0	1.22305	0.763638	-0.983677	0.617066	-1.59412
NC_000001.11	11394935	11398213	+	539	gene-LOC124903841	LOC124903841	lncRNA	124903841	uncharacterized LOC124903841	0	0	0	0	0	0	2	0	1	1	1	1	6	1	3	0	0	2	0	0	0	0	0	0	1.68257	0	1.43626	0.90707	0.747736	0.984226	14.7971	1.38784	3.32067	0	0	2.4461	1.53942	-1.35263	0.636946	-2.12363
NC_000001.11	11479155	11537551	+	7528	gene-DISP3	DISP3	protein_coding	57540	dispatched RND transporter family member 3	9	6	2	7	15	17	5	11	3	7	14	8	18	13	10	25	32	17	7.04501	6.11142	1.71919	6.79155	11.8463	14.4383	4.20642	8.95756	4.30877	6.34949	10.4683	7.87381	44.3914	18.0419	11.0689	20.974	26.3487	20.7919	12.874	0.00871665	0.47684	0.01828
NC_000001.11	11495948	11499474	-	2835	gene-LOC124903842	LOC124903842	lncRNA	124903842	uncharacterized LOC124903842	0	1	0	0	5	0	0	0	0	0	2	1	10	2	2	1	0	1	0	1.01857	0	0	3.94875	0	0	0	0	0	1.49547	0.984226	24.6619	2.77567	2.21378	0.838958	0	1.22305	2.17558	-1.62943	0.639359	-2.54854
NC_000001.11	11609531	11613355	+	1285	gene-LINC01647	LINC01647	lncRNA	101929181	long intergenic non-protein coding RNA 1647	0	1	0	1	0	0	0	0	0	2	5	3	7	1	1	1	0	3	0	1.01857	0	0.970222	0	0	0	0	0	1.81414	3.73868	2.95268	17.2633	1.38784	1.10689	0.838958	0	3.66916	1.93114	-1.01426	0.658762	-1.53964
NC_000001.11	11648387	11654429	-	1287	gene-FBXO2	FBXO2	protein_coding	26232	F-box protein 2	119	75	95	41	54	44	28	22	9	55	58	34	12	76	125	22	25	12	93.1507	76.3928	81.6615	39.7791	42.6466	37.3698	23.556	17.9151	12.9263	49.8889	43.3687	33.4637	29.5942	105.476	138.361	18.4571	20.5849	14.6766	48.8483	-2.18614	0.37047	-5.90099
NC_000001.11	11654407	11663327	+	3598	gene-FBXO44	FBXO44	protein_coding	93611	F-box protein 44	232	196	192	194	218	257	324	438	187	204	197	146	38	120	151	356	318	183	181.605	199.64	165.042	188.223	172.166	218.273	272.576	356.674	268.58	185.042	147.304	143.697	93.7151	166.54	167.14	298.669	261.841	223.819	206.141	0.823952	0.196378	4.19575
NC_000001.11	11664200	11674354	+	1836	gene-FBXO6	FBXO6	protein_coding	26270	F-box protein 6	45	32	36	32	42	43	41	48	23	26	30	29	8	18	23	37	36	25	35.2251	32.5943	30.9454	31.0471	33.1695	36.5205	34.4926	39.0875	33.0339	23.5838	22.4321	28.5426	19.7295	24.9811	25.4584	31.0415	29.6423	30.5763	30.1169	0.322293	0.292505	1.10184
NC_000001.11	11674480	11691830	-	1279	gene-MAD2L2	MAD2L2	protein_coding	10459	mitotic arrest deficient 2 like 2	283	222	308	185	289	194	176	228	120	244	319	279	81	198	272	177	209	117	221.527	226.123	264.755	179.491	228.238	164.767	148.066	185.666	172.351	221.325	238.528	274.599	199.761	274.792	301.074	148.496	172.09	143.097	209.152	-0.747638	0.174341	-4.28837
NC_000001.11	11686635	11725857	+	8767	gene-DRAXIN	DRAXIN	protein_coding	374946	dorsal inhibitory axon guidance protein	192	139	182	84	160	124	129	152	65	75	64	50	28	35	46	33	51	18	150.294	141.581	156.446	81.4986	126.36	105.315	108.526	123.777	93.3567	68.0303	47.8551	49.2113	69.0532	48.5743	50.9169	27.6856	41.9933	22.0149	84.0272	-0.779696	0.269326	-2.89499
NC_000001.11	11736136	11750769	+	1263	gene-AGTRAP	AGTRAP	protein_coding	57085	angiotensin II receptor associated protein	304	170	237	125	174	145	101	125	50	184	241	177	16	102	106	95	103	59	237.965	173.157	203.724	121.278	137.417	123.15	84.9697	101.79	71.8129	166.901	180.204	174.208	39.459	141.559	117.33	79.701	84.81	72.1601	128.422	-0.370198	0.260205	-1.42272
NC_000001.11	11761379	11762321	-	664	gene-LOC101060126	LOC101060126	pseudogene	101060126	atrophin-1-like	0	0	0	0	0	0	0	0	0	0	0	0	1	1	0	0	1	0	0	0	0	0	0	0	0	0	0	0	0	0	2.46619	1.38784	0	0	0.823398	0	0.259857	-0.105372	0.329747	-0.319553
NC_000001.11	11762193	11789585	+	6008	gene-C1orf167	C1orf167	protein_coding	284498	chromosome 1 open reading frame 167	4	8	1	4	5	5	6	2	2	3	5	6	22	6	9	6	7	11	3.13112	8.14856	0.859595	3.88089	3.94875	4.24656	5.0477	1.62865	2.87252	2.72121	3.73868	5.90536	54.2561	8.32702	9.962	5.03375	5.76379	13.4536	7.94033	-1.1817	0.604857	-1.95369
NC_000001.11	11777077	11779619	-	1868	gene-C1orf167-AS1	C1orf167-AS1	lncRNA	102724659	C1orf167 antisense RNA 1	0	0	0	0	1	0	2	0	0	0	1	0	6	0	1	0	1	2	0	0	0	0	0.789751	0	1.68257	0	0	0	0.747736	0	14.7971	0	1.10689	0	0.823398	2.4461	1.24409	-0.764957	0.551249	-1.38768
NC_000001.11	11785723	11805964	-	7709	gene-MTHFR	MTHFR	protein_coding	4524	methylenetetrahydrofolate reductase	367	297	334	202	234	218	274	349	168	230	298	201	82	83	108	258	268	164	287.28	302.515	287.105	195.985	184.802	185.15	230.512	284.199	241.291	208.626	222.825	197.829	202.227	115.19	119.544	216.451	220.671	200.581	216.821	0.60255	0.159437	3.77923
NC_000001.11	11806191	11843130	+	5599	gene-CLCN6	CLCN6	protein_coding	1185	chloride voltage-gated channel 6	258	228	258	190	170	181	248	320	164	368	493	262	60	141	170	276	304	132	201.957	232.234	221.775	184.342	134.258	153.726	208.638	260.584	235.546	333.802	368.634	257.867	147.971	195.685	188.171	231.552	250.313	161.443	220.472	0.261078	0.192001	1.35978
NC_000001.11	11840319	11847616	+	1662	gene-NPPA-AS1	NPPA-AS1	antisense_RNA	100379251	NPPA antisense RNA 1	40	30	28	24	20	27	30	38	13	41	61	30	8	13	26	28	30	12	31.3112	30.5571	24.0687	23.2853	15.795	22.9314	25.2385	30.9443	18.6713	37.1899	45.6119	29.5268	19.7295	18.0419	28.7791	23.4908	24.7019	14.6766	25.8084	-0.0883345	0.349599	-0.252674
NC_000001.11	11845709	11847783	-	855	gene-NPPA	NPPA	protein_coding	4878	natriuretic peptide A	0	1	1	0	0	0	0	1	1	2	2	0	6	0	3	0	1	2	0	1.01857	0.859595	0	0	0	0	0.814323	1.43626	1.81414	1.49547	0	14.7971	0	3.32067	0	0.823398	2.4461	1.60143	-1.10262	0.645466	-1.70826
NC_000001.11	11857464	11858945	-	708	gene-NPPB	NPPB	protein_coding	4879	natriuretic peptide B	1	0	0	0	0	0	1	0	0	0	0	0	0	1	1	1	0	0	0.782779	0	0	0	0	0	0.841284	0	0	0	0	0	0	1.38784	1.10689	0.838958	0	0	0.27543	-0.135812	0.37073	-0.366336
NC_000001.11	11877769	11880758	+	2990	gene-SBF1P2	SBF1P2	pseudogene	390997	SBF1 pseudogene 2	1	0	1	0	0	0	0	0	0	1	0	1	3	0	1	0	0	0	0.782779	0	0.859595	0	0	0	0	0	0	0.90707	0	0.984226	7.39856	0	1.10689	0	0	0	0.66884	-0.644169	0.475761	-1.35398
NC_000001.11	11908154	11908272	+	119	gene-RNU5E-1	RNU5E-1	snRNA	26829	RNA%2C U5E small nuclear 1	81	78	146	13	11	9	9	8	4	35	70	34	4	6	5	6	8	3	63.4051	79.4485	125.501	12.6129	8.68726	7.64382	7.57156	6.51459	5.74503	31.7475	52.3415	33.4637	9.86475	8.32702	5.53444	5.03375	6.58718	3.66916	26.3166	-0.458374	0.492627	-0.930468
NC_000001.11	11911493	11913226	+	506	gene-LOC124903843	LOC124903843	lncRNA	124903843	uncharacterized LOC124903843	3	1	0	0	0	0	2	0	0	0	1	0	6	3	0	1	0	1	2.34834	1.01857	0	0	0	0	1.68257	0	0	0	0.747736	0	14.7971	4.16351	0	0.838958	0	1.22305	1.48999	-1.16446	0.601267	-1.93667
NC_000001.11	11919591	11926427	-	2819	gene-KIAA2013	KIAA2013	protein_coding	90231	KIAA2013	694	442	506	408	552	454	410	339	262	522	577	502	94	203	204	528	463	336	543.249	450.208	434.955	395.85	435.943	385.588	344.926	276.056	376.299	473.491	431.444	494.082	231.822	281.731	225.805	442.97	381.233	410.946	389.811	0.728301	0.141459	5.14851
NC_000001.11	11934717	11975537	+	3117	gene-PLOD1	PLOD1	protein_coding	5351	procollagen-lysine%2C2-oxoglutarate 5-dioxygenase 1	11862	7859	8732	7927	9826	8607	5189	5524	2840	7468	8294	6674	1628	3974	5465	5482	5500	3765	9285.33	8004.94	7505.98	7690.95	7760.09	7310.04	4365.42	4498.32	4078.97	6774	6201.72	6568.73	4014.95	5515.26	6049.15	4599.17	4528.69	4604.79	6075.36	-0.183345	0.117022	-1.56676
NC_000001.11	11980444	12013508	+	4791	gene-MFN2	MFN2	protein_coding	9927	mitofusin 2	901	642	807	1111	1454	1251	1520	1646	945	713	953	691	330	765	1020	2032	1962	1388	705.284	653.922	693.693	1077.92	1148.3	1062.49	1278.75	1340.38	1357.26	646.741	712.593	680.1	813.842	1061.7	1129.03	1704.76	1615.51	1697.6	1076.66	0.720471	0.0915003	7.87397
NC_000001.11	12019498	12032045	+	2144	gene-MIIP	MIIP	protein_coding	60672	migration and invasion inhibitory protein	98	60	70	56	80	60	65	90	39	84	108	91	28	36	64	54	80	36	76.7124	61.1142	60.1716	54.3324	63.1801	50.9588	54.6835	73.2891	56.014	76.1939	80.7555	89.5646	69.0532	49.9621	70.8409	45.3037	65.8718	44.0299	63.4462	-0.263594	0.240504	-1.096
NC_000001.11	12029158	12029222	+	65	gene-MIR6729	MIR6729	miRNA	102466982	microRNA 6729	0	0	0	0	1	0	0	0	1	2	0	0	0	0	0	0	0	0	0	0	0	0	0.789751	0	0	0	1.43626	1.81414	0	0	0	0	0	0	0	0	0.224453	0	0.329747	0
NC_000001.11	12063303	12144207	+	4181	gene-TNFRSF8	TNFRSF8	protein_coding	943	TNF receptor superfamily member 8	14	6	7	5	8	8	5	0	0	10	11	6	16	3	8	1	3	7	10.9589	6.11142	6.01716	4.85111	6.31801	6.7945	4.20642	0	0	9.0707	8.2251	5.90536	39.459	4.16351	8.85511	0.838958	2.47019	8.56137	7.37816	-1.47767	0.635998	-2.3234
NC_000001.11	12080250	12080546	-	297	gene-RPL23AP89	RPL23AP89	pseudogene	106480336	ribosomal protein L23a pseudogene 89	0	0	0	0	0	0	0	0	0	1	0	0	1	0	0	0	0	2	0	0	0	0	0	0	0	0	0	0.90707	0	0	2.46619	0	0	0	0	2.4461	0.323298	0.0150348	0.329747	0.0455949
NC_000001.11	12166943	12167038	+	96	gene-MIR7846	MIR7846	miRNA	102465836	microRNA 7846	28	20	22	6	6	6	7	9	4	8	12	11	2	5	4	4	2	5	21.9178	20.3714	18.9111	5.82133	4.73851	5.09588	5.88899	7.32891	5.74503	7.25656	8.97283	10.8265	4.93237	6.93919	4.42755	3.35583	1.6468	6.11526	8.34955	-0.513299	0.544954	-0.941912
NC_000001.11	12166991	12209220	+	6396	gene-TNFRSF1B	TNFRSF1B	protein_coding	7133	TNF receptor superfamily member 1B	767	541	448	238	277	253	146	192	80	322	351	306	34	92	151	102	74	76	600.392	551.047	385.098	230.913	218.761	214.876	122.827	156.35	114.901	292.077	262.455	301.173	83.8504	127.681	167.14	85.5737	60.9314	92.952	226.055	-0.687396	0.230723	-2.97931
NC_000001.11	12176179	12180309	+	2329	gene-LOC124903844	LOC124903844	lncRNA	124903844	uncharacterized LOC124903844	32	32	26	8	6	11	8	16	3	9	17	10	12	6	4	3	3	8	25.0489	32.5943	22.3495	7.76177	4.73851	9.34244	6.73027	13.0292	4.30877	8.16363	12.7115	9.84226	29.5942	8.32702	4.42755	2.51687	2.47019	9.78442	11.8745	-1.11247	0.561713	-1.98049
NC_000001.11	12191713	12191773	+	61	gene-MIR4632	MIR4632	miRNA	100616438	microRNA 4632	1	0	0	0	0	0	0	0	0	0	0	0	0	0	1	0	0	0	0.782779	0	0	0	0	0	0	0	0	0	0	0	0	0	1.10689	0	0	0	0.104982	-0.105372	0.329747	-0.319553
NC_000001.11	12220727	12221109	-	383	gene-RPL10P17	RPL10P17	pseudogene	390998	ribosomal protein L10 pseudogene 17	0	0	0	0	0	0	0	0	0	0	0	0	0	0	0	1	0	0	0	0	0	0	0	0	0	0	0	0	0	0	0	0	0	0.838958	0	0	0.0466088	0.0150348	0.329747	0.0455949
NC_000001.11	12221148	12221271	-	124	gene-LOC124900427	LOC124900427	pseudogene	124900427	uncharacterized LOC124900427	0	0	0	0	0	0	0	0	0	0	0	0	0	0	0	0	0	0	0	0	0	0	0	0	0	0	0	0	0	0	0	0	0	0	0	0	0	NA	NA	NA
NC_000001.11	12230030	12512047	+	16357	gene-VPS13D	VPS13D	protein_coding	55187	vacuolar protein sorting 13 homolog D	2513	1946	2182	2123	2623	2397	3576	3761	2372	2412	2644	1888	323	932	1424	3355	3562	2232	1967.12	1982.14	1875.64	2059.78	2071.52	2035.8	3008.43	3062.67	3406.8	2187.85	1977.01	1858.22	796.579	1293.46	1576.21	2814.7	2932.94	2729.85	2202.04	1.18397	0.155453	7.61626
NC_000001.11	12356724	12368869	-	801	gene-LOC124903845	LOC124903845	lncRNA	124903845	uncharacterized LOC124903845	0	0	0	0	0	0	0	2	0	0	0	0	0	0	2	0	0	0	0	0	0	0	0	0	0	1.62865	0	0	0	0	0	0	2.21378	0	0	0	0.213468	-0.165575	0.329747	-0.502128
NC_000001.11	12409168	12409251	-	84	gene-LOC124904680	LOC124904680	pseudogene	124904680	uncharacterized LOC124904680	0	0	0	0	0	0	0	0	0	0	0	0	1	0	0	0	0	0	0	0	0	0	0	0	0	0	0	0	0	0	2.46619	0	0	0	0	0	0.13701	-0.105372	0.329747	-0.319553
NC_000001.11	12507246	12507397	+	152	gene-SNORA59A	SNORA59A	snoRNA	677885	small nucleolar RNA%2C H/ACA box 59A	8	8	8	6	8	6	11	6	6	10	8	11	3	8	8	8	10	5	6.26223	8.14856	6.87676	5.82133	6.31801	5.09588	9.25413	4.88594	8.61755	9.0707	5.98189	10.8265	7.39856	11.1027	8.85511	6.71167	8.23398	6.11526	7.53204	-0.329548	0.492282	-0.669429
NC_000001.11	12525264	12535608	+	8537	gene-LINC02766	LINC02766	lncRNA	105376744	long intergenic non-protein coding RNA 2766	7	6	0	4	2	1	6	5	2	2	1	2	12	4	4	4	4	5	5.47945	6.11142	0	3.88089	1.5795	0.849313	5.0477	4.07162	2.87252	1.81414	0.747736	1.96845	29.5942	5.55135	4.42755	3.35583	3.29359	6.11526	4.82003	-1.08739	0.64548	-1.68463
NC_000001.11	12567910	12618210	-	19241	gene-DHRS3	DHRS3	protein_coding	9249	dehydrogenase/reductase 3	639	507	402	103	149	137	204	206	100	336	296	242	170	220	219	166	129	97	500.196	516.415	345.557	99.9328	117.673	116.356	171.622	167.751	143.626	304.776	221.33	238.183	419.252	305.324	242.409	139.267	106.218	118.636	237.473	-1.35576	0.211506	-6.41006
NC_000001.11	12578957	12579023	-	67	gene-MIR6730	MIR6730	miRNA	102466722	microRNA 6730	3	2	2	0	0	0	0	0	0	0	2	0	0	0	2	0	0	0	2.34834	2.03714	1.71919	0	0	0	0	0	0	0	1.49547	0	0	0	2.21378	0	0	0	0.545218	-0.278003	0.425991	-0.652602
NC_000001.11	12644085	12667076	+	2438	gene-AADACL4	AADACL4	protein_coding	343066	arylacetamide deacetylase like 4	1	0	0	0	0	0	1	0	0	1	0	0	8	2	4	0	1	2	0.782779	0	0	0	0	0	0.841284	0	0	0.90707	0	0	19.7295	2.77567	4.42755	0	0.823398	2.4461	1.81852	-1.56072	0.64455	-2.42141
NC_000001.11	12702894	12707849	-	1547	gene-LOC124903846	LOC124903846	lncRNA	124903846	uncharacterized LOC124903846	0	0	0	0	0	0	1	0	0	1	0	0	1	0	1	0	0	2	0	0	0	0	0	0	0.841284	0	0	0.90707	0	0	2.46619	0	1.10689	0	0	2.4461	0.43153	-0.0656167	0.391385	-0.167652
NC_000001.11	12716110	12728760	+	4055	gene-AADACL3	AADACL3	protein_coding	126767	arylacetamide deacetylase like 3	0	0	1	0	0	1	0	1	0	2	0	0	4	0	1	0	0	6	0	0	0.859595	0	0	0.849313	0	0.814323	0	1.81414	0	0	9.86475	0	1.10689	0	0	7.33831	1.25818	-0.154819	0.531954	-0.291038
NC_000001.11	12739736	12739839	+	104	gene-LOC124904811	LOC124904811	snoRNA	124904811	small nucleolar RNA U13	0	0	0	0	0	0	0	0	0	0	0	0	1	0	0	0	0	1	0	0	0	0	0	0	0	0	0	0	0	0	2.46619	0	0	0	0	1.22305	0.204958	-0.0451685	0.329747	-0.136979
NC_000001.11	12746200	12763699	+	3564	gene-CFAP107	CFAP107	protein_coding	93190	cilia and flagella associated protein 107	0	0	1	2	2	1	3	0	1	1	3	0	11	5	3	2	0	3	0	0	0.859595	1.94044	1.5795	0.849313	2.52385	0	1.43626	0.90707	2.24321	0	27.1281	6.93919	3.32067	1.67792	0	3.66916	3.05968	-1.7311	0.679634	-2.54711
NC_000001.11	12773738	12777906	+	2889	gene-PRAMEF12	PRAMEF12	protein_coding	390999	PRAME family member 12	0	0	0	0	0	0	0	1	0	2	3	1	9	2	1	1	0	4	0	0	0	0	0	0	0	0.814323	0	1.81414	2.24321	0.984226	22.1957	2.77567	1.10689	0.838958	0	4.89221	2.09252	-1.08877	0.646629	-1.68375
NC_000001.11	12791397	12796628	+	2439	gene-PRAMEF1	PRAMEF1	protein_coding	65121	PRAME family member 1	0	0	0	1	0	1	0	0	1	2	0	0	5	2	0	0	0	1	0	0	0	0.970222	0	0.849313	0	0	1.43626	1.81414	0	0	12.3309	2.77567	0	0	0	1.22305	1.18887	-1.03437	0.555187	-1.8631
NC_000001.11	12822686	12823223	-	442	gene-LINC01784	LINC01784	lncRNA	105376745	long intergenic non-protein coding RNA 1784	0	0	0	0	0	0	0	0	0	0	0	0	2	1	0	0	0	0	0	0	0	0	0	0	0	0	0	0	0	0	4.93237	1.38784	0	0	0	0	0.351123	-0.225778	0.329747	-0.684702
NC_000001.11	12824605	12831410	-	1907	gene-PRAMEF11	PRAMEF11	protein_coding	440560	PRAME family member 11	0	0	0	0	0	0	0	0	0	0	0	0	3	0	1	2	2	3	0	0	0	0	0	0	0	0	0	0	0	0	7.39856	0	1.10689	1.67792	1.6468	3.66916	0.861073	0.101967	0.458286	0.222497
NC_000001.11	12838470	12841383	-	1377	gene-PRAMEF30P	PRAMEF30P	pseudogene	441870	PRAME family member 30%2C pseudogene	0	0	0	0	0	1	1	0	1	0	0	1	1	0	0	0	1	3	0	0	0	0	0	0.849313	0.841284	0	1.43626	0	0	0.984226	2.46619	0	0	0	0.823398	3.66916	0.61499	0.351214	0.516003	0.680643
NC_000001.11	12847377	12848720	-	1134	gene-HNRNPCL1	HNRNPCL1	protein_coding	343069	heterogeneous nuclear ribonucleoprotein C like 1	3	8	10	5	5	4	4	1	1	7	6	5	9	6	7	3	5	6	2.34834	8.14856	8.59595	4.85111	3.94875	3.39725	3.36514	0.814323	1.43626	6.34949	4.48642	4.92113	22.1957	8.32702	7.74822	2.51687	4.11699	7.33831	5.8281	-1.10247	0.574892	-1.9177
NC_000001.11	12857086	12861909	+	1936	gene-PRAMEF2	PRAMEF2	protein_coding	65122	PRAME family member 2	0	0	0	0	0	1	0	0	0	1	0	0	4	1	0	0	0	1	0	0	0	0	0	0.849313	0	0	0	0.90707	0	0	9.86475	1.38784	0	0	0	1.22305	0.790668	-0.522104	0.434318	-1.20212
NC_000001.11	12879212	12886201	-	1840	gene-PRAMEF4	PRAMEF4	protein_coding	400735	PRAME family member 4	0	0	0	0	0	0	0	0	0	0	0	2	5	2	1	2	0	1	0	0	0	0	0	0	0	0	0	0	0	1.96845	12.3309	2.77567	1.10689	1.67792	0	1.22305	1.17127	-0.809272	0.528287	-1.53188
NC_000001.11	12892896	12898270	-	1525	gene-PRAMEF10	PRAMEF10	protein_coding	343071	PRAME family member 10	0	0	0	1	0	0	0	0	0	0	1	0	10	2	2	2	1	0	0	0	0	0.970222	0	0	0	0	0	0	0.747736	0	24.6619	2.77567	2.21378	1.67792	0.823398	0	1.8817	-1.58661	0.616885	-2.57196
NC_000001.11	12916610	12920751	+	1866	gene-PRAMEF7	PRAMEF7	protein_coding	441871	PRAME family member 7	0	0	0	0	0	0	0	1	0	2	1	2	8	1	0	0	0	2	0	0	0	0	0	0	0	0.814323	0	1.81414	0.747736	1.96845	19.7295	1.38784	0	0	0	2.4461	1.60601	-1.04658	0.566093	-1.84878
NC_000001.11	12922554	12922659	+	106	gene-RNU6-1072P	RNU6-1072P	pseudogene	106480037	RNA%2C U6 small nuclear 1072%2C pseudogene	0	0	0	0	0	0	0	0	0	0	0	0	0	0	0	0	0	0	0	0	0	0	0	0	0	0	0	0	0	0	0	0	0	0	0	0	0	NA	NA	NA
NC_000001.11	12938472	12947580	-	1720	gene-PRAMEF6	PRAMEF6	protein_coding	440561	PRAME family member 6	0	0	0	0	0	1	0	0	0	1	0	0	2	1	1	1	0	2	0	0	0	0	0	0.849313	0	0	0	0.90707	0	0	4.93237	1.38784	1.10689	0.838958	0	2.4461	0.692697	-0.287614	0.536519	-0.536075
NC_000001.11	13029364	13032130	+	1425	gene-PRAMEF28P	PRAMEF28P	pseudogene	102724742	PRAME family member 28%2C pseudogene	0	0	0	0	0	0	0	0	0	0	0	0	2	0	0	0	0	1	0	0	0	0	0	0	0	0	0	0	0	0	4.93237	0	0	0	0	1.22305	0.341968	-0.105372	0.329747	-0.319553
NC_000001.11	13049476	13056575	-	1947	gene-PRAMEF27	PRAMEF27	protein_coding	101929983	PRAME family member 27	0	0	0	1	2	0	1	0	0	1	0	4	3	1	2	0	0	1	0	0	0	0.970222	1.5795	0	0.841284	0	0	0.90707	0	3.9369	7.39856	1.38784	2.21378	0	0	1.22305	1.13657	-1.06896	0.618216	-1.72911
NC_000001.11	13060769	13062878	+	1897	gene-HNRNPCL3	HNRNPCL3	protein_coding	649330	heterogeneous nuclear ribonucleoprotein C like 3	1	1	1	0	0	0	0	0	0	0	1	1	6	1	1	1	1	1	0.782779	1.01857	0.859595	0	0	0	0	0	0	0	0.747736	0.984226	14.7971	1.38784	1.10689	0.838958	0.823398	1.22305	1.36501	-1.23959	0.657651	-1.88487
NC_000001.11	13070774	13077884	+	1919	gene-PRAMEF25	PRAMEF25	protein_coding	441873	PRAME family member 25	0	0	0	0	0	0	0	1	0	1	0	0	3	1	2	0	0	2	0	0	0	0	0	0	0	0.814323	0	0.90707	0	0	7.39856	1.38784	2.21378	0	0	2.4461	0.842649	-0.598047	0.504142	-1.18627
NC_000001.11	13094515	13099717	-	2214	gene-PRAMEF34P	PRAMEF34P	transcribed_pseudogene	649324	PRAME family member 34%2C pseudogene	0	0	0	0	0	0	2	0	0	0	0	0	4	0	2	1	0	3	0	0	0	0	0	0	1.68257	0	0	0	0	0	9.86475	0	2.21378	0.838958	0	3.66916	1.01496	-0.311624	0.451952	-0.689507
NC_000001.11	13104375	13105689	-	920	gene-PRAMEF35P	PRAMEF35P	pseudogene	100419649	PRAME family member 35%2C pseudogene	0	0	0	0	0	0	0	0	0	0	0	0	6	2	0	1	0	2	0	0	0	0	0	0	0	0	0	0	0	0	14.7971	2.77567	0	0.838958	0	2.4461	1.15877	-0.519505	0.406837	-1.27694
NC_000001.11	13115488	13116854	-	1156	gene-HNRNPCL2	HNRNPCL2	protein_coding	440563	heterogeneous nuclear ribonucleoprotein C like 2	3	5	7	2	6	3	2	1	2	5	4	4	5	4	7	2	3	3	2.34834	5.09285	6.01716	1.94044	4.73851	2.54794	1.68257	0.814323	2.87252	4.53535	2.99094	3.9369	12.3309	5.55135	7.74822	1.67792	2.47019	3.66916	4.05365	-1.2659	0.602552	-2.1009
NC_000001.11	13127069	13132274	+	2214	gene-PRAMEF36P	PRAMEF36P	transcribed_pseudogene	645354	PRAME family member 36%2C pseudogene	0	0	0	0	0	0	2	0	0	0	0	0	4	0	2	1	0	3	0	0	0	0	0	0	1.68257	0	0	0	0	0	9.86475	0	2.21378	0.838958	0	3.66916	1.01496	-0.311624	0.451952	-0.689507
NC_000001.11	13148907	13156009	-	1909	gene-PRAMEF26	PRAMEF26	protein_coding	645359	PRAME family member 26	0	0	0	0	0	0	1	1	0	1	0	0	5	1	1	0	0	2	0	0	0	0	0	0	0.841284	0.814323	0	0.90707	0	0	12.3309	1.38784	1.10689	0	0	2.4461	1.10191	-0.913409	0.557106	-1.63956
NC_000001.11	13163914	13165631	-	1718	gene-HNRNPCL4	HNRNPCL4	protein_coding	101060301	heterogeneous nuclear ribonucleoprotein C like 4	0	2	1	0	0	0	0	0	1	1	1	1	4	2	2	1	1	0	0	2.03714	0.859595	0	0	0	0	0	1.43626	0.90707	0.747736	0.984226	9.86475	2.77567	2.21378	0.838958	0.823398	0	1.30492	-1.42265	0.664419	-2.14119
NC_000001.11	13171848	13179459	+	2465	gene-PRAMEF9	PRAMEF9	protein_coding	343070	PRAME family member 9	0	0	0	1	1	1	0	0	0	1	0	1	7	2	2	1	1	1	0	0	0	0.970222	0.789751	0.849313	0	0	0	0.90707	0	0.984226	17.2633	2.77567	2.21378	0.838958	0.823398	1.22305	1.6466	-1.58947	0.670578	-2.3703
NC_000001.11	13196188	13201409	-	2456	gene-PRAMEF13	PRAMEF13	protein_coding	400736	PRAME family member 13	0	0	0	0	0	0	0	0	0	0	0	0	4	2	1	0	0	0	0	0	0	0	0	0	0	0	0	0	0	0	9.86475	2.77567	1.10689	0	0	0	0.76374	-0.466591	0.329747	-1.415
NC_000001.11	13222695	13226154	-	2125	gene-PRAMEF18	PRAMEF18	protein_coding	391003	PRAME family member 18	0	2	0	0	0	0	0	0	0	0	0	1	4	0	2	0	0	0	0	2.03714	0	0	0	0	0	0	0	0	0	0.984226	9.86475	0	2.21378	0	0	0	0.838883	-0.508139	0.377296	-1.34679
NC_000001.11	13254198	13263435	+	1855	gene-PRAMEF5	PRAMEF5	protein_coding	343068	PRAME family member 5	0	0	0	0	0	1	0	0	0	1	0	1	2	1	1	1	0	2	0	0	0	0	0	0.849313	0	0	0	0.90707	0	0.984226	4.93237	1.38784	1.10689	0.838958	0	2.4461	0.747376	-0.336692	0.574437	-0.586125
NC_000001.11	13279126	13279231	-	106	gene-RNU6-771P	RNU6-771P	pseudogene	106479907	RNA%2C U6 small nuclear 771%2C pseudogene	0	0	0	0	0	0	0	0	0	0	0	0	0	0	0	0	0	0	0	0	0	0	0	0	0	0	0	0	0	0	0	0	0	0	0	0	0	NA	NA	NA
NC_000001.11	13281304	13285137	-	1595	gene-PRAMEF8	PRAMEF8	protein_coding	391002	PRAME family member 8	0	0	0	0	0	0	0	0	0	2	1	0	8	0	0	0	0	2	0	0	0	0	0	0	0	0	0	1.81414	0.747736	0	19.7295	0	0	0	0	2.4461	1.3743	-0.536672	0.399039	-1.34491
NC_000001.11	13303539	13308907	+	1518	gene-PRAMEF33	PRAMEF33	protein_coding	645382	PRAME family member 33	0	0	0	0	0	0	0	1	0	0	1	0	5	1	1	0	0	2	0	0	0	0	0	0	0	0.814323	0	0	0.747736	0	12.3309	1.38784	1.10689	0	0	2.4461	1.04632	-0.782816	0.509911	-1.5352
NC_000001.11	13315581	13322598	+	1865	gene-PRAMEF15	PRAMEF15	protein_coding	653619	PRAME family member 15	0	0	0	0	0	1	0	0	0	1	0	1	4	0	2	1	1	2	0	0	0	0	0	0.849313	0	0	0	0.90707	0	0.984226	9.86475	0	2.21378	0.838958	0.823398	2.4461	1.05153	-0.602309	0.597174	-1.0086
NC_000001.11	13341892	13347134	-	2164	gene-PRAMEF14	PRAMEF14	protein_coding	729528	PRAME family member 14	0	0	0	0	0	0	0	0	0	2	1	0	2	0	0	1	0	5	0	0	0	0	0	0	0	0	0	1.81414	0.747736	0	4.93237	0	0	0.838958	0	6.11526	0.802693	0.253884	0.423481	0.599517
NC_000001.11	13368431	13371947	-	2123	gene-PRAMEF19	PRAMEF19	protein_coding	645414	PRAME family member 19	0	0	0	0	1	2	0	0	1	0	1	0	2	0	0	0	0	0	0	0	0	0	0.789751	1.69863	0	0	1.43626	0	0.747736	0	4.93237	0	0	0	0	0	0.533597	-0.255188	0.401902	-0.63495
NC_000001.11	13389632	13392629	+	1578	gene-PRAMEF17	PRAMEF17	protein_coding	391004	PRAME family member 17	0	0	0	0	0	0	0	2	0	0	1	0	8	0	1	0	0	3	0	0	0	0	0	0	0	1.62865	0	0	0.747736	0	19.7295	0	1.10689	0	0	3.66916	1.49344	-0.640472	0.463316	-1.38237
NC_000001.11	13410450	13421328	+	1597	gene-PRAMEF20	PRAMEF20	protein_coding	645425	PRAME family member 20	0	0	0	0	0	0	0	1	0	0	1	1	2	0	0	1	0	5	0	0	0	0	0	0	0	0.814323	0	0	0.747736	0.984226	4.93237	0	0	0.838958	0	6.11526	0.801827	0.317632	0.47568	0.667744
NC_000001.11	13474973	13514003	-	3565	gene-LRRC38	LRRC38	protein_coding	126755	leucine rich repeat containing 38	4	1	1	1	2	2	4	0	2	3	1	1	13	1	4	2	2	2	3.13112	1.01857	0.859595	0.970222	1.5795	1.69863	3.36514	0	2.87252	2.72121	0.747736	0.984226	32.0604	1.38784	4.42755	1.67792	1.6468	2.4461	3.53306	-1.64765	0.67441	-2.4431
NC_000001.11	13487571	13492872	+	859	gene-LOC102724856	LOC102724856	lncRNA	102724856	uncharacterized LOC102724856	0	0	0	0	0	0	0	0	0	0	0	1	4	2	1	0	0	1	0	0	0	0	0	0	0	0	0	0	0	0.984226	9.86475	2.77567	1.10689	0	0	1.22305	0.886366	-0.792487	0.463446	-1.70999
NC_000001.11	13513220	13516264	+	471	gene-LOC107984918	LOC107984918	lncRNA	107984918	uncharacterized LOC107984918	0	0	0	2	0	0	0	0	0	0	0	0	1	0	0	0	0	1	0	0	0	1.94044	0	0	0	0	0	0	0	0	2.46619	0	0	0	0	1.22305	0.31276	-0.0451685	0.329747	-0.136979
NC_000001.11	13583757	13617957	+	3513	gene-PDPN	PDPN	protein_coding	10630	podoplanin	897	590	669	1404	1679	1492	1321	1423	716	391	401	361	116	446	730	1366	1387	882	702.153	600.957	575.069	1362.19	1325.99	1267.17	1111.34	1158.78	1028.36	354.665	299.842	355.306	286.078	618.975	808.029	1146.02	1142.05	1078.73	845.651	0.935492	0.217902	4.29317
NC_000001.11	13670194	13674718	+	1123	gene-LOC105378612	LOC105378612	lncRNA	105378612	uncharacterized LOC105378612	0	2	2	0	0	0	0	0	0	0	0	0	2	0	0	0	1	1	0	2.03714	1.71919	0	0	0	0	0	0	0	0	0	4.93237	0	0	0	0.823398	1.22305	0.596398	-0.072218	0.408458	-0.176806
NC_000001.11	13687047	13691892	-	499	gene-LOC105376756	LOC105376756	lncRNA	105376756	uncharacterized LOC105376756	0	0	0	0	0	0	0	1	0	0	1	0	2	0	0	0	0	1	0	0	0	0	0	0	0	0.814323	0	0	0.747736	0	4.93237	0	0	0	0	1.22305	0.428749	-0.105372	0.329747	-0.319553
NC_000001.11	13696070	13696199	-	130	gene-LOC124900446	LOC124900446	ncRNA	124900446	small Cajal body-specific RNA 11	0	0	0	0	0	0	0	0	0	0	0	0	0	0	1	0	0	0	0	0	0	0	0	0	0	0	0	0	0	0	0	0	1.10689	0	0	0	0.0614938	-0.105372	0.329747	-0.319553
NC_000001.11	13700188	13825079	+	14212	gene-PRDM2	PRDM2	protein_coding	7799	PR/SET domain 2	1092	843	953	1196	1364	1345	1175	1412	732	880	1097	800	254	580	795	1120	1237	738	854.795	858.655	819.194	1160.39	1077.22	1142.33	988.509	1149.82	1051.34	798.222	820.267	787.381	626.412	804.946	879.976	939.633	1018.54	902.613	926.68	0.289698	0.099802	2.90272
NC_000001.11	13892824	15118043	+	14992	gene-KAZN	KAZN	protein_coding	23254	kazrin%2C periplakin interacting protein	242	178	188	446	476	480	720	882	469	135	169	125	78	138	262	728	893	495	189.433	181.306	161.604	432.719	375.921	407.67	605.725	718.233	673.605	122.454	126.367	123.028	192.363	191.522	290.005	610.762	735.294	605.411	374.635	1.49338	0.149294	10.0029
NC_000001.11	14201945	14255662	+	50707	gene-LOC107985467	LOC107985467	lncRNA	107985467	uncharacterized LOC107985467	470	433	265	2004	1821	2276	3434	3729	2419	147	170	131	126	443	644	2445	3298	1364	367.906	441.041	227.793	1944.32	1438.14	1933.04	2888.97	3036.61	3474.31	133.339	127.115	128.934	310.74	614.812	712.836	2051.25	2715.57	1668.24	1345.28	1.89657	0.251566	7.53904
NC_000001.11	14283514	14311343	+	27563	gene-LOC124903847	LOC124903847	lncRNA	124903847	uncharacterized LOC124903847	279	232	156	1021	873	1209	1813	2045	1268	77	98	38	67	176	307	1317	1638	668	218.395	236.308	134.097	990.596	689.453	1026.82	1525.25	1665.29	1821.17	69.8444	73.2781	37.4006	165.235	244.259	339.815	1104.91	1348.73	816.999	694.88	2.03052	0.26512	7.65887
NC_000001.11	14348955	14419973	-	1247	gene-KAZN-AS1	KAZN-AS1	lncRNA	105376762	KAZN antisense RNA 1	1	1	0	1	2	2	6	9	6	2	2	1	21	8	6	2	5	7	0.782779	1.01857	0	0.970222	1.5795	1.69863	5.0477	7.32891	8.61755	1.81414	1.49547	0.984226	51.7899	11.1027	6.64133	1.67792	4.11699	8.56137	6.40155	-1.72551	0.622492	-2.77194
NC_000001.11	14493049	14502155	+	9010	gene-LOC124903850	LOC124903850	lncRNA	124903850	uncharacterized LOC124903850	53	40	28	182	174	176	376	356	249	20	18	12	26	62	67	277	338	158	41.4873	40.7428	24.0687	176.58	137.417	149.479	316.323	289.899	357.628	18.1414	13.4593	11.8107	64.1209	86.0459	74.1615	232.391	278.308	193.242	139.184	1.60345	0.211685	7.57471
NC_000001.11	14801407	14805206	-	322	gene-LOC105376759	LOC105376759	lncRNA	105376759	uncharacterized LOC105376759	1	0	0	1	2	1	0	3	0	0	0	0	3	1	1	0	0	1	0.782779	0	0	0.970222	1.5795	0.849313	0	2.44297	0	0	0	0	7.39856	1.38784	1.10689	0	0	1.22305	0.985618	-1.00756	0.613138	-1.64329
NC_000001.11	14823121	14833064	-	7499	gene-LOC124903848	LOC124903848	lncRNA	124903848	uncharacterized LOC124903848	3	0	0	3	2	3	3	3	3	0	1	3	13	3	13	0	3	11	2.34834	0	0	2.91066	1.5795	2.54794	2.52385	2.44297	4.30877	0	0.747736	2.95268	32.0604	4.16351	14.3896	0	2.47019	13.4536	4.93887	-1.11001	0.675621	-1.64295
NC_000001.11	14888740	14911700	-	446	gene-LOC107985469	LOC107985469	lncRNA	107985469	uncharacterized LOC107985469	0	1	1	0	0	0	0	1	0	0	0	0	0	0	0	0	1	0	0	1.01857	0.859595	0	0	0	0	0.814323	0	0	0	0	0	0	0	0	0.823398	0	0.195327	0.0150348	0.329747	0.0455949
NC_000001.11	14922372	14923891	-	276	gene-LOC124903849	LOC124903849	lncRNA	124903849	uncharacterized LOC124903849	0	1	0	0	0	0	1	2	0	1	0	0	0	0	1	0	1	2	0	1.01857	0	0	0	0	0.841284	1.62865	0	0.90707	0	0	0	0	1.10689	0	0.823398	2.4461	0.487331	0.205963	0.515352	0.399656
NC_000001.11	15111815	15152464	-	6979	gene-TMEM51-AS1	TMEM51-AS1	lncRNA	200197	TMEM51 antisense RNA 1	9	8	6	1	7	3	4	5	1	8	9	7	23	3	11	10	3	3	7.04501	8.14856	5.15757	0.970222	5.52826	2.54794	3.36514	4.07162	1.43626	7.25656	6.72963	6.88958	56.7223	4.16351	12.1758	8.38958	2.47019	3.66916	8.15205	-1.67825	0.611051	-2.7465
NC_000001.11	15152566	15220478	+	2660	gene-TMEM51	TMEM51	protein_coding	55092	transmembrane protein 51	50	29	27	27	31	31	19	14	4	24	36	33	6	27	33	19	17	10	39.139	29.5385	23.2091	26.196	24.4823	26.3287	15.9844	11.4005	5.74503	21.7697	26.9185	32.4795	14.7971	37.4716	36.5273	15.9402	13.9978	12.2305	23.0086	-1.04247	0.371705	-2.80455
NC_000001.11	15164192	15171624	-	723	gene-TMEM51-AS2	TMEM51-AS2	lncRNA	727684	TMEM51 antisense RNA 2	0	0	0	0	0	0	0	0	0	0	0	0	2	1	2	0	0	0	0	0	0	0	0	0	0	0	0	0	0	0	4.93237	1.38784	2.21378	0	0	0	0.47411	-0.346185	0.329747	-1.04985
NC_000001.11	15191757	15193125	-	1034	gene-MFFP1	MFFP1	pseudogene	100420251	MFF pseudogene 1	0	0	0	0	0	0	1	0	0	2	2	0	2	4	1	0	0	1	0	0	0	0	0	0	0.841284	0	0	1.81414	1.49547	0	4.93237	5.55135	1.10689	0	0	1.22305	0.942476	-1.07298	0.57369	-1.87032
NC_000001.11	15236521	15403010	+	12119	gene-FHAD1	FHAD1	protein_coding	114827	forkhead associated phosphopeptide binding domain 1	40	39	51	30	30	29	13	20	9	24	33	22	55	48	63	13	13	28	31.3112	39.7242	43.8393	29.1066	23.6925	24.6301	10.9367	16.2865	12.9263	21.7697	24.6753	21.653	135.64	66.6162	69.734	10.9065	10.7042	34.2455	34.911	-2.12914	0.378518	-5.62494
NC_000001.11	15287356	15291933	-	2677	gene-LOC124903853	LOC124903853	lncRNA	124903853	uncharacterized LOC124903853	2	1	1	7	12	2	1	0	0	0	1	1	4	2	5	0	1	1	1.56556	1.01857	0.859595	6.79155	9.47701	1.69863	0.841284	0	0	0	0.747736	0.984226	9.86475	2.77567	5.53444	0	0.823398	1.22305	2.45586	-1.71608	0.676981	-2.53491
NC_000001.11	15316844	15323082	-	741	gene-LOC124903852	LOC124903852	lncRNA	124903852	uncharacterized LOC124903852	0	1	0	0	0	1	0	1	1	1	0	0	2	0	0	0	0	3	0	1.01857	0	0	0	0.849313	0	0.814323	1.43626	0.90707	0	0	4.93237	0	0	0	0	3.66916	0.757059	0.0545437	0.50693	0.107596
NC_000001.11	15326680	15343883	-	3112	gene-FHAD1-AS1	FHAD1-AS1	lncRNA	101927417	FHAD1 antisense RNA 1	0	1	0	2	0	1	0	0	0	1	1	0	4	2	2	1	1	4	0	1.01857	0	1.94044	0	0.849313	0	0	0	0.90707	0.747736	0	9.86475	2.77567	2.21378	0.838958	0.823398	4.89221	1.49288	-0.616918	0.671284	-0.919011
NC_000001.11	15334524	15340926	-	4645	gene-LOC124903851	LOC124903851	lncRNA	124903851	uncharacterized LOC124903851	3	1	3	0	1	3	4	3	1	2	10	0	16	5	5	5	2	8	2.34834	1.01857	2.57878	0	0.789751	2.54794	3.36514	2.44297	1.43626	1.81414	7.47736	0	39.459	6.93919	5.53444	4.19479	1.6468	9.78442	5.18766	-1.16168	0.664231	-1.74891
NC_000001.11	15402979	15412368	-	2791	gene-EFHD2-AS1	EFHD2-AS1	lncRNA	101927441	EFHD2 antisense RNA 1	0	1	1	1	0	1	0	2	0	5	0	0	7	1	0	0	0	3	0	1.01857	0.859595	0.970222	0	0.849313	0	1.62865	0	4.53535	0	0	17.2633	1.38784	0	0	0	3.66916	1.78789	-0.784899	0.589176	-1.3322
NC_000001.11	15409888	15430339	+	2768	gene-EFHD2	EFHD2	protein_coding	79180	EF-hand domain family member D2	478	358	431	292	411	341	241	296	152	411	387	374	246	430	510	314	246	220	374.168	364.648	370.485	283.305	324.588	289.616	202.749	241.04	218.311	372.806	289.374	368.101	606.682	596.77	564.513	263.433	202.556	269.072	344.568	-1.25768	0.12977	-9.69162
NC_000001.11	15438443	15449242	+	3482	gene-CTRC	CTRC	protein_coding	11330	chymotrypsin C	3	3	5	0	2	3	1	3	0	4	6	4	25	2	4	0	2	4	2.34834	3.05571	4.29797	0	1.5795	2.54794	0.841284	2.44297	0	3.62828	4.48642	3.9369	61.6547	2.77567	4.42755	0	1.6468	4.89221	5.80901	-2.11209	0.675006	-3.129
NC_000001.11	15456732	15472091	+	916	gene-CELA2A	CELA2A	protein_coding	63036	chymotrypsin like elastase 2A	0	0	0	0	1	0	1	1	0	2	0	0	7	1	2	0	0	1	0	0	0	0	0.789751	0	0.841284	0.814323	0	1.81414	0	0	17.2633	1.38784	2.21378	0	0	1.22305	1.46375	-1.55315	0.613234	-2.53271
NC_000001.11	15463515	15467505	-	1391	gene-LOC105376767	LOC105376767	lncRNA	105376767	uncharacterized LOC105376767	2	2	2	0	0	0	3	3	0	6	10	2	10	0	2	1	1	1	1.56556	2.03714	1.71919	0	0	0	2.52385	2.44297	0	5.44242	7.47736	1.96845	24.6619	0	2.21378	0.838958	0.823398	1.22305	3.05211	-1.57137	0.679751	-2.31169
NC_000001.11	15476104	15491395	+	915	gene-CELA2B	CELA2B	protein_coding	51032	chymotrypsin like elastase 2B	0	0	1	1	0	1	1	1	3	2	0	0	5	0	0	2	2	0	0	0	0.859595	0.970222	0	0.849313	0.841284	0.814323	4.30877	1.81414	0	0	12.3309	0	0	1.67792	1.6468	0	1.45074	-0.620412	0.623869	-0.994459
NC_000001.11	15491401	15524912	-	3991	gene-CASP9	CASP9	protein_coding	842	caspase 9	116	95	86	73	103	91	88	102	46	108	115	80	28	51	50	130	84	65	90.8024	96.7642	73.9252	70.8262	81.3444	77.2875	74.033	83.061	66.0678	97.9636	85.9897	78.7381	69.0532	70.7797	55.3444	109.065	69.1654	79.4984	79.4283	0.410865	0.22212	1.84975
NC_000001.11	15526848	15571733	+	6264	gene-DNAJC16	DNAJC16	protein_coding	23341	DnaJ heat shock protein family %28Hsp40%29 member C16	492	362	436	370	409	398	395	407	264	341	424	271	85	190	260	424	422	333	385.127	368.722	374.783	358.982	323.008	338.027	332.307	331.43	379.172	309.311	317.04	266.725	209.626	263.689	287.791	355.718	347.474	407.276	330.901	0.505402	0.120524	4.19338
NC_000001.11	15542166	15542304	+	139	gene-SCARNA21B	SCARNA21B	ncRNA	107397391	small Cajal body-specific RNA 21B	3	0	0	0	0	0	0	3	0	1	2	2	0	2	0	1	1	0	2.34834	0	0	0	0	0	0	2.44297	0	0.90707	1.49547	1.96845	0	2.77567	0	0.838958	0.823398	0	0.755574	-0.18918	0.566083	-0.334191
NC_000001.11	15571699	15585051	-	3095	gene-AGMAT	AGMAT	protein_coding	79814	agmatinase	7	2	5	5	13	7	3	1	2	6	5	4	10	2	8	3	6	1	5.47945	2.03714	4.29797	4.85111	10.2668	5.94519	2.52385	0.814323	2.87252	5.44242	3.73868	3.9369	24.6619	2.77567	8.85511	2.51687	4.94039	1.22305	5.39885	-1.38594	0.611118	-2.26788
NC_000001.11	15588222	15603543	-	811	gene-LOC124903854	LOC124903854	lncRNA	124903854	uncharacterized LOC124903854	4	1	2	2	0	2	1	1	0	2	5	3	3	1	0	1	0	3	3.13112	1.01857	1.71919	1.94044	0	1.69863	0.841284	0.814323	0	1.81414	3.73868	2.95268	7.39856	1.38784	0	0.838958	0	3.66916	1.83131	-0.378348	0.678339	-0.557757
NC_000001.11	15607763	15607806	-	44	gene-LOC124904764	LOC124904764	pseudogene	124904764	uncharacterized LOC124904764	0	0	0	0	0	0	0	0	0	0	0	1	0	1	0	0	0	0	0	0	0	0	0	0	0	0	0	0	0	0.984226	0	1.38784	0	0	0	0	0.131781	-0.105372	0.329747	-0.319553
NC_000001.11	15609982	15614946	-	1464	gene-CD24P1	CD24P1	pseudogene	935	CD24 molecule pseudogene 1	0	0	0	0	0	0	0	2	0	1	0	2	2	0	0	1	0	3	0	0	0	0	0	0	0	1.62865	0	0.90707	0	1.96845	4.93237	0	0	0.838958	0	3.66916	0.774703	0.122345	0.469237	0.260732
NC_000001.11	15617458	15669044	+	10667	gene-DDI2	DDI2	protein_coding	84301	DNA damage inducible 1 homolog 2	1227	931	983	884	1202	1098	1144	1161	712	985	1244	923	167	438	602	704	726	515	960.47	948.289	844.982	857.676	949.281	932.546	962.429	945.43	1022.62	893.464	930.184	908.441	411.853	607.873	666.347	590.627	597.787	629.872	814.454	0.0824946	0.119442	0.690667
NC_000001.11	15659713	15662033	+	2321	gene-RSC1A1	RSC1A1	protein_coding	6248	regulator of solute carriers 1	212	158	179	155	216	178	192	216	128	176	250	157	31	78	110	122	138	94	165.949	160.934	153.867	150.384	170.586	151.178	161.527	175.894	183.841	159.644	186.934	154.524	76.4518	108.251	121.758	102.353	113.629	114.967	145.148	0.0515174	0.165333	0.311597
NC_000001.11	15681506	15734769	+	4479	gene-PLEKHM2	PLEKHM2	protein_coding	23207	pleckstrin homology and RUN domain containing M2	1457	1110	1395	758	977	886	937	1083	520	1555	2032	1464	341	604	761	1110	1126	750	1140.51	1130.61	1199.13	735.428	771.587	752.491	788.283	881.912	746.854	1410.49	1519.4	1440.91	840.97	838.254	842.342	931.244	927.146	917.289	989.714	0.13854	0.0708132	1.95641
NC_000001.11	15736258	15741392	+	3240	gene-SLC25A34	SLC25A34	protein_coding	284723	solute carrier family 25 member 34	13	8	16	15	10	16	15	11	11	15	17	8	7	2	2	10	10	9	10.1761	8.14856	13.7535	14.5533	7.89751	13.589	12.6193	8.95756	15.7988	13.6061	12.7115	7.87381	17.2633	2.77567	2.21378	8.38958	8.23398	11.0075	10.5316	0.448099	0.525248	0.853119
NC_000001.11	15740051	15749890	-	633	gene-SLC25A34-AS1	SLC25A34-AS1	lncRNA	110806303	SLC25A34 and TMEM82 antisense RNA 1	1	0	0	0	0	1	0	0	0	1	0	2	3	5	1	0	0	0	0.782779	0	0	0	0	0.849313	0	0	0	0.90707	0	1.96845	7.39856	6.93919	1.10689	0	0	0	1.10846	-1.50084	0.576895	-2.60158
NC_000001.11	15742499	15747982	+	1443	gene-TMEM82	TMEM82	protein_coding	388595	transmembrane protein 82	0	0	0	1	1	0	0	0	1	0	0	0	2	0	2	0	0	0	0	0	0	0.970222	0.789751	0	0	0	1.43626	0	0	0	4.93237	0	2.21378	0	0	0	0.574577	-0.481796	0.4181	-1.15234
NC_000001.11	15756638	15786589	+	4841	gene-FBLIM1	FBLIM1	protein_coding	54751	filamin binding LIM protein 1	279	188	244	199	266	218	130	152	72	240	307	243	57	141	147	174	159	98	218.395	191.491	209.741	193.074	210.074	185.15	109.367	123.777	103.411	217.697	229.555	239.167	140.573	195.685	162.713	145.979	130.92	119.859	173.702	-0.340078	0.146048	-2.32853
NC_000001.11	15792727	15793339	+	613	gene-RPL12P14	RPL12P14	pseudogene	729500	ribosomal protein L12 pseudogene 14	2	1	4	3	3	2	3	2	0	8	8	2	2	5	4	2	1	5	1.56556	1.01857	3.43838	2.91066	2.36925	1.69863	2.52385	1.62865	0	7.25656	5.98189	1.96845	4.93237	6.93919	4.42755	1.67792	0.823398	6.11526	3.18201	-0.696625	0.645894	-1.07854
NC_000001.11	15807374	15807649	-	276	gene-UQCRHL	UQCRHL	protein_coding	440567	ubiquinol-cytochrome c reductase hinge protein like	43	34	42	42	55	54	68	38	28	32	48	34	31	36	46	90	74	74	33.6595	34.6314	36.103	40.7493	43.4363	45.8629	57.2073	30.9443	40.2152	29.0263	35.8913	33.4637	76.4518	49.9621	50.9169	75.5062	60.9314	90.5059	48.0814	0.38035	0.259621	1.46502
NC_000001.11	15828212	15828733	+	522	gene-RPS16P1	RPS16P1	pseudogene	441876	ribosomal protein S16 pseudogene 1	6	3	6	6	10	2	4	10	7	5	10	8	5	12	12	8	6	6	4.69668	3.05571	5.15757	5.82133	7.89751	1.69863	3.36514	8.14323	10.0538	4.53535	7.47736	7.87381	12.3309	16.654	13.2827	6.71167	4.94039	7.33831	7.27967	-0.9933	0.514782	-1.92955
NC_000001.11	15834215	15848147	-	2732	gene-SPEN-AS1	SPEN-AS1	lncRNA	729614	SPEN antisense RNA 1	26	19	25	20	24	22	25	34	19	25	44	32	9	20	17	38	28	22	20.3523	19.3528	21.4899	19.4044	18.954	18.6849	21.0321	27.687	27.2889	22.6768	32.9004	31.4952	22.1957	27.7567	18.8171	31.8804	23.0551	26.9072	23.9962	0.246093	0.321766	0.76482
NC_000001.11	15847707	15940456	+	12385	gene-SPEN	SPEN	protein_coding	23013	spen family transcriptional repressor	4440	3610	3984	1870	2357	2253	2338	2924	1342	3686	3945	3091	607	1536	1973	1866	2162	1188	3475.54	3677.04	3424.63	1814.31	1861.44	1913.5	1966.92	2381.08	1927.46	3343.46	2949.82	3042.24	1496.98	2131.72	2183.89	1565.5	1780.19	1452.99	2354.93	-0.279013	0.125922	-2.21576
NC_000001.11	15910897	15910997	+	101	gene-LOC124904815	LOC124904815	snoRNA	124904815	small nucleolar RNA U13	0	1	0	2	0	0	0	0	0	0	0	0	0	0	0	0	0	0	0	1.01857	0	1.94044	0	0	0	0	0	0	0	0	0	0	0	0	0	0	0.16439	0	0.329747	0
NC_000001.11	15941869	15976101	-	2763	gene-ZBTB17	ZBTB17	protein_coding	7709	zinc finger and BTB domain containing 17	440	322	356	254	251	242	216	321	147	311	358	297	72	194	238	279	298	198	344.423	327.98	306.016	246.436	198.228	205.534	181.717	261.398	211.13	282.099	267.69	292.315	177.565	269.24	263.439	234.069	245.373	242.164	253.156	-0.00492144	0.157424	-0.0312624
NC_000001.11	15949931	15967643	+	15806	gene-LOC124903855	LOC124903855	lncRNA	124903855	uncharacterized LOC124903855	23	25	26	8	7	15	24	17	9	24	24	9	33	11	18	8	12	18	18.0039	25.4643	22.3495	7.76177	5.52826	12.7397	20.1908	13.8435	12.9263	21.7697	17.9457	8.85804	81.3842	15.2662	19.924	6.71167	9.88077	22.0149	19.0313	-1.29866	0.516081	-2.51639
NC_000001.11	16004236	16008807	+	3039	gene-SRARP	SRARP	protein_coding	149563	steroid receptor associated and regulated protein	0	0	0	2	0	2	1	0	1	2	0	0	5	1	5	1	0	3	0	0	0	1.94044	0	1.69863	0.841284	0	1.43626	1.81414	0	0	12.3309	1.38784	5.53444	0.838958	0	3.66916	1.74956	-1.04026	0.655684	-1.58653
NC_000001.11	16014029	16019594	-	2620	gene-HSPB7	HSPB7	protein_coding	27129	heat shock protein family B %28small%29 member 7	2808	1808	2446	256	344	225	258	345	99	1845	2249	2166	765	1083	852	406	327	230	2198.04	1841.58	2102.57	248.377	271.674	191.095	217.051	280.942	142.189	1673.54	1681.66	2131.83	1886.63	1503.03	943.069	340.617	269.251	281.302	1011.36	-2.20962	0.230765	-9.57522
NC_000001.11	16022036	16034050	+	2491	gene-CLCNKA	CLCNKA	protein_coding	1187	chloride voltage-gated channel Ka	30	24	24	2	1	1	1	3	1	18	28	21	7	2	3	0	1	3	23.4834	24.4457	20.6303	1.94044	0.789751	0.849313	0.841284	2.44297	1.43626	16.3273	20.9366	20.6687	17.2633	2.77567	3.32067	0	0.823398	3.66916	9.03579	-1.50269	0.613659	-2.44874
NC_000001.11	16043782	16057326	+	2938	gene-CLCNKB	CLCNKB	protein_coding	1188	chloride voltage-gated channel Kb	6	3	3	1	1	0	1	2	0	8	4	2	11	2	4	0	2	13	4.69668	3.05571	2.57878	0.970222	0.789751	0	0.841284	1.62865	0	7.25656	2.99094	1.96845	27.1281	2.77567	4.42755	0	1.6468	15.8997	4.36971	-0.5764	0.678338	-0.849724
NC_000001.11	16057769	16073651	-	1720	gene-FAM131C	FAM131C	protein_coding	348487	family with sequence similarity 131 member C	26	12	30	6	11	2	8	4	2	23	34	20	11	5	8	20	16	9	20.3523	12.2228	25.7878	5.82133	8.68726	1.69863	6.73027	3.25729	2.87252	20.8626	25.423	19.6845	27.1281	6.93919	8.85511	16.7792	13.1744	11.0075	13.1824	0.0741599	0.493857	0.150165
NC_000001.11	16124337	16156069	-	6173	gene-EPHA2	EPHA2	protein_coding	1969	EPH receptor A2	209	131	155	58	89	71	104	95	63	199	218	167	34	57	63	125	114	82	163.601	133.433	133.237	56.2729	70.2878	60.3012	87.4935	77.3607	90.4842	180.507	163.006	164.366	83.8504	79.1067	69.734	104.87	93.8674	100.29	106.226	0.374419	0.181539	2.06247
NC_000001.11	16155215	16185420	+	11112	gene-EPHA2-AS1	EPHA2-AS1	lncRNA	101927479	EPHA2 antisense RNA 1	13	20	12	5	10	8	8	2	4	13	8	14	21	10	7	9	7	16	10.1761	20.3714	10.3151	4.85111	7.89751	6.7945	6.73027	1.62865	5.74503	11.7919	5.98189	13.7792	51.7899	13.8784	7.74822	7.55062	5.76379	19.5688	11.7979	-0.879283	0.564604	-1.55734
NC_000001.11	16197854	16212652	-	3396	gene-ARHGEF19	ARHGEF19	protein_coding	128272	Rho guanine nucleotide exchange factor 19	98	74	74	28	43	28	15	22	12	57	78	63	36	24	27	15	17	14	76.7124	75.3742	63.61	27.1662	33.9593	23.7808	12.6193	17.9151	17.2351	51.703	58.3234	62.0062	88.7827	33.3081	29.886	12.5844	13.9978	17.1227	39.7826	-1.58082	0.359914	-4.39222
NC_000001.11	16215907	16226931	-	5097	gene-ANO7L1	ANO7L1	transcribed_pseudogene	101927546	anoctamin 7 like 1 %28pseudogene%29	8	10	9	5	4	6	5	3	4	8	9	5	10	2	5	3	9	8	6.26223	10.1857	7.73635	4.85111	3.159	5.09588	4.20642	2.44297	5.74503	7.25656	6.72963	4.92113	24.6619	2.77567	5.53444	2.51687	7.41058	9.78442	6.73755	-0.458028	0.579351	-0.790587
NC_000001.11	16231692	16237183	-	1585	gene-CPLANE2	CPLANE2	protein_coding	79363	ciliogenesis and planar polarity effector complex subunit 2	20	11	9	14	17	15	12	24	10	26	22	17	10	7	12	16	17	14	15.6556	11.2043	7.73635	13.5831	13.4258	12.7397	10.0954	19.5438	14.3626	23.5838	16.4502	16.7318	24.6619	9.71486	13.2827	13.4233	13.9978	17.1227	14.8509	-0.00938586	0.418256	-0.0224404
NC_000001.11	16241080	16241440	-	361	gene-MT1XP1	MT1XP1	pseudogene	645652	metallothionein 1X pseudogene 1	1	3	5	2	1	1	2	4	3	0	0	1	1	0	1	2	0	2	0.782779	3.05571	4.29797	1.94044	0.789751	0.849313	1.68257	3.25729	4.30877	0	0	0.984226	2.46619	0	1.10689	1.67792	0	2.4461	1.647	0.114414	0.676551	0.169113
NC_000001.11	16246840	16352480	-	6689	gene-FBXO42	FBXO42	protein_coding	54455	F-box protein 42	323	249	276	153	187	210	258	319	174	244	306	271	55	102	145	287	296	162	252.838	253.624	237.248	148.444	147.683	178.356	217.051	259.769	249.909	221.325	228.807	266.725	135.64	141.559	160.499	240.781	243.726	198.135	210.118	0.624693	0.146439	4.26591
NC_000001.11	16367242	16398145	+	3551	gene-SZRD1	SZRD1	protein_coding	26099	SUZ RNA binding domain containing 1	1197	760	1065	1138	1450	1330	1240	1258	640	811	1100	900	441	865	897	1296	1226	858	936.987	774.113	915.468	1104.11	1145.14	1129.59	1043.19	1024.42	919.205	735.634	822.51	885.804	1087.59	1200.48	992.879	1087.29	1009.49	1049.38	992.404	-0.0588236	0.097484	-0.603419
NC_000001.11	16369093	16369551	-	459	gene-RPL22P3	RPL22P3	pseudogene	729662	ribosomal protein L22 pseudogene 3	3	2	2	2	2	3	3	2	1	2	0	3	1	0	2	0	0	1	2.34834	2.03714	1.71919	1.94044	1.5795	2.54794	2.52385	1.62865	1.43626	1.81414	0	2.95268	2.46619	0	2.21378	0	0	1.22305	1.57951	-0.742487	0.678042	-1.09505
NC_000001.11	16395677	16437842	-	4551	gene-SPATA21	SPATA21	protein_coding	374955	spermatogenesis associated 21	10	7	4	2	6	4	11	5	0	6	6	6	22	5	11	4	1	10	7.82779	7.12999	3.43838	1.94044	4.73851	3.39725	9.25413	4.07162	0	5.44242	4.48642	5.90536	54.2561	6.93919	12.1758	3.35583	0.823398	12.2305	8.18962	-1.53784	0.637643	-2.41176
NC_000001.11	16440724	16460078	+	2261	gene-NECAP2	NECAP2	protein_coding	55707	NECAP endocytosis associated 2	271	191	229	238	288	229	199	226	123	230	268	249	69	196	205	235	230	168	212.133	194.547	196.847	230.913	227.448	194.493	167.416	184.037	176.66	208.626	200.393	245.072	170.167	272.016	226.912	197.155	189.382	205.473	205.538	-0.204526	0.146366	-1.39735
NC_000001.11	16460948	16468481	+	3245	gene-LINC01772	LINC01772	lncRNA	107984921	long intergenic non-protein coding RNA 1772	20	19	17	10	7	10	13	9	5	15	33	19	7	9	4	14	12	5	15.6556	19.3528	14.6131	9.70222	5.52826	8.49313	10.9367	7.32891	7.18129	13.6061	24.6753	18.7003	17.2633	12.4905	4.42755	11.7454	9.88077	6.11526	12.0943	-0.127998	0.473733	-0.270189
NC_000001.11	16467436	16492701	-	5368	gene-CROCCP3	CROCCP3	transcribed_pseudogene	114819	CROCC pseudogene 3	120	124	93	128	103	146	152	231	108	146	117	96	26	61	72	126	144	50	93.9335	126.303	79.9423	124.188	81.3444	124	127.875	188.109	155.116	132.432	87.4851	94.4857	64.1209	84.6581	79.696	105.709	118.569	61.1526	107.173	0.301845	0.278404	1.0842
NC_000001.11	16514122	16514285	-	164	gene-RNU1-1	RNU1-1	snRNA	26871	RNA%2C U1 small nuclear 1	2533	2009	2541	1403	1439	1296	1251	852	511	2180	3243	2531	680	1328	991	1846	1369	1441	1982.78	2046.31	2184.23	1361.22	1136.45	1100.71	1052.45	693.804	733.928	1977.41	2424.91	2491.08	1677.01	1843.05	1096.93	1548.72	1127.23	1762.42	1568.92	-0.0546884	0.197667	-0.276669
NC_000001.11	16520585	16520658	-	74	gene-TRN-GTT5-1	TRN-GTT5-1	tRNA	107985757	tRNA-Asn %28anticodon GTT%29 5-1	0	0	0	0	0	0	0	0	0	0	2	0	1	0	0	0	0	0	0	0	0	0	0	0	0	0	0	0	1.49547	0	2.46619	0	0	0	0	0	0.220092	-0.105372	0.329747	-0.319553
NC_000001.11	16533891	16535652	-	1546	gene-LINC01783	LINC01783	lncRNA	100132147	long intergenic non-protein coding RNA 1783	7	3	6	2	2	2	2	1	1	51	95	46	12	4	6	2	3	4	5.47945	3.05571	5.15757	1.94044	1.5795	1.69863	1.68257	0.814323	1.43626	46.2606	71.0349	45.2744	29.5942	5.55135	6.64133	1.67792	2.47019	4.89221	13.1245	-1.61597	0.571571	-2.82724
NC_000001.11	16535279	16535350	-	72	gene-TRE-TTC4-1	TRE-TTC4-1	tRNA	107985758	tRNA-Glu %28anticodon TTC%29 4-1	1	0	2	0	1	0	0	0	0	5	9	5	1	2	2	0	1	0	0.782779	0	1.71919	0	0.789751	0	0	0	0	4.53535	6.72963	4.92113	2.46619	2.77567	2.21378	0	0.823398	0	1.54205	-1.15022	0.67029	-1.716
NC_000001.11	16538986	16539663	+	678	gene-LOC124903856	LOC124903856	protein_coding	124903856	putative protein FAM231BP	0	0	0	0	2	0	0	0	0	1	0	0	5	1	0	0	2	2	0	0	0	0	1.5795	0	0	0	0	0.90707	0	0	12.3309	1.38784	0	0	1.6468	2.4461	1.12768	-0.513755	0.509164	-1.00902
NC_000001.11	16545939	16546009	-	71	gene-TRG-CCC1-1	TRG-CCC1-1	tRNA	7195	tRNA-Gly %28anticodon CCC%29 1-1	4	1	3	6	5	6	1	2	2	13	24	16	2	2	2	1	0	0	3.13112	1.01857	2.57878	5.82133	3.94875	5.09588	0.841284	1.62865	2.87252	11.7919	17.9457	15.7476	4.93237	2.77567	2.21378	0.838958	0	0	4.62127	-1.39811	0.659563	-2.11976
NC_000001.11	16562423	16613564	-	7228	gene-NBPF1	NBPF1	protein_coding	55672	NBPF member 1	377	329	336	458	508	520	468	566	293	376	417	285	152	299	367	358	455	273	295.108	335.11	288.824	444.361	401.194	441.643	393.721	460.907	420.823	341.058	311.806	280.504	374.86	414.963	406.228	300.347	374.646	333.893	367.778	-0.249897	0.117711	-2.12297
NC_000001.11	16618256	16631286	-	2144	gene-LOC124900584	LOC124900584	transcribed_pseudogene	124900584	rootletin-like	136	110	90	107	148	150	135	243	86	143	148	103	40	57	68	123	134	60	106.458	112.043	77.3635	103.814	116.883	127.397	113.573	197.881	123.518	129.711	110.665	101.375	98.6475	79.1067	75.2684	103.192	110.335	73.3831	108.923	0.204421	0.247074	0.827366
NC_000001.11	16632279	16646683	-	1198	gene-CROCCP2	CROCCP2	transcribed_pseudogene	84809	CROCC pseudogene 2	38	49	41	49	54	55	51	60	36	46	61	33	23	39	37	40	40	24	29.7456	49.9099	35.2434	47.5409	42.6466	46.7122	42.9055	48.8594	51.7053	41.7252	45.6119	32.4795	56.7223	54.1256	40.9549	33.5583	32.9359	29.3533	42.3742	-0.60071	0.266877	-2.25089
NC_000001.11	16645574	16650420	+	2636	gene-MST1P2	MST1P2	transcribed_pseudogene	11209	macrophage stimulating 1 pseudogene 2	28	23	22	15	10	18	16	34	12	17	13	16	25	7	10	8	10	8	21.9178	23.4271	18.9111	14.5533	7.89751	15.2876	13.4605	27.687	17.2351	15.4202	9.72057	15.7476	61.6547	9.71486	11.0689	6.71167	8.23398	9.78442	17.1352	-1.3429	0.516687	-2.59906
NC_000001.11	16666785	16666948	-	164	gene-RNU1-3	RNU1-3	snRNA	26869	RNA%2C U1 small nuclear 3	2472	1966	2489	1392	1422	1286	1241	844	504	2154	3194	2504	680	1327	977	1839	1351	1433	1935.03	2002.51	2139.53	1350.55	1123.03	1092.22	1044.03	687.289	723.874	1953.83	2388.27	2464.5	1677.01	1841.66	1081.43	1542.84	1112.41	1752.63	1550.7	-0.0591733	0.200468	-0.295176
NC_000001.11	16672506	16673512	+	1007	gene-LOC124903857	LOC124903857	protein_coding	124903857	FAM231A/C-like protein LOC102723383	1	0	0	1	1	0	0	2	2	1	1	3	4	2	1	1	2	3	0.782779	0	0	0.970222	0.789751	0	0	1.62865	2.87252	0.90707	0.747736	2.95268	9.86475	2.77567	1.10689	0.838958	1.6468	3.66916	1.75298	-0.576585	0.680254	-0.847602
NC_000001.11	16678271	16678341	-	71	gene-TRG-CCC4-1	TRG-CCC4-1	tRNA	107985759	tRNA-Gly %28CCC%29 4-1	0	1	4	3	3	2	1	0	0	2	5	6	0	1	2	0	2	1	0	1.01857	3.43838	2.91066	2.36925	1.69863	0.841284	0	0	1.81414	3.73868	5.90536	0	1.38784	2.21378	0	1.6468	1.22305	1.67813	-0.248344	0.677468	-0.366578
NC_000001.11	16683091	16686249	-	3159	gene-EIF1AXP1	EIF1AXP1	pseudogene	280661	EIF1AX pseudogene 1	147	102	124	187	223	184	195	192	120	120	138	128	28	100	124	192	187	128	115.069	103.894	106.59	181.431	176.114	156.274	164.05	156.35	172.351	108.848	103.188	125.981	69.0532	138.784	137.254	161.08	153.975	156.551	138.158	0.380744	0.172745	2.20408
NC_000001.11	16691218	16720157	-	2015	gene-ESPNP	ESPNP	transcribed_pseudogene	284729	espin pseudogene	0	0	3	0	1	0	1	0	0	1	1	2	6	0	2	3	1	2	0	0	2.57878	0	0.789751	0	0.841284	0	0	0.90707	0.747736	1.96845	14.7971	0	2.21378	2.51687	0.823398	2.4461	1.70169	-0.708786	0.662347	-1.07011
NC_000001.11	16699997	16705455	+	3695	gene-LOC124903858	LOC124903858	lncRNA	124903858	uncharacterized LOC124903858	1	1	3	1	0	1	2	0	0	0	0	1	6	0	0	2	1	2	0.782779	1.01857	2.57878	0.970222	0	0.849313	1.68257	0	0	0	0	0.984226	14.7971	0	0	1.67792	0.823398	2.4461	1.5895	-0.627252	0.648375	-0.967421
NC_000001.11	16727285	16727355	+	71	gene-TRG-CCC5-1	TRG-CCC5-1	tRNA	100189045	tRNA-Gly %28CCC%29 5-1	0	1	3	1	3	1	1	0	0	1	4	1	0	0	0	0	1	1	0	1.01857	2.57878	0.970222	2.36925	0.849313	0.841284	0	0	0.90707	2.99094	0.984226	0	0	0	0	0.823398	1.22305	0.864229	0.313938	0.630786	0.497693
NC_000001.11	16737350	16740485	-	2447	gene-LOC124903859	LOC124903859	lncRNA	124903859	uncharacterized LOC124903859	2	2	3	2	2	3	2	2	1	1	5	1	6	1	2	3	3	4	1.56556	2.03714	2.57878	1.94044	1.5795	2.54794	1.68257	1.62865	1.43626	0.90707	3.73868	0.984226	14.7971	1.38784	2.21378	2.51687	2.47019	4.89221	2.82805	-0.457753	0.65581	-0.697997
NC_000001.11	16740516	16740679	+	164	gene-RNU1-4	RNU1-4	snRNA	6060	RNA%2C U1 small nuclear 4	2523	2014	2545	1394	1436	1288	1245	847	504	2167	3232	2518	688	1332	990	1843	1355	1431	1974.95	2051.4	2187.67	1352.49	1134.08	1093.91	1047.4	689.732	723.874	1965.62	2416.68	2478.28	1696.74	1848.6	1095.82	1546.2	1115.7	1750.19	1564.96	-0.0703506	0.199395	-0.35282
NC_000001.11	16750235	16750964	+	496	gene-CROCCP4	CROCCP4	pseudogene	100421113	CROCC pseudogene 4	0	1	0	0	3	2	2	1	1	3	1	3	6	1	0	1	2	1	0	1.01857	0	0	2.36925	1.69863	1.68257	0.814323	1.43626	2.72121	0.747736	2.95268	14.7971	1.38784	0	0.838958	1.6468	1.22305	1.96306	-0.960828	0.677649	-1.41788
NC_000001.11	16757120	16764480	-	2182	gene-MST1L	MST1L	transcribed_pseudogene	11223	macrophage stimulating 1 like %28pseudogene%29	5	8	10	6	9	7	4	12	2	7	6	7	17	6	5	4	3	8	3.9139	8.14856	8.59595	5.82133	7.10776	5.94519	3.36514	9.77188	2.87252	6.34949	4.48642	6.88958	41.9252	8.32702	5.53444	3.35583	2.47019	9.78442	8.03693	-1.34298	0.597616	-2.24722
NC_000001.11	16858949	16859021	-	73	gene-MIR3675	MIR3675	miRNA	100500876	microRNA 3675	0	0	0	0	0	0	0	0	0	0	0	0	0	0	0	0	0	1	0	0	0	0	0	0	0	0	0	0	0	0	0	0	0	0	0	1.22305	0.0679474	0.0150348	0.329747	0.0455949
NC_000001.11	16861921	16861991	+	71	gene-TRG-CCC1-2	TRG-CCC1-2	tRNA	100189298	tRNA-Gly %28anticodon CCC%29 1-2	1	1	2	1	0	2	0	2	1	8	11	6	1	1	2	0	0	0	0.782779	1.01857	1.71919	0.970222	0	1.69863	0	1.62865	1.43626	7.25656	8.2251	5.90536	2.46619	1.38784	2.21378	0	0	0	2.03939	-1.27851	0.676757	-1.88918
NC_000001.11	16867228	16873330	-	6103	gene-LOC124903860	LOC124903860	pseudogene	124903860	putative protein FAM231BP	3	1	3	1	3	5	6	2	1	8	11	6	20	5	11	4	4	10	2.34834	1.01857	2.57878	0.970222	2.36925	4.24656	5.0477	1.62865	1.43626	7.25656	8.2251	5.90536	49.3237	6.93919	12.1758	3.35583	3.29359	12.2305	7.24167	-1.41217	0.608825	-2.31949
NC_000001.11	16872226	16874096	+	1292	gene-LOC112267871	LOC112267871	lncRNA	112267871	uncharacterized LOC112267871	3	2	13	6	5	4	1	2	1	69	124	72	7	5	7	3	2	5	2.34834	2.03714	11.1747	5.82133	3.94875	3.39725	0.841284	1.62865	1.43626	62.5879	92.7193	70.8643	17.2633	6.93919	7.74822	2.51687	1.6468	6.11526	16.7242	-1.24013	0.560092	-2.21415
NC_000001.11	16872583	16872654	+	72	gene-TRE-TTC3-1	TRE-TTC3-1	tRNA	7193	tRNA-Glu %28anticodon TTC%29 3-1	0	0	2	1	2	0	0	0	1	8	11	6	2	1	3	0	0	0	0	0	1.71919	0.970222	1.5795	0	0	0	1.43626	7.25656	8.2251	5.90536	4.93237	1.38784	3.32067	0	0	0	2.04073	-1.54299	0.67155	-2.29766
NC_000001.11	16887335	16889613	+	647	gene-LOC107985101	LOC107985101	pseudogene	107985101	uncharacterized LOC107985101	0	1	0	2	2	0	0	0	0	0	0	0	10	2	1	0	0	3	0	1.01857	0	1.94044	1.5795	0	0	0	0	0	0	0	24.6619	2.77567	1.10689	0	0	3.66916	2.04178	-1.16704	0.586544	-1.98969
NC_000001.11	16888538	16889666	-	630	gene-LOC105376805	LOC105376805	lncRNA	105376805	uncharacterized LOC105376805	3	4	5	0	7	4	6	4	2	6	9	7	4	8	7	7	2	1	2.34834	4.07428	4.29797	0	5.52826	3.39725	5.0477	3.25729	2.87252	5.44242	6.72963	6.88958	9.86475	11.1027	7.74822	5.87271	1.6468	1.22305	4.85241	-1.23939	0.596824	-2.07664
NC_000001.11	16889677	16889750	+	74	gene-TRN-GTT4-1	TRN-GTT4-1	tRNA	791226	tRNA-Asn %28anticodon GTT%29 4-1	0	0	0	0	1	1	0	0	0	1	3	3	2	2	2	0	1	1	0	0	0	0	0.789751	0.849313	0	0	0	0.90707	2.24321	2.95268	4.93237	2.77567	2.21378	0	0.823398	1.22305	1.09502	-1.04229	0.658207	-1.58353
NC_000001.11	16895980	16896143	+	164	gene-RNU1-2	RNU1-2	snRNA	26870	RNA%2C U1 small nuclear 2	2542	2045	2564	1402	1441	1301	1255	853	507	2185	3249	2538	698	1336	1006	1846	1367	1441	1989.82	2082.98	2204	1360.25	1138.03	1104.96	1055.81	694.618	728.183	1981.95	2429.39	2497.97	1721.4	1854.15	1113.53	1548.72	1125.58	1762.42	1577.43	-0.076984	0.198008	-0.388792
NC_000001.11	16914085	16972964	+	6819	gene-CROCC	CROCC	protein_coding	9696	ciliary rootlet coiled-coil%2C rootletin	334	348	225	375	381	388	336	673	240	321	338	275	107	190	248	321	426	176	261.448	354.462	193.409	363.833	300.895	329.533	282.671	548.04	344.702	291.17	252.735	270.662	263.882	263.689	274.508	269.306	350.768	215.257	301.721	0.0591058	0.24115	0.245099
NC_000001.11	16974502	16981583	-	1678	gene-MFAP2	MFAP2	protein_coding	4237	microfibril associated protein 2	449	342	379	754	952	862	361	298	132	299	268	254	173	525	691	440	438	325	351.468	348.351	325.786	731.547	751.843	732.108	303.704	242.668	189.586	271.214	200.393	249.993	426.65	728.614	764.86	369.142	360.648	397.492	430.337	-0.76612	0.186838	-4.10044
NC_000001.11	16975861	16977795	+	829	gene-LOC105376806	LOC105376806	lncRNA	105376806	uncharacterized LOC105376806	1	3	2	2	3	0	0	2	0	0	1	0	1	5	5	2	1	0	0.782779	3.05571	1.71919	1.94044	2.36925	0	0	1.62865	0	0	0.747736	0	2.46619	6.93919	5.53444	1.67792	0.823398	0	1.64916	-1.37352	0.679226	-2.02218
NC_000001.11	16985958	17011928	-	3996	gene-ATP13A2	ATP13A2	protein_coding	23400	ATPase cation transporting 13A2	196	142	139	114	162	140	150	139	71	206	164	143	41	73	110	292	265	126	153.425	144.637	119.484	110.605	127.94	118.904	126.193	113.191	101.974	186.856	122.629	140.744	101.114	101.312	121.758	244.976	218.2	154.105	139.336	0.904226	0.207382	4.36021
NC_000001.11	17018722	17054032	-	1015	gene-SDHB	SDHB	protein_coding	6390	succinate dehydrogenase complex iron sulfur subunit B	553	426	574	620	818	699	973	802	531	477	611	569	175	560	765	1232	1015	835	432.877	433.911	493.407	601.537	646.016	593.67	818.569	653.087	762.653	432.673	456.867	560.025	431.583	777.189	846.77	1033.6	835.749	1021.25	657.302	0.470601	0.182856	2.57362
NC_000001.11	17066761	17119451	-	4664	gene-PADI2	PADI2	protein_coding	11240	peptidyl arginine deiminase 2	3	1	4	61	121	61	31	39	33	25	11	23	20	7	11	86	51	54	2.34834	1.01857	3.43838	59.1835	95.5599	51.8081	26.0798	31.7586	47.3965	22.6768	8.2251	22.6372	49.3237	9.71486	12.1758	72.1504	41.9933	66.0448	34.6408	1.27357	0.469323	2.71363
NC_000001.11	17111776	17113845	+	421	gene-LOC124903861	LOC124903861	lncRNA	124903861	uncharacterized LOC124903861	2	0	0	1	0	1	0	0	0	1	1	0	1	1	3	0	0	0	1.56556	0	0	0.970222	0	0.849313	0	0	0	0.90707	0.747736	0	2.46619	1.38784	3.32067	0	0	0	0.678588	-1.07269	0.575031	-1.86544
NC_000001.11	17135665	17138955	+	823	gene-LOC105376808	LOC105376808	lncRNA	105376808	uncharacterized LOC105376808	0	0	0	0	0	0	0	0	0	1	2	1	5	0	2	0	0	6	0	0	0	0	0	0	0	0	0	0.90707	1.49547	0.984226	12.3309	0	2.21378	0	0	7.33831	1.40388	-0.303919	0.515087	-0.590033
NC_000001.11	17189789	17196387	+	590	gene-LINC02783	LINC02783	lncRNA	400743	long intergenic non-protein coding RNA 2783	1	1	0	1	0	0	0	0	0	0	0	1	1	0	0	2	1	1	0.782779	1.01857	0	0.970222	0	0	0	0	0	0	0	0.984226	2.46619	0	0	1.67792	0.823398	1.22305	0.552575	0.365469	0.565452	0.646331
NC_000001.11	17205128	17246007	+	5638	gene-PADI1	PADI1	protein_coding	29943	peptidyl arginine deiminase 1	0	0	1	4	0	4	4	0	2	5	2	1	17	2	2	1	2	4	0	0	0.859595	3.88089	0	3.39725	3.36514	0	2.87252	4.53535	1.49547	0.984226	41.9252	2.77567	2.21378	0.838958	1.6468	4.89221	4.20461	-1.51326	0.680223	-2.22465
NC_000001.11	17249098	17284233	+	5172	gene-PADI3	PADI3	protein_coding	51702	peptidyl arginine deiminase 3	1	0	1	2	1	4	3	5	1	3	1	0	8	3	6	2	5	9	0.782779	0	0.859595	1.94044	0.789751	3.39725	2.52385	4.07162	1.43626	2.72121	0.747736	0	19.7295	4.16351	6.64133	1.67792	4.11699	11.0075	3.7004	-0.568637	0.65154	-0.872758
NC_000001.11	17277889	17277975	+	87	gene-MIR3972	MIR3972	miRNA	100616188	microRNA 3972	0	0	0	0	0	0	0	0	0	0	0	0	0	0	0	0	0	0	0	0	0	0	0	0	0	0	0	0	0	0	0	0	0	0	0	0	0	NA	NA	NA
NC_000001.11	17308197	17364004	+	3012	gene-PADI4	PADI4	protein_coding	23569	peptidyl arginine deiminase 4	0	0	0	0	1	2	0	0	1	1	2	1	16	4	5	0	2	7	0	0	0	0	0.789751	1.69863	0	0	1.43626	0.90707	1.49547	0.984226	39.459	5.55135	5.53444	0	1.6468	8.56137	3.78135	-1.46257	0.679537	-2.15231
NC_000001.11	17372196	17401699	+	2396	gene-PADI6	PADI6	protein_coding	353238	peptidyl arginine deiminase 6	0	0	1	0	0	0	0	0	0	0	1	0	9	4	1	0	0	3	0	0	0.859595	0	0	0	0	0	0	0	0.747736	0	22.1957	5.55135	1.10689	0	0	3.66916	1.89613	-1.14572	0.558036	-2.05313
NC_000001.11	17406760	17439677	-	4054	gene-RCC2	RCC2	protein_coding	55920	regulator of chromosome condensation 2	1075	819	770	791	1013	878	679	807	348	685	802	658	218	436	531	499	572	379	841.488	834.209	661.888	767.445	800.018	745.697	571.232	657.159	499.818	621.343	599.684	647.621	537.629	605.097	587.758	418.64	470.984	463.537	629.514	-0.359078	0.11734	-3.06015
NC_000001.11	17406761	17407382	+	310	gene-RCC2-AS1	RCC2-AS1	antisense_RNA	114515514	RCC2 antisense RNA 1	1	2	0	2	4	3	3	2	1	2	0	1	0	1	0	0	3	2	0.782779	2.03714	0	1.94044	3.159	2.54794	2.52385	1.62865	1.43626	1.81414	0	0.984226	0	1.38784	0	0	2.47019	2.4461	1.3977	0.542883	0.67137	0.80862
NC_000001.11	17440136	17441543	-	1004	gene-LOC124903862	LOC124903862	lncRNA	124903862	uncharacterized LOC124903862	0	1	0	2	3	0	1	0	0	1	1	0	2	2	1	0	1	3	0	1.01857	0	1.94044	2.36925	0	0.841284	0	0	0.90707	0.747736	0	4.93237	2.77567	1.10689	0	0.823398	3.66916	1.17399	-0.431674	0.656738	-0.6573
NC_000001.11	17449763	17449863	+	101	gene-LOC124904837	LOC124904837	snoRNA	124904837	small nucleolar RNA U13	0	0	0	1	0	0	0	0	0	0	0	0	2	0	0	0	0	0	0	0	0	0.970222	0	0	0	0	0	0	0	0	4.93237	0	0	0	0	0	0.327922	-0.165575	0.329747	-0.502128
NC_000001.11	17513435	17697875	+	10152	gene-ARHGEF10L	ARHGEF10L	protein_coding	55160	Rho guanine nucleotide exchange factor 10 like	637	423	413	288	313	310	381	542	247	389	425	347	69	138	156	411	397	252	498.63	430.855	355.013	279.424	247.192	263.287	320.529	441.363	354.756	352.85	317.788	341.526	170.167	191.522	172.675	344.812	326.889	308.209	317.638	0.859987	0.155132	5.54357
NC_000001.11	17717196	17722347	+	2111	gene-LINC02810	LINC02810	lncRNA	107984028	long intergenic non-protein coding RNA 2810	0	0	0	0	0	0	0	0	0	0	0	0	4	1	2	0	0	2	0	0	0	0	0	0	0	0	0	0	0	0	9.86475	1.38784	2.21378	0	0	2.4461	0.884026	-0.439825	0.388526	-1.13204
NC_000001.11	17755333	17827063	+	1999	gene-ACTL8	ACTL8	protein_coding	81569	actin like 8	1	0	0	1	1	1	2	1	1	1	1	1	8	0	2	1	3	0	0.782779	0	0	0.970222	0.789751	0.849313	1.68257	0.814323	1.43626	0.90707	0.747736	0.984226	19.7295	0	2.21378	0.838958	2.47019	0	1.95648	-1.34904	0.67723	-1.992
NC_000001.11	18000470	18010489	-	1516	gene-LOC105376809	LOC105376809	lncRNA	105376809	uncharacterized LOC105376809	0	0	0	1	0	0	2	0	1	0	0	0	9	2	2	4	1	6	0	0	0	0.970222	0	0	1.68257	0	1.43626	0	0	0	22.1957	2.77567	2.21378	3.35583	0.823398	7.33831	2.37732	-0.661051	0.66549	-0.993329
NC_000001.11	18043754	18052375	+	1298	gene-LOC105376812	LOC105376812	lncRNA	105376812	uncharacterized LOC105376812	0	0	0	0	0	0	0	0	0	1	0	0	2	0	1	0	0	1	0	0	0	0	0	0	0	0	0	0.90707	0	0	4.93237	0	1.10689	0	0	1.22305	0.453855	-0.174485	0.337894	-0.51639
NC_000001.11	18065657	18074412	+	2471	gene-LINC01654	LINC01654	lncRNA	101927876	long intergenic non-protein coding RNA 1654	0	0	0	2	1	0	1	2	1	3	2	0	16	0	5	0	3	5	0	0	0	1.94044	0.789751	0	0.841284	1.62865	1.43626	2.72121	1.49547	0	39.459	0	5.53444	0	2.47019	6.11526	3.57955	-1.30077	0.668636	-1.94541
NC_000001.11	18107798	18378483	+	2210	gene-IGSF21	IGSF21	protein_coding	84966	immunoglobin superfamily member 21	0	2	2	3	2	4	26	24	10	2	1	6	18	5	7	37	42	36	0	2.03714	1.71919	2.91066	1.5795	3.39725	21.8734	19.5438	14.3626	1.81414	0.747736	5.90536	44.3914	6.93919	7.74822	31.0415	34.5827	44.0299	13.5902	0.879002	0.553944	1.58681
NC_000001.11	18160053	18176036	-	935	gene-IGSF21-AS1	IGSF21-AS1	lncRNA	105376814	IGSF21 antisense RNA 1	0	0	1	0	0	0	0	0	0	0	0	0	9	1	2	1	1	1	0	0	0.859595	0	0	0	0	0	0	0	0	0	22.1957	1.38784	2.21378	0.838958	0.823398	1.22305	1.64124	-1.40246	0.601603	-2.33121
NC_000001.11	18262567	18263470	-	562	gene-LOC124903864	LOC124903864	lncRNA	124903864	uncharacterized LOC124903864	0	0	0	0	0	1	0	0	0	0	0	0	1	0	3	0	0	0	0	0	0	0	0	0.849313	0	0	0	0	0	0	2.46619	0	3.32067	0	0	0	0.368676	-0.285981	0.329747	-0.867276
NC_000001.11	18289108	18298331	-	7700	gene-LOC124903863	LOC124903863	lncRNA	124903863	uncharacterized LOC124903863	0	0	2	1	1	1	6	1	3	2	1	2	18	2	7	5	4	7	0	0	1.71919	0.970222	0.789751	0.849313	5.0477	0.814323	4.30877	1.81414	0.747736	1.96845	44.3914	2.77567	7.74822	4.19479	3.29359	8.56137	4.9997	-1.22826	0.659191	-1.86328
NC_000001.11	18385743	18389040	+	1103	gene-LOC124903865	LOC124903865	lncRNA	124903865	uncharacterized LOC124903865	0	0	0	0	0	0	0	1	0	0	0	0	4	1	2	0	0	2	0	0	0	0	0	0	0	0.814323	0	0	0	0	9.86475	1.38784	2.21378	0	0	2.4461	0.929266	-0.585714	0.455735	-1.28521
NC_000001.11	18480930	18485974	+	5045	gene-KLHDC7A	KLHDC7A	protein_coding	127707	kelch domain containing 7A	2	1	2	1	0	0	1	0	0	3	0	2	14	0	0	2	2	4	1.56556	1.01857	1.71919	0.970222	0	0	0.841284	0	0	2.72121	0	1.96845	34.5266	0	0	1.67792	1.6468	4.89221	2.97489	-1.02232	0.659061	-1.55118
NC_000001.11	18513008	18513395	+	388	gene-DYNLL1P3	DYNLL1P3	pseudogene	391012	dynein light chain LC8-type 1 pseudogene 3	0	0	0	1	0	0	0	0	0	0	0	0	1	0	3	0	0	0	0	0	0	0.970222	0	0	0	0	0	0	0	0	2.46619	0	3.32067	0	0	0	0.375393	-0.285981	0.329747	-0.867276
NC_000001.11	18630846	18748866	+	6473	gene-PAX7	PAX7	protein_coding	5081	paired box 7	92	84	74	85	111	75	139	144	74	37	26	32	28	16	47	61	57	49	72.0157	85.5599	63.61	82.4688	87.6624	63.6985	116.938	117.263	106.283	33.5616	19.4411	31.4952	69.0532	22.2054	52.0238	51.1765	46.9337	59.9296	65.6289	0.173448	0.291096	0.595844
NC_000001.11	18839599	18859660	-	2520	gene-TAS1R2	TAS1R2	protein_coding	80834	taste 1 receptor member 2	1	0	0	0	0	1	0	0	1	2	1	3	5	1	3	1	0	3	0.782779	0	0	0	0	0.849313	0	0	1.43626	1.81414	0.747736	2.95268	12.3309	1.38784	3.32067	0.838958	0	3.66916	1.67391	-0.996029	0.669187	-1.48842
NC_000001.11	18871430	18902555	-	3337	gene-ALDH4A1	ALDH4A1	protein_coding	8659	aldehyde dehydrogenase 4 family member A1	32	12	24	30	49	42	55	68	35	17	20	13	15	40	28	99	84	60	25.0489	12.2228	20.6303	29.1066	38.6978	35.6711	46.2706	55.374	50.269	15.4202	14.9547	12.7949	36.9928	55.5135	30.9929	83.0569	69.1654	73.3831	39.1981	0.84614	0.272949	3.09999
NC_000001.11	18883202	18883275	-	74	gene-MIR4695	MIR4695	miRNA	100616120	microRNA 4695	0	0	0	0	0	2	0	0	0	1	0	0	1	0	0	0	0	0	0	0	0	0	0	1.69863	0	0	0	0.90707	0	0	2.46619	0	0	0	0	0	0.281771	-0.105372	0.329747	-0.319553
NC_000001.11	18897071	18897148	-	78	gene-MIR1290	MIR1290	miRNA	100302276	microRNA 1290	0	0	0	0	0	0	0	0	0	0	0	0	0	0	0	0	0	1	0	0	0	0	0	0	0	0	0	0	0	0	0	0	0	0	0	1.22305	0.0679474	0.0150348	0.329747	0.0455949
NC_000001.11	18902113	18903371	+	702	gene-LOC124903866	LOC124903866	lncRNA	124903866	uncharacterized LOC124903866	1	0	0	0	2	0	0	0	0	0	0	1	4	0	1	1	3	1	0.782779	0	0	0	1.5795	0	0	0	0	0	0	0.984226	9.86475	0	1.10689	0.838958	2.47019	1.22305	1.04724	-0.419806	0.590245	-0.711239
NC_000001.11	18904280	18956676	-	6179	gene-IFFO2	IFFO2	protein_coding	126917	intermediate filament family orphan 2	338	275	333	134	192	180	230	214	127	278	300	230	44	108	140	201	232	135	264.579	280.107	286.245	130.01	151.632	152.876	193.495	174.265	182.405	252.166	224.321	226.372	108.512	149.886	154.964	168.631	191.028	165.112	192.034	0.302601	0.141955	2.13167
NC_000001.11	18968194	19051428	-	4411	gene-LOC105376815	LOC105376815	lncRNA	105376815	uncharacterized LOC105376815	0	1	0	1	0	1	1	0	1	0	0	0	7	4	1	2	2	4	0	1.01857	0	0.970222	0	0.849313	0.841284	0	1.43626	0	0	0	17.2633	5.55135	1.10689	1.67792	1.6468	4.89221	2.06967	-0.892501	0.67836	-1.31568
NC_000001.11	19074510	19210266	-	16027	gene-UBR4	UBR4	protein_coding	23352	ubiquitin protein ligase E3 component n-recognin 4	8773	6851	7927	4721	5500	5269	5018	6026	3351	10161	11912	8774	1139	3178	3916	5156	5752	3361	6867.32	6978.23	6814.01	4580.42	4343.63	4475.03	4221.56	4907.11	4812.9	9216.74	8907.03	8635.6	2808.99	4410.55	4334.58	4325.67	4736.18	4110.68	5527.01	0.184276	0.125817	1.46463
NC_000001.11	19210386	19240704	+	939	gene-EMC1-AS1	EMC1-AS1	lncRNA	101927895	EMC1 antisense RNA 1	25	18	21	17	18	10	32	38	18	30	34	14	11	15	23	25	32	16	19.5695	18.3343	18.0515	16.4938	14.2155	8.49313	26.9211	30.9443	25.8526	27.2121	25.423	13.7792	27.1281	20.8176	25.4584	20.974	26.3487	19.5688	21.4214	-0.098788	0.345527	-0.285905
NC_000001.11	19215660	19251524	-	6649	gene-EMC1	EMC1	protein_coding	23065	ER membrane protein complex subunit 1	1849	1308	1423	1696	2008	1866	1327	1320	767	1171	1218	970	256	752	1094	1294	1501	916	1447.36	1332.29	1223.2	1645.5	1585.82	1584.82	1116.38	1074.91	1101.61	1062.18	910.743	954.699	631.344	1043.65	1210.94	1085.61	1235.92	1120.32	1187.07	0.239443	0.156085	1.53406
NC_000001.11	19251805	19260128	+	2434	gene-MRTO4	MRTO4	protein_coding	51154	MRT4 homolog%2C ribosome maturation factor	272	174	224	319	402	338	191	212	110	242	327	272	83	164	220	245	208	158	212.916	177.231	192.549	309.501	317.48	287.068	160.685	172.637	157.988	219.511	244.51	267.71	204.694	227.605	243.515	205.545	171.267	193.242	220.314	-0.261562	0.131424	-1.99022
NC_000001.11	19265982	19274122	-	2362	gene-AKR7L	AKR7L	transcribed_pseudogene	246181	aldo-keto reductase family 7 like %28gene/pseudogene%29	19	22	15	19	15	27	15	15	8	18	18	9	15	12	11	13	13	6	14.8728	22.4085	12.8939	18.4342	11.8463	22.9314	12.6193	12.2149	11.4901	16.3273	13.4593	8.85804	36.9928	16.654	12.1758	10.9065	10.7042	7.33831	15.1737	-0.924782	0.442723	-2.08885
NC_000001.11	19274229	19288770	-	1626	gene-AKR7A3	AKR7A3	protein_coding	22977	aldo-keto reductase family 7 member A3	28	31	10	23	20	24	18	18	22	17	27	14	10	11	13	20	17	7	21.9178	31.5757	8.59595	22.3151	15.795	20.3835	15.1431	14.6578	31.5977	15.4202	20.1889	13.7792	24.6619	15.2662	14.3896	16.7792	13.9978	8.56137	18.057	-0.339893	0.454799	-0.747349
NC_000001.11	19288060	19305348	+	1395	gene-LOC124903867	LOC124903867	lncRNA	124903867	uncharacterized LOC124903867	0	0	0	0	0	1	0	0	0	2	0	0	2	0	3	2	0	3	0	0	0	0	0	0.849313	0	0	0	1.81414	0	0	4.93237	0	3.32067	1.67792	0	3.66916	0.903532	-0.133224	0.503846	-0.264414
NC_000001.11	19293247	19295736	-	2490	gene-LOC100506730	LOC100506730	lncRNA	100506730	uncharacterized LOC100506730	91	98	92	68	82	60	75	91	49	92	91	64	13	25	27	46	54	27	71.2329	99.8199	79.0827	65.9751	64.7596	50.9588	63.0963	74.1034	70.3766	83.4505	68.044	62.9905	32.0604	34.6959	29.886	38.5921	44.4635	33.0224	59.2561	0.262286	0.26578	0.986852
NC_000001.11	19302708	19312146	-	2619	gene-AKR7A2	AKR7A2	protein_coding	8574	aldo-keto reductase family 7 member A2	458	311	387	356	465	405	371	316	242	302	364	311	173	277	304	378	415	317	358.513	316.775	332.663	345.399	367.234	343.972	312.116	257.326	347.574	273.935	272.176	306.094	426.65	384.431	336.494	317.126	341.71	387.708	334.883	-0.12184	0.127555	-0.955196
NC_000001.11	19305077	19305181	-	105	gene-RNU6-1099P	RNU6-1099P	pseudogene	106481526	RNA%2C U6 small nuclear 1099%2C pseudogene	1	2	4	0	3	3	2	1	3	0	5	2	0	0	1	1	2	0	0.782779	2.03714	3.43838	0	2.36925	2.54794	1.68257	0.814323	4.30877	0	3.73868	1.96845	0	0	1.10689	0.838958	1.6468	0	1.51561	0.165303	0.666563	0.247993
NC_000001.11	19312326	19334463	+	8497	gene-SLC66A1	SLC66A1	protein_coding	54896	solute carrier family 66 member 1	161	114	106	144	192	178	140	182	91	127	126	121	48	51	90	162	174	98	126.027	116.117	91.1171	139.712	151.632	151.178	117.78	148.207	130.699	115.198	94.2148	119.091	118.377	70.7797	99.62	135.911	143.271	119.859	121.6	0.491477	0.192482	2.55336
NC_000001.11	19338775	19485539	-	4672	gene-CAPZB	CAPZB	protein_coding	832	capping actin protein of muscle Z-line subunit beta	2098	1548	1846	1644	2092	1970	1478	1455	772	1311	1452	1218	572	1280	1622	1824	1716	1184	1642.27	1576.75	1586.81	1595.04	1652.16	1673.15	1243.42	1184.84	1108.79	1189.17	1085.71	1198.79	1410.66	1776.43	1795.37	1530.26	1412.95	1448.09	1450.59	-0.190981	0.0833176	-2.2922
NC_000001.11	19408690	19416406	+	456	gene-LOC124903868	LOC124903868	lncRNA	124903868	uncharacterized LOC124903868	0	0	0	0	0	1	0	0	0	0	0	1	0	1	1	1	0	0	0	0	0	0	0	0.849313	0	0	0	0	0	0.984226	0	1.38784	1.10689	0.838958	0	0	0.287068	-0.13843	0.373969	-0.370163
NC_000001.11	19424384	19424599	+	216	gene-RN7SL277P	RN7SL277P	pseudogene	106479323	RNA%2C 7SL%2C cytoplasmic 277%2C pseudogene	49	526	128	45	13	27	13	25	5	24	39	28	14	58	40	20	9	15	38.3562	535.768	110.028	43.66	10.2668	22.9314	10.9367	20.3581	7.18129	21.7697	29.1617	27.5583	34.5266	80.4946	44.2755	16.7792	7.41058	18.3458	59.9894	-1.46406	0.568525	-2.57518
NC_000001.11	19439898	19446536	+	494	gene-LOC124903869	LOC124903869	lncRNA	124903869	uncharacterized LOC124903869	1	1	1	2	2	0	0	1	1	4	4	3	2	1	1	1	1	3	0.782779	1.01857	0.859595	1.94044	1.5795	0	0	0.814323	1.43626	3.62828	2.99094	2.95268	4.93237	1.38784	1.10689	0.838958	0.823398	3.66916	1.709	-0.186051	0.679665	-0.273739
NC_000001.11	19484520	19531787	+	1092	gene-LOC105376819	LOC105376819	lncRNA	105376819	uncharacterized LOC105376819	6	11	4	2	2	4	2	3	2	7	1	6	4	1	3	1	3	2	4.69668	11.2043	3.43838	1.94044	1.5795	3.39725	1.68257	2.44297	2.87252	6.34949	0.747736	5.90536	9.86475	1.38784	3.32067	0.838958	2.47019	2.4461	3.6992	-0.735572	0.657439	-1.11884
NC_000001.11	19509890	19512483	-	140	gene-LOC105376818	LOC105376818	lncRNA	105376818	uncharacterized LOC105376818	0	0	0	0	0	0	0	0	0	0	0	0	1	0	0	0	0	0	0	0	0	0	0	0	0	0	0	0	0	0	2.46619	0	0	0	0	0	0.13701	-0.105372	0.329747	-0.319553
NC_000001.11	19512540	19529845	-	332	gene-LOC105376817	LOC105376817	lncRNA	105376817	uncharacterized LOC105376817	0	0	0	1	0	0	1	0	1	0	0	0	1	0	0	1	0	0	0	0	0	0.970222	0	0	0.841284	0	1.43626	0	0	0	2.46619	0	0	0.838958	0	0	0.36405	-0.0632934	0.385074	-0.164367
NC_000001.11	19532170	19532274	-	105	gene-LOC124904816	LOC124904816	snoRNA	124904816	small nucleolar RNA U13	0	0	0	0	0	0	0	0	0	0	0	0	1	0	0	0	0	0	0	0	0	0	0	0	0	0	0	0	0	0	2.46619	0	0	0	0	0	0.13701	-0.105372	0.329747	-0.319553
NC_000001.11	19591802	19596832	-	207	gene-MICOS10-DT	MICOS10-DT	lncRNA	105378614	MICOS10 divergent transcript	0	0	0	1	0	1	1	1	0	0	1	1	1	0	1	0	0	1	0	0	0	0.970222	0	0.849313	0.841284	0.814323	0	0	0.747736	0.984226	2.46619	0	1.10689	0	0	1.22305	0.555735	-0.384967	0.581758	-0.66173
NC_000001.11	19596979	19658452	+	2204	gene-MICOS10-NBL1	MICOS10-NBL1	protein_coding	100532736	MICOS10-NBL1 readthrough	927	552	540	571	790	706	522	485	282	390	352	374	199	438	475	745	727	506	725.636	562.251	464.181	553.997	623.903	599.615	439.15	394.947	405.025	353.757	263.203	368.101	490.771	607.873	525.772	625.024	598.61	618.865	512.26	0.175329	0.154709	1.13329
NC_000001.11	19596979	19629820	+	4228	gene-MICOS10	MICOS10	protein_coding	440574	mitochondrial contact site and cristae organizing system subunit 10	117	72	86	200	227	224	286	259	130	66	62	52	38	135	165	320	311	230	91.5852	73.3371	73.9252	194.044	179.273	190.246	240.607	210.91	186.713	59.8666	46.3596	51.1798	93.7151	187.358	182.637	268.467	256.077	281.302	159.311	0.740001	0.18608	3.97679
NC_000001.11	19607807	19608644	+	838	gene-RPS14P3	RPS14P3	transcribed_pseudogene	644068	ribosomal protein S14 pseudogene 3	38	28	36	29	42	58	46	50	26	30	58	29	24	28	38	44	34	23	29.7456	28.52	30.9454	28.1364	33.1695	49.2601	38.6991	40.7162	37.3427	27.2121	43.3687	28.5426	59.1885	38.8594	42.0618	36.9142	27.9955	28.1302	36.0449	-0.5153	0.295621	-1.74311
NC_000001.11	19643229	19658452	+	3139	gene-NBL1	NBL1	protein_coding	4681	NBL1%2C DAN family BMP antagonist	912	550	532	542	740	670	462	450	254	386	341	370	190	393	425	677	675	463	713.895	560.214	457.304	525.86	584.416	569.04	388.673	366.446	364.809	350.129	254.978	364.164	468.576	545.42	470.428	567.975	555.794	566.273	481.911	0.182794	0.154222	1.18527
NC_000001.11	19664875	19680966	+	3800	gene-HTR6	HTR6	protein_coding	3362	5-hydroxytryptamine receptor 6	6	3	7	14	8	12	0	2	2	7	9	5	10	2	1	2	4	2	4.69668	3.05571	6.01716	13.5831	6.31801	10.1918	0	1.62865	2.87252	6.34949	6.72963	4.92113	24.6619	2.77567	1.10689	1.67792	3.29359	2.4461	5.68477	-1.13735	0.643716	-1.76685
NC_000001.11	19682240	19799916	-	6063	gene-TMCO4	TMCO4	protein_coding	255104	transmembrane and coiled-coil domains 4	185	122	104	196	228	253	253	313	181	167	170	121	51	92	142	283	290	181	144.814	124.266	89.3979	190.163	180.063	214.876	212.845	254.883	259.963	151.481	127.115	119.091	125.776	127.681	157.178	237.425	238.785	221.373	176.51	0.73809	0.176331	4.18581
NC_000001.11	19814029	19815283	-	1255	gene-RNF186	RNF186	protein_coding	54546	ring finger protein 186	0	0	0	0	0	1	0	0	0	0	0	0	4	0	0	3	0	0	0	0	0	0	0	0.849313	0	0	0	0	0	0	9.86475	0	0	2.51687	0	0	0.735052	-0.116309	0.330307	-0.352123
NC_000001.11	19860211	19889164	-	1106	gene-LOC105376823	LOC105376823	lncRNA	105376823	uncharacterized LOC105376823	0	0	0	0	1	0	0	1	0	0	0	1	2	0	0	3	0	1	0	0	0	0	0.789751	0	0	0.814323	0	0	0	0.984226	4.93237	0	0	2.51687	0	1.22305	0.625589	0.107231	0.46619	0.230016
NC_000001.11	19882395	19912945	+	13741	gene-OTUD3	OTUD3	protein_coding	23252	OTU deubiquitinase 3	153	155	194	211	235	206	214	228	108	184	272	191	70	120	166	217	245	144	119.765	157.878	166.761	204.717	185.591	174.958	180.035	185.666	155.116	166.901	203.384	187.987	172.633	166.54	183.743	182.054	201.732	176.12	176.199	0.0972475	0.152591	0.637309
NC_000001.11	19920009	19923617	-	785	gene-PLA2G2E	PLA2G2E	protein_coding	30814	phospholipase A2 group IIE	0	0	0	0	1	0	0	0	1	0	0	1	3	1	0	0	1	1	0	0	0	0	0.789751	0	0	0	1.43626	0	0	0.984226	7.39856	1.38784	0	0	0.823398	1.22305	0.780171	-0.482992	0.528182	-0.914441
NC_000001.11	19975431	19980434	-	1225	gene-PLA2G2A	PLA2G2A	protein_coding	5320	phospholipase A2 group IIA	1	0	0	49	49	52	735	592	426	0	4	3	11	7	5	1741	3284	1102	0.782779	0	0	47.5409	38.6978	44.1643	618.344	482.079	611.846	0	2.99094	2.95268	27.1281	9.71486	5.53444	1460.63	2704.04	1347.8	411.347	6.81033	0.362771	18.7731
NC_000001.11	20028408	20091911	+	2909	gene-PLA2G5	PLA2G5	protein_coding	5322	phospholipase A2 group V	0	0	1	2	0	2	3	2	1	1	3	3	16	3	4	1	2	6	0	0	0.859595	1.94044	0	1.69863	2.52385	1.62865	1.43626	0.90707	2.24321	2.95268	39.459	4.16351	4.42755	0.838958	1.6468	7.33831	4.1147	-1.52324	0.673469	-2.26178
NC_000001.11	20111939	20119536	-	2651	gene-PLA2G2D	PLA2G2D	protein_coding	26279	phospholipase A2 group IID	0	0	1	0	0	0	0	0	0	0	0	0	4	0	2	2	1	1	0	0	0.859595	0	0	0	0	0	0	0	0	0	9.86475	0	2.21378	1.67792	0.823398	1.22305	0.925694	-0.470527	0.516544	-0.910914
NC_000001.11	20139323	20150381	+	2721	gene-PLA2G2F	PLA2G2F	protein_coding	64600	phospholipase A2 group IIF	0	0	0	0	1	0	0	2	1	0	2	1	7	7	3	1	1	4	0	0	0	0	0.789751	0	0	1.62865	1.43626	0	1.49547	0.984226	17.2633	9.71486	3.32067	0.838958	0.823398	4.89221	2.39932	-1.41576	0.680135	-2.08159
NC_000001.11	20154214	20160568	+	6355	gene-LOC117779438	LOC117779438	lncRNA	117779438	uncharacterized LOC117779438	0	1	0	1	2	3	2	3	2	4	0	2	10	1	8	1	2	9	0	1.01857	0	0.970222	1.5795	2.54794	1.68257	2.44297	2.87252	3.62828	0	1.96845	24.6619	1.38784	8.85511	0.838958	1.6468	11.0075	3.72828	-0.877529	0.676858	-1.29647
NC_000001.11	20163055	20186518	-	2812	gene-PLA2G2C	PLA2G2C	protein_coding	391013	phospholipase A2 group IIC	0	0	0	0	0	0	0	0	0	0	0	0	3	4	2	1	0	2	0	0	0	0	0	0	0	0	0	0	0	0	7.39856	5.55135	2.21378	0.838958	0	2.4461	1.02493	-0.691633	0.485723	-1.42393
NC_000001.11	20183331	20196050	+	8088	gene-UBXN10	UBXN10	protein_coding	127733	UBX domain protein 10	2	2	1	1	3	3	2	4	3	8	4	0	10	4	3	8	11	11	1.56556	2.03714	0.859595	0.970222	2.36925	2.54794	1.68257	3.25729	4.30877	7.25656	2.99094	0	24.6619	5.55135	3.32067	6.71167	9.05738	13.4536	5.14458	-0.022246	0.628674	-0.0353856
NC_000001.11	20197306	20202827	+	3043	gene-LOC105376825	LOC105376825	lncRNA	105376825	uncharacterized LOC105376825	0	0	0	0	2	1	0	0	0	0	1	1	3	1	3	1	1	2	0	0	0	0	1.5795	0.849313	0	0	0	0	0.747736	0.984226	7.39856	1.38784	3.32067	0.838958	0.823398	2.4461	1.13202	-0.774774	0.657871	-1.1777
NC_000001.11	20210715	20213349	-	2148	gene-LOC105376826	LOC105376826	lncRNA	105376826	uncharacterized LOC105376826	0	0	0	0	0	0	1	0	1	1	0	1	1	0	3	0	0	1	0	0	0	0	0	0	0.841284	0	1.43626	0.90707	0	0.984226	2.46619	0	3.32067	0	0	1.22305	0.621041	-0.566432	0.522623	-1.08383
NC_000001.11	20243095	20244655	+	480	gene-LINC01757	LINC01757	lncRNA	105376827	long intergenic non-protein coding RNA 1757	0	0	0	0	0	1	0	0	0	0	0	1	7	1	3	1	1	4	0	0	0	0	0	0.849313	0	0	0	0	0	0.984226	17.2633	1.38784	3.32067	0.838958	0.823398	4.89221	1.68666	-0.874255	0.634526	-1.37781
NC_000001.11	20271604	20274507	+	1568	gene-LOC105376828	LOC105376828	lncRNA	105376828	uncharacterized LOC105376828	0	0	0	0	2	0	1	0	0	1	0	1	1	1	4	0	0	2	0	0	0	0	1.5795	0	0.841284	0	0	0.90707	0	0.984226	2.46619	1.38784	4.42755	0	0	2.4461	0.835543	-0.652642	0.579238	-1.12672
NC_000001.11	20290875	20359518	+	11567	gene-VWA5B1	VWA5B1	protein_coding	127731	von Willebrand factor A domain containing 5B1	2	1	3	2	7	3	3	3	0	0	4	3	44	8	10	5	13	24	1.56556	1.01857	2.57878	1.94044	5.52826	2.54794	2.52385	2.44297	0	0	2.99094	2.95268	108.512	11.1027	11.0689	4.19479	10.7042	29.3533	11.1681	-1.15528	0.646604	-1.78669
NC_000001.11	20339509	20340787	+	859	gene-LOC124903870	LOC124903870	lncRNA	124903870	uncharacterized LOC124903870	2	0	0	0	0	0	0	0	0	0	0	0	2	0	0	1	0	1	1.56556	0	0	0	0	0	0	0	0	0	0	0	4.93237	0	0	0.838958	0	1.22305	0.475552	-0.0461606	0.333104	-0.138577
NC_000001.11	20359801	20428794	-	3783	gene-LINC01141	LINC01141	lncRNA	339505	long intergenic non-protein coding RNA 1141	1	1	2	2	1	1	0	3	1	0	2	2	8	2	1	1	2	5	0.782779	1.01857	1.71919	1.94044	0.789751	0.849313	0	2.44297	1.43626	0	1.49547	1.96845	19.7295	2.77567	1.10689	0.838958	1.6468	6.11526	2.59202	-0.825903	0.679838	-1.21485
NC_000001.11	20476222	20478793	+	986	gene-LOC124903871	LOC124903871	lncRNA	124903871	uncharacterized LOC124903871	0	0	0	0	2	0	0	0	0	1	0	0	4	0	2	0	0	1	0	0	0	0	1.5795	0	0	0	0	0.90707	0	0	9.86475	0	2.21378	0	0	1.22305	0.87712	-0.598246	0.446786	-1.339
NC_000001.11	20482391	20486210	-	2326	gene-CAMK2N1	CAMK2N1	protein_coding	55450	calcium/calmodulin dependent protein kinase II inhibitor 1	626	479	522	502	647	577	543	729	304	577	661	561	140	342	399	420	442	287	490.02	487.895	448.708	487.051	510.969	490.054	456.817	593.642	436.622	523.38	494.254	552.151	345.266	474.64	441.649	352.362	363.942	351.016	461.135	-0.2556	0.127004	-2.01252
NC_000001.11	20499448	20508151	-	2809	gene-MUL1	MUL1	protein_coding	79594	mitochondrial E3 ubiquitin protein ligase 1	234	176	191	310	393	334	357	381	208	227	307	235	70	139	232	478	406	294	183.17	179.268	164.183	300.769	310.372	283.67	300.338	310.257	298.742	205.905	229.555	231.293	172.633	192.909	256.798	401.022	334.3	359.577	261.931	0.774616	0.132465	5.84771
NC_000001.11	20525952	20526814	+	863	gene-RPS4XP4	RPS4XP4	pseudogene	441878	ribosomal protein S4X pseudogene 4	0	0	0	2	0	0	0	0	0	0	0	1	2	0	0	0	0	0	0	0	0	1.94044	0	0	0	0	0	0	0	0.984226	4.93237	0	0	0	0	0	0.436502	-0.165575	0.329747	-0.502128
NC_000001.11	20552573	20555020	+	2448	gene-FAM43B	FAM43B	protein_coding	163933	family with sequence similarity 43 member B	41	22	38	72	87	72	46	40	21	59	67	42	14	28	45	33	32	24	32.0939	22.4085	32.6646	69.856	68.7083	61.1505	38.6991	32.5729	30.1614	53.5172	50.0983	41.3375	34.5266	38.8594	49.81	27.6856	26.3487	29.3533	41.1029	-0.585507	0.268848	-2.17783
NC_000001.11	20589097	20618903	+	809	gene-CDA	CDA	protein_coding	978	cytidine deaminase	16	11	18	16	14	9	12	9	4	8	10	6	7	19	17	11	7	7	12.5245	11.2043	15.4727	15.5235	11.0565	7.64382	10.0954	7.32891	5.74503	7.25656	7.47736	5.90536	17.2633	26.3689	18.8171	9.22854	5.76379	8.56137	11.2909	-1.28029	0.433332	-2.95452
NC_000001.11	20633458	20651511	+	2657	gene-PINK1	PINK1	protein_coding	65018	PTEN induced kinase 1	941	711	800	496	668	556	734	699	436	821	909	841	296	636	668	1086	952	705	736.595	724.204	687.676	481.23	527.554	472.218	617.503	569.212	626.208	744.705	679.692	827.734	729.991	882.664	739.402	911.109	783.875	862.252	700.212	0.115879	0.100781	1.14981
NC_000001.11	20633679	20633788	+	110	gene-MIR6084	MIR6084	miRNA	102464833	microRNA 6084	78	51	52	42	58	50	68	61	34	82	70	72	32	43	47	91	74	61	61.0568	51.9471	44.6989	40.7493	45.8056	42.4656	57.2073	49.6737	48.8328	74.3798	52.3415	70.8643	78.918	59.677	52.0238	76.3452	60.9314	74.6062	57.918	0.190604	0.231284	0.824114
NC_000001.11	20642657	20652193	-	4443	gene-PINK1-AS	PINK1-AS	antisense_RNA	100861548	PINK1 antisense RNA	205	133	165	180	207	226	190	160	102	137	174	139	34	99	100	167	167	108	160.47	135.47	141.833	174.64	163.478	191.945	159.844	130.292	146.498	124.269	130.106	136.807	83.8504	137.396	110.689	140.106	137.507	132.09	140.961	0.264549	0.163982	1.61328
NC_000001.11	20651777	20661369	-	1941	gene-DDOST	DDOST	protein_coding	1650	dolichyl-diphosphooligosaccharide--protein glycosyltransferase non-catalytic subunit	1514	999	1281	1292	1626	1562	1090	977	602	723	922	725	330	775	1060	1105	1100	777	1185.13	1017.55	1101.14	1253.53	1284.14	1326.63	917	795.594	864.627	655.812	689.413	713.564	813.842	1075.57	1173.3	927.049	905.738	950.312	980.552	-0.151224	0.107217	-1.41045
NC_000001.11	20661630	20718007	-	4871	gene-KIF17	KIF17	protein_coding	57576	kinesin family member 17	65	50	53	8	18	8	7	8	8	69	92	82	35	26	31	14	17	6	50.8806	50.9285	45.5585	7.76177	14.2155	6.7945	5.88899	6.51459	11.4901	62.5879	68.7917	80.7065	86.3166	36.0838	34.3135	11.7454	13.9978	7.33831	33.4397	-1.95035	0.386113	-5.05124
NC_000001.11	20719731	20732703	-	5052	gene-SH2D5	SH2D5	protein_coding	400745	SH2 domain containing 5	8	6	14	4	4	4	5	7	2	29	49	28	16	10	6	6	13	5	6.26223	6.11142	12.0343	3.88089	3.159	3.39725	4.20642	5.70026	2.87252	26.305	36.6391	27.5583	39.459	13.8784	6.64133	5.03375	10.7042	6.11526	12.2199	-1.09364	0.520012	-2.10311
NC_000001.11	20740266	20787307	-	8335	gene-HP1BP3	HP1BP3	protein_coding	50809	heterochromatin protein 1 binding protein 3	1489	1271	1221	1428	1748	1583	1692	2142	998	1290	1576	999	390	996	1246	1596	1777	1163	1165.56	1294.6	1049.57	1385.48	1380.48	1344.46	1423.45	1744.28	1433.39	1170.12	1178.43	983.242	961.813	1382.29	1379.18	1338.98	1463.18	1422.41	1305.61	0.172503	0.130188	1.32504
NC_000001.11	20806292	21176897	-	7054	gene-EIF4G3	EIF4G3	protein_coding	8672	eukaryotic translation initiation factor 4 gamma 3	3337	2649	2898	2638	3155	2896	2922	3080	1814	2624	3043	2377	763	2042	2774	3563	3443	2252	2612.13	2698.19	2491.11	2559.44	2491.66	2459.61	2458.23	2508.12	2605.37	2380.15	2275.36	2339.51	1881.7	2833.96	3070.51	2989.21	2834.96	2754.31	2569.09	0.133233	0.122073	1.09142
NC_000001.11	20903705	20919273	+	535	gene-LOC105376830	LOC105376830	lncRNA	105376830	uncharacterized LOC105376830	0	0	0	0	0	0	0	1	1	0	0	0	1	2	0	0	0	0	0	0	0	0	0	0	0	0.814323	1.43626	0	0	0	2.46619	2.77567	0	0	0	0	0.416247	-0.227836	0.331145	-0.688024
NC_000001.11	20919271	20932636	+	395	gene-LOC105376829	LOC105376829	lncRNA	105376829	uncharacterized LOC105376829	0	0	0	0	0	1	0	0	0	3	1	0	0	2	1	1	0	2	0	0	0	0	0	0.849313	0	0	0	2.72121	0.747736	0	0	2.77567	1.10689	0.838958	0	2.4461	0.638105	-0.112469	0.527818	-0.213083
NC_000001.11	20988314	20988432	-	119	gene-MIR1256	MIR1256	miRNA	100302155	microRNA 1256	1	1	2	0	2	1	1	0	0	2	1	1	2	0	1	0	4	0	0.782779	1.01857	1.71919	0	1.5795	0.849313	0.841284	0	0	1.81414	0.747736	0.984226	4.93237	0	1.10689	0	3.29359	0	1.09276	-0.211127	0.653901	-0.322873
NC_000001.11	21003511	21003964	-	454	gene-RPS15AP6	RPS15AP6	pseudogene	100271141	ribosomal protein S15a pseudogene 6	8	7	5	12	8	9	7	11	5	8	10	3	2	2	3	4	5	0	6.26223	7.12999	4.29797	11.6427	6.31801	7.64382	5.88899	8.95756	7.18129	7.25656	7.47736	2.95268	4.93237	2.77567	3.32067	3.35583	4.11699	0	5.63948	-0.29587	0.604897	-0.489125
NC_000001.11	21217250	21345504	-	7273	gene-ECE1	ECE1	protein_coding	1889	endothelin converting enzyme 1	3088	2236	2362	1628	2140	1995	2356	2516	1404	1604	1544	1093	308	814	1150	2604	2822	1872	2417.22	2277.52	2030.36	1579.52	1690.07	1694.38	1982.07	2048.84	2016.51	1454.94	1154.5	1075.76	759.586	1129.7	1272.92	2184.65	2323.63	2289.55	1743.43	1.08161	0.144072	7.50743
NC_000001.11	21262083	21267251	+	1427	gene-LOC124903872	LOC124903872	lncRNA	124903872	uncharacterized LOC124903872	1	1	1	2	1	0	3	2	0	5	1	2	4	2	4	2	1	5	0.782779	1.01857	0.859595	1.94044	0.789751	0	2.52385	1.62865	0	4.53535	0.747736	1.96845	9.86475	2.77567	4.42755	1.67792	0.823398	6.11526	2.35999	-0.612826	0.67285	-0.910791
NC_000001.11	21293290	21299869	+	2574	gene-ECE1-AS1	ECE1-AS1	lncRNA	100506801	ECE1 antisense RNA 1	1	2	4	2	1	1	0	1	0	6	5	3	2	0	4	1	0	1	0.782779	2.03714	3.43838	1.94044	0.789751	0.849313	0	0.814323	0	5.44242	3.73868	2.95268	4.93237	0	4.42755	0.838958	0	1.22305	1.90044	-1.04616	0.680383	-1.5376
NC_000001.11	21397800	21398562	+	763	gene-PPP1R11P1	PPP1R11P1	pseudogene	94297	protein phosphatase 1 regulatory inhibitor subunit 11 pseudogene 1	2	1	2	0	0	0	0	3	2	1	2	0	9	6	3	0	1	1	1.56556	1.01857	1.71919	0	0	0	0	2.44297	2.87252	0.90707	1.49547	0	22.1957	8.32702	3.32067	0	0.823398	1.22305	2.66173	-2.28143	0.678166	-3.36413
NC_000001.11	21412667	21416543	-	594	gene-LOC105376832	LOC105376832	lncRNA	105376832	uncharacterized LOC105376832	0	1	0	0	2	0	0	0	0	0	0	1	3	1	0	1	1	0	0	1.01857	0	0	1.5795	0	0	0	0	0	0	0.984226	7.39856	1.38784	0	0.838958	0.823398	0	0.779503	-0.518704	0.531431	-0.976051
NC_000001.11	21428068	21432220	+	4153	gene-HS6ST1P1	HS6ST1P1	pseudogene	388605	heparan sulfate 6-O-sulfotransferase 1 pseudogene 1	78	43	52	94	138	102	146	188	96	64	76	69	43	72	80	218	232	133	61.0568	43.7985	44.6989	91.2008	108.986	86.6299	122.827	153.093	137.881	58.0525	56.8279	67.9116	106.046	99.9243	88.5511	182.893	191.028	162.666	103.56	0.876095	0.179424	4.88281
NC_000001.11	21434320	21436826	+	653	gene-CROCCP5	CROCCP5	pseudogene	100421114	CROCC pseudogene 5	0	0	1	0	1	1	1	1	0	0	0	0	4	0	2	0	0	0	0	0	0.859595	0	0.789751	0.849313	0.841284	0.814323	0	0	0	0	9.86475	0	2.21378	0	0	0	0.901822	-1.17021	0.548761	-2.13245
NC_000001.11	21436789	21484900	+	5427	gene-NBPF3	NBPF3	protein_coding	84224	NBPF member 3	141	112	127	96	135	123	128	111	83	110	160	92	39	68	69	99	132	84	110.372	114.08	109.169	93.1413	106.616	104.465	107.684	90.3899	119.209	99.7777	119.638	90.5488	96.1813	94.3729	76.3753	83.0569	108.689	102.736	101.472	0.155973	0.189545	0.822881
NC_000001.11	21459424	21460202	-	779	gene-PFN1P10	PFN1P10	pseudogene	767853	profilin 1 pseudogene 10	0	0	0	0	0	0	0	0	0	0	0	0	0	0	1	0	0	0	0	0	0	0	0	0	0	0	0	0	0	0	0	0	1.10689	0	0	0	0.0614938	-0.105372	0.329747	-0.319553
NC_000001.11	21508984	21578410	+	2823	gene-ALPL	ALPL	protein_coding	249	alkaline phosphatase%2C biomineralization associated	166	86	145	151	240	229	641	539	399	193	254	201	284	422	322	1035	1025	800	129.941	87.597	124.641	146.503	189.54	194.493	539.263	438.92	573.067	175.065	189.925	197.829	700.397	585.667	356.418	868.322	843.983	978.442	406.667	0.708455	0.201089	3.52309
NC_000001.11	21586448	21591187	+	845	gene-LINC02596	LINC02596	lncRNA	105376834	long intergenic non-protein coding RNA 2596	1	0	0	0	0	0	0	0	0	0	0	0	1	2	0	0	0	0	0.782779	0	0	0	0	0	0	0	0	0	0	0	2.46619	2.77567	0	0	0	0	0.334702	-0.225778	0.329747	-0.684702
NC_000001.11	21596221	21669357	-	6023	gene-RAP1GAP	RAP1GAP	protein_coding	5909	RAP1 GTPase activating protein	69	50	40	75	89	103	37	36	9	44	40	47	58	69	55	116	138	44	54.0118	50.9285	34.3838	72.7666	70.2878	87.4792	31.1275	29.3156	12.9263	39.9111	29.9094	46.2586	143.039	95.7608	60.8789	97.3192	113.629	53.8143	62.4304	-0.127078	0.331682	-0.383133
NC_000001.11	21678298	21783149	-	5156	gene-USP48	USP48	protein_coding	84196	ubiquitin specific peptidase 48	948	798	946	662	728	684	800	772	451	898	1175	803	199	540	734	840	806	551	742.075	812.819	813.177	642.287	574.939	580.93	673.027	628.658	647.752	814.549	878.59	790.334	490.771	749.432	812.456	704.725	663.659	673.902	705.227	-0.0257158	0.128315	-0.200412
NC_000001.11	21741140	21741195	+	56	gene-LOC124904736	LOC124904736	pseudogene	124904736	uncharacterized LOC124904736	0	0	0	0	0	0	0	0	0	0	1	0	0	0	1	0	0	0	0	0	0	0	0	0	0	0	0	0	0.747736	0	0	0	1.10689	0	0	0	0.103035	-0.105372	0.329747	-0.319553
NC_000001.11	21812265	21825225	+	4016	gene-LDLRAD2	LDLRAD2	protein_coding	401944	low density lipoprotein receptor class A domain containing 2	20	17	23	21	23	24	19	14	5	18	10	15	15	26	27	8	13	14	15.6556	17.3157	19.7707	20.3747	18.1643	20.3835	15.9844	11.4005	7.18129	16.3273	7.47736	14.7634	36.9928	36.0838	29.886	6.71167	10.7042	17.1227	17.9055	-1.47246	0.387996	-3.79505
NC_000001.11	21822244	21937310	-	15109	gene-HSPG2	HSPG2	protein_coding	3339	heparan sulfate proteoglycan 2	11800	7724	8917	6261	8066	7388	5537	7020	3159	6654	6374	5766	1742	3452	4828	4240	4648	2962	9236.79	7867.44	7665.01	6074.56	6370.13	6274.72	4658.19	5716.55	4537.14	6035.65	4766.07	5675.05	4296.1	4790.81	5344.06	3557.18	3827.15	3622.68	5573.07	-0.389503	0.113116	-3.44339
NC_000001.11	21977022	21998642	+	1679	gene-CELA3B	CELA3B	protein_coding	23436	chymotrypsin like elastase 3B	1	0	0	0	2	1	2	0	0	0	0	0	6	2	3	1	0	2	0.782779	0	0	0	1.5795	0.849313	1.68257	0	0	0	0	0	14.7971	2.77567	3.32067	0.838958	0	2.4461	1.61515	-1.3183	0.651347	-2.02396
NC_000001.11	22001657	22012542	+	906	gene-CELA3A	CELA3A	protein_coding	10136	chymotrypsin like elastase 3A	0	0	0	3	0	1	2	0	1	2	2	1	8	0	1	3	0	0	0	0	0	2.91066	0	0.849313	1.68257	0	1.43626	1.81414	1.49547	0.984226	19.7295	0	1.10689	2.51687	0	0	1.91811	-1.13465	0.633853	-1.79008
NC_000001.11	22023994	22026048	-	698	gene-LINC01635	LINC01635	lncRNA	101928043	long intergenic non-protein coding RNA 1635	0	1	7	1	2	1	1	0	0	5	8	12	0	4	0	1	1	2	0	1.01857	6.01716	0.970222	1.5795	0.849313	0.841284	0	0	4.53535	5.98189	11.8107	0	5.55135	0	0.838958	0.823398	2.4461	2.40355	-0.250244	0.676824	-0.369732
NC_000001.11	22025191	22031224	+	1388	gene-LINC00339	LINC00339	lncRNA	29092	long intergenic non-protein coding RNA 339	74	68	67	59	69	48	69	68	30	84	54	54	17	34	37	82	60	56	57.9257	69.2628	57.5929	57.2431	54.4928	40.767	58.0486	55.374	43.0877	76.1939	40.3778	53.1482	41.9252	47.1865	40.9549	68.7946	49.4039	68.4909	54.4595	0.490868	0.273587	1.79419
NC_000001.11	22052709	22101360	+	11494	gene-CDC42	CDC42	protein_coding	998	cell division cycle 42	795	646	900	753	1042	922	850	736	496	636	797	617	187	488	567	801	842	518	622.309	657.996	773.635	730.577	822.921	783.066	715.092	599.342	712.384	576.897	595.946	607.268	461.177	677.264	627.606	672.006	693.301	633.541	664.574	0.16272	0.124631	1.30562
NC_000001.11	22066113	22068827	-	2715	gene-LOC124903873	LOC124903873	pseudogene	124903873	M-phase phosphoprotein 6-like	0	1	0	2	1	0	0	1	1	0	3	0	6	0	1	0	0	2	0	1.01857	0	1.94044	0.789751	0	0	0.814323	1.43626	0	2.24321	0	14.7971	0	1.10689	0	0	2.4461	1.47737	-0.913386	0.599359	-1.52394
NC_000001.11	22117313	22143097	-	4655	gene-WNT4	WNT4	protein_coding	54361	Wnt family member 4	13	2	4	5	6	3	14	11	4	32	14	11	10	37	23	87	151	34	10.1761	2.03714	3.43838	4.85111	4.73851	2.54794	11.778	8.95756	5.74503	29.0263	10.4683	10.8265	24.6619	51.35	25.4584	72.9894	124.333	41.5838	24.7204	1.10498	0.483362	2.28604
NC_000001.11	22140953	22157385	+	2884	gene-LOC105376845	LOC105376845	lncRNA	105376845	uncharacterized LOC105376845	7	5	8	1	4	2	2	0	0	3	4	7	8	0	2	2	2	3	5.47945	5.09285	6.87676	0.970222	3.159	1.69863	1.68257	0	0	2.72121	2.99094	6.88958	19.7295	0	2.21378	1.67792	1.6468	3.66916	3.69435	-0.89304	0.671618	-1.32968
NC_000001.11	22163343	22175759	+	3859	gene-LOC105376850	LOC105376850	lncRNA	105376850	uncharacterized LOC105376850	8	9	8	4	0	3	3	3	1	6	11	8	10	0	5	1	1	6	6.26223	9.16713	6.87676	3.88089	0	2.54794	2.52385	2.44297	1.43626	5.44242	8.2251	7.87381	24.6619	0	5.53444	0.838958	0.823398	7.33831	5.32646	-1.0398	0.666909	-1.55914
NC_000001.11	22252565	22257967	+	690	gene-LOC107985377	LOC107985377	lncRNA	107985377	uncharacterized LOC107985377	0	0	1	1	0	2	2	0	1	0	0	0	1	4	1	1	0	2	0	0	0.859595	0.970222	0	1.69863	1.68257	0	1.43626	0	0	0	2.46619	5.55135	1.10689	0.838958	0	2.4461	1.05871	-0.671214	0.63863	-1.05102
NC_000001.11	22266239	22266300	+	62	gene-MIR4418	MIR4418	miRNA	100616433	microRNA 4418	0	0	0	0	0	0	0	0	0	0	0	0	1	0	0	0	0	0	0	0	0	0	0	0	0	0	0	0	0	0	2.46619	0	0	0	0	0	0.13701	-0.105372	0.329747	-0.319553
NC_000001.11	22416331	22418964	-	998	gene-LOC105376856	LOC105376856	lncRNA	105376856	uncharacterized LOC105376856	0	0	1	0	1	1	0	1	0	0	0	0	4	1	0	0	0	1	0	0	0.859595	0	0.789751	0.849313	0	0.814323	0	0	0	0	9.86475	1.38784	0	0	0	1.22305	0.877146	-0.82743	0.538217	-1.53735
NC_000001.11	22428909	22531154	+	11602	gene-ZBTB40	ZBTB40	protein_coding	9923	zinc finger and BTB domain containing 40	676	565	600	477	572	545	551	708	350	701	814	560	123	300	310	550	618	374	529.159	575.492	515.757	462.796	451.738	462.876	463.548	576.541	502.69	635.856	608.657	551.167	303.341	416.351	343.135	461.427	508.86	457.422	490.378	0.409514	0.117248	3.49272
NC_000001.11	22563489	22603595	+	6248	gene-EPHA8	EPHA8	protein_coding	2046	EPH receptor A8	1	2	0	2	1	1	2	1	1	7	4	8	15	4	8	7	5	3	0.782779	2.03714	0	1.94044	0.789751	0.849313	1.68257	0.814323	1.43626	6.34949	2.99094	7.87381	36.9928	5.55135	8.85511	5.87271	4.11699	3.66916	5.14472	-1.37883	0.62085	-2.22088
NC_000001.11	22633258	22633366	-	109	gene-MIR6127	MIR6127	miRNA	102466615	microRNA 6127	0	0	0	0	0	0	0	0	0	0	0	0	1	0	0	0	0	1	0	0	0	0	0	0	0	0	0	0	0	0	2.46619	0	0	0	0	1.22305	0.204958	-0.0451685	0.329747	-0.136979
NC_000001.11	22636463	22639678	+	1434	gene-C1QA	C1QA	protein_coding	712	complement C1q A chain	0	0	0	0	0	0	3	1	0	2	0	1	3	0	4	0	0	0	0	0	0	0	0	0	2.52385	0.814323	0	1.81414	0	0.984226	7.39856	0	4.42755	0	0	0	0.997926	-0.960389	0.512533	-1.87381
NC_000001.11	22643633	22648108	+	1330	gene-C1QC	C1QC	protein_coding	714	complement C1q C chain	0	0	1	0	1	0	1	0	0	0	0	0	5	0	1	1	0	4	0	0	0.859595	0	0.789751	0	0.841284	0	0	0	0	0	12.3309	0	1.10689	0.838958	0	4.89221	1.20331	-0.41461	0.549492	-0.754533
NC_000001.11	22653236	22661637	+	1251	gene-C1QB	C1QB	protein_coding	713	complement C1q B chain	0	1	0	0	0	0	0	0	0	1	0	0	2	0	4	0	0	2	0	1.01857	0	0	0	0	0	0	0	0.90707	0	0	4.93237	0	4.42755	0	0	2.4461	0.762871	-0.395424	0.434901	-0.909227
NC_000001.11	22710838	22921500	+	11370	gene-EPHB2	EPHB2	protein_coding	2048	EPH receptor B2	144	127	134	123	170	151	147	185	94	100	75	86	60	74	94	194	255	50	112.72	129.358	115.186	119.337	134.258	128.246	123.669	150.65	135.008	90.707	56.0802	84.6434	147.971	102.7	104.048	162.758	209.966	61.1526	120.47	0.300615	0.304602	0.986914
NC_000001.11	22719517	22719598	+	82	gene-MIR4684	MIR4684	miRNA	100616391	microRNA 4684	0	0	0	1	0	0	1	0	1	0	0	0	0	0	0	0	0	0	0	0	0	0.970222	0	0	0.841284	0	1.43626	0	0	0	0	0	0	0	0	0	0.180431	0	0.329747	0
NC_000001.11	22863159	22863226	-	68	gene-MIR4253	MIR4253	miRNA	100422914	microRNA 4253	0	0	0	0	0	1	0	0	0	0	0	0	0	0	0	0	0	1	0	0	0	0	0	0.849313	0	0	0	0	0	0	0	0	0	0	0	1.22305	0.115131	0.0150348	0.329747	0.0455949
NC_000001.11	22883513	22889560	-	268	gene-LOC124903874	LOC124903874	lncRNA	124903874	uncharacterized LOC124903874	0	0	0	1	0	0	0	0	0	0	0	0	1	0	0	0	0	0	0	0	0	0.970222	0	0	0	0	0	0	0	0	2.46619	0	0	0	0	0	0.190912	-0.105372	0.329747	-0.319553
NC_000001.11	22953043	22972866	-	1950	gene-LACTBL1	LACTBL1	protein_coding	646262	lactamase beta like 1	0	0	1	0	0	0	0	1	0	0	1	0	3	0	1	2	1	2	0	0	0.859595	0	0	0	0	0.814323	0	0	0.747736	0	7.39856	0	1.10689	1.67792	0.823398	2.4461	0.881918	-0.144804	0.589199	-0.245765
NC_000001.11	23010834	23015852	-	512	gene-TEX46	TEX46	protein_coding	729059	testis expressed 46	1	1	1	1	0	3	0	2	1	0	2	0	4	2	2	0	0	3	0.782779	1.01857	0.859595	0.970222	0	2.54794	0	1.62865	1.43626	0	1.49547	0	9.86475	2.77567	2.21378	0	0	3.66916	1.62571	-0.984085	0.667574	-1.47412
NC_000001.11	23019468	23083689	+	3832	gene-KDM1A	KDM1A	protein_coding	23028	lysine demethylase 1A	1278	875	1016	990	1138	1056	895	996	554	1074	1270	1018	377	946	1302	1195	1272	766	1000.39	891.249	873.348	960.519	898.737	896.874	752.949	811.066	795.687	974.194	949.625	1001.94	929.753	1312.89	1441.17	1002.56	1047.36	936.858	970.954	-0.310204	0.118891	-2.60915
NC_000001.11	23044305	23044372	+	68	gene-MIR3115	MIR3115	miRNA	100422866	microRNA 3115	2	4	2	0	1	4	0	0	2	3	2	2	0	0	4	3	2	2	1.56556	4.07428	1.71919	0	0.789751	3.39725	0	0	2.87252	2.72121	1.49547	1.96845	0	0	4.42755	2.51687	1.6468	2.4461	1.75783	0.175147	0.677878	0.258376
NC_000001.11	23083642	23178122	-	16838	gene-LUZP1	LUZP1	protein_coding	7798	leucine zipper protein 1	1171	859	1004	1043	1192	1099	1188	1244	755	732	823	684	200	548	956	1126	1264	764	916.634	874.952	863.033	1011.94	941.383	933.395	999.446	1013.02	1084.37	663.976	615.387	673.211	493.237	760.535	1058.19	944.667	1040.77	934.412	879.031	0.31846	0.169262	1.88145
NC_000001.11	23191895	23217502	-	3319	gene-HTR1D	HTR1D	protein_coding	3352	5-hydroxytryptamine receptor 1D	1	1	0	1	1	1	1	1	0	4	7	2	23	21	13	3	5	4	0.782779	1.01857	0	0.970222	0.789751	0.849313	0.841284	0.814323	0	3.62828	5.23415	1.96845	56.7223	29.1446	14.3896	2.51687	4.11699	4.89221	7.14887	-2.59249	0.583762	-4.441
NC_000001.11	23244729	23245346	+	618	gene-RPL29P6	RPL29P6	pseudogene	391019	ribosomal protein L29 pseudogene 6	1	0	0	0	1	0	0	0	0	0	1	0	0	0	1	1	0	0	0.782779	0	0	0	0.789751	0	0	0	0	0	0.747736	0	0	0	1.10689	0.838958	0	0	0.237006	-0.0539614	0.358066	-0.150702
NC_000001.11	23281309	23285518	-	3511	gene-LINC01355	LINC01355	lncRNA	100996511	long intergenic non-protein coding RNA 1355	67	45	51	45	45	52	98	88	54	78	75	61	8	17	28	67	57	34	52.4462	45.8357	43.8393	43.66	35.5388	44.1643	82.4458	71.6605	77.5579	70.7515	56.0802	60.0378	19.7295	23.5932	30.9929	56.2102	46.9337	41.5838	50.1701	0.865814	0.268208	3.22815
NC_000001.11	23304688	23344284	-	8463	gene-HNRNPR	HNRNPR	protein_coding	10236	heterogeneous nuclear ribonucleoprotein R	1330	1044	1282	1514	1870	1620	1642	1540	966	1166	1512	1118	448	1385	1958	1776	1698	1099	1041.1	1063.39	1102	1468.92	1476.83	1375.89	1381.39	1254.06	1387.42	1057.64	1130.58	1100.36	1104.85	1922.15	2167.29	1489.99	1398.13	1344.13	1348.12	-0.297574	0.159606	-1.86442
NC_000001.11	23359448	23369836	-	4735	gene-ZNF436	ZNF436	protein_coding	80818	zinc finger protein 436	158	98	173	291	378	374	420	370	230	155	160	110	37	85	126	453	513	316	123.679	99.8199	148.71	282.334	298.526	317.643	353.339	301.3	330.339	140.596	119.638	108.265	91.2489	117.966	139.468	380.048	422.403	386.485	231.212	1.70544	0.162064	10.5233
NC_000001.11	23368971	23371839	+	2869	gene-ZNF436-AS1	ZNF436-AS1	lncRNA	148898	ZNF436 antisense RNA 1	33	37	23	19	24	17	35	39	16	37	45	28	15	11	30	29	28	24	25.8317	37.6871	19.7707	18.4342	18.954	14.4383	29.4449	31.7586	22.9801	33.5616	33.6481	27.5583	36.9928	15.2662	33.2067	24.3298	23.0551	29.3533	26.4595	-0.124421	0.341005	-0.364865
NC_000001.11	23380909	23424748	-	2511	gene-TCEA3	TCEA3	protein_coding	6920	transcription elongation factor A3	638	510	586	266	302	229	274	344	116	549	808	578	113	235	312	193	174	148	499.413	519.471	503.723	258.079	238.505	194.493	230.512	280.127	166.606	497.982	604.171	568.883	278.679	326.142	345.349	161.919	143.271	181.012	333.241	-0.967585	0.169203	-5.71849
NC_000001.11	23424866	23428983	+	1651	gene-LOC124903875	LOC124903875	lncRNA	124903875	uncharacterized LOC124903875	2	1	0	2	0	2	0	4	3	2	0	2	3	2	4	2	4	2	1.56556	1.01857	0	1.94044	0	1.69863	0	3.25729	4.30877	1.81414	0	1.96845	7.39856	2.77567	4.42755	1.67792	3.29359	2.4461	2.19951	-0.539595	0.677671	-0.796248
NC_000001.11	23428563	23484631	-	4303	gene-ASAP3	ASAP3	protein_coding	55616	ArfGAP with SH3 domain%2C ankyrin repeat and PH domain 3	706	535	570	734	964	887	1641	1921	954	624	650	536	154	348	438	1675	1756	1083	552.642	544.935	489.969	712.143	761.32	753.341	1380.55	1564.32	1370.19	566.012	486.028	527.545	379.793	482.967	484.817	1405.26	1445.89	1324.57	846.237	1.60356	0.0981736	16.3339
NC_000001.11	23505212	23531233	-	6625	gene-E2F2	E2F2	protein_coding	1870	E2F transcription factor 2	7	2	6	6	14	16	8	17	6	9	4	3	28	20	25	6	7	7	5.47945	2.03714	5.15757	5.82133	11.0565	13.589	6.73027	13.8435	8.61755	8.16363	2.99094	2.95268	69.0532	27.7567	27.6722	5.03375	5.76379	8.56137	12.7934	-2.28917	0.500083	-4.57759
NC_000001.11	23521930	23528419	+	1212	gene-LOC101928163	LOC101928163	lncRNA	101928163	uncharacterized LOC101928163	0	1	0	1	0	0	0	0	0	0	2	0	1	0	0	1	0	0	0	1.01857	0	0.970222	0	0	0	0	0	0	1.49547	0	2.46619	0	0	0.838958	0	0	0.377189	-0.0644069	0.388118	-0.165947
NC_000001.11	23539883	23573700	+	1436	gene-LOC124903876	LOC124903876	lncRNA	124903876	uncharacterized LOC124903876	0	0	0	0	0	0	2	0	0	1	2	0	7	0	4	3	0	4	0	0	0	0	0	0	1.68257	0	0	0.90707	1.49547	0	17.2633	0	4.42755	2.51687	0	4.89221	1.84361	-0.632104	0.589833	-1.07167
NC_000001.11	23549139	23554956	-	3264	gene-LOC105376859	LOC105376859	lncRNA	105376859	uncharacterized LOC105376859	8	6	5	4	4	0	5	7	3	6	7	4	6	2	4	3	3	6	6.26223	6.11142	4.29797	3.88089	3.159	0	4.20642	5.70026	4.30877	5.44242	5.23415	3.9369	14.7971	2.77567	4.42755	2.51687	2.47019	7.33831	4.8259	-0.535351	0.608623	-0.879609
NC_000001.11	23557926	23559501	-	950	gene-ID3	ID3	protein_coding	3399	inhibitor of DNA binding 3	239	156	242	492	778	707	1686	1382	857	154	188	148	103	174	259	2584	2415	1753	187.084	158.897	208.022	477.349	614.426	600.464	1418.41	1125.4	1230.87	139.689	140.574	145.665	254.017	241.484	286.684	2167.87	1988.51	2144.01	751.634	2.97771	0.130607	22.7991
NC_000001.11	23576436	23577707	-	1179	gene-LOC107984928	LOC107984928	lncRNA	107984928	uncharacterized LOC107984928	3	1	2	2	2	1	2	3	0	3	1	0	0	1	0	6	3	1	2.34834	1.01857	1.71919	1.94044	1.5795	0.849313	1.68257	2.44297	0	2.72121	0.747736	0	0	1.38784	0	5.03375	2.47019	1.22305	1.50915	1.087	0.673695	1.61349
NC_000001.11	23627334	23640568	+	1172	gene-MDS2	MDS2	lncRNA	259283	myelodysplastic syndrome 2 translocation associated	7	7	12	0	2	1	2	0	2	3	4	5	1	0	2	2	2	2	5.47945	7.12999	10.3151	0	1.5795	0.849313	1.68257	0	2.87252	2.72121	2.99094	4.92113	2.46619	0	2.21378	1.67792	1.6468	2.4461	2.83292	0.142253	0.669927	0.212341
NC_000001.11	23691779	23696835	+	1044	gene-RPL11	RPL11	protein_coding	6135	ribosomal protein L11	3589	2371	3381	3194	4197	3443	2941	2885	1406	3433	5306	4028	2555	5385	5618	3546	3350	2725	2809.39	2415.03	2906.29	3098.89	3314.58	2924.18	2474.22	2349.32	2019.38	3113.97	3967.49	3964.46	6301.11	7473.5	6218.5	2974.95	2758.38	3332.82	3578.69	-1.13308	0.119058	-9.51703
NC_000001.11	23743471	23762059	+	4838	gene-ELOA	ELOA	protein_coding	6924	elongin A	1103	890	1175	781	930	860	875	992	486	1132	1574	1150	332	521	646	892	922	594	863.405	906.528	1010.02	757.743	734.468	730.409	736.124	807.809	698.021	1026.8	1176.94	1131.86	818.774	723.063	715.05	748.351	759.173	726.493	837.28	-0.00328306	0.0893257	-0.0367538
NC_000001.11	23760382	23778297	-	1084	gene-ELOA-AS1	ELOA-AS1	lncRNA	100506963	ELOA antisense RNA 1	10	14	7	10	20	13	9	18	6	9	15	8	3	5	7	16	27	9	7.82779	14.26	6.01716	9.70222	15.795	11.0411	7.57156	14.6578	8.61755	8.16363	11.216	7.87381	7.39856	6.93919	7.74822	13.4233	22.2317	11.0075	10.6385	0.936621	0.482828	1.93986
NC_000001.11	23778418	23788232	+	1590	gene-PITHD1	PITHD1	protein_coding	57095	PITH domain containing 1	279	213	329	257	341	282	311	297	170	376	538	389	148	365	420	459	433	298	218.395	216.955	282.807	249.347	269.305	239.506	261.639	241.854	244.164	341.058	402.282	382.864	364.996	506.561	464.893	385.082	356.531	364.47	321.817	-0.28522	0.130339	-2.1883
NC_000001.11	23790614	23793532	-	238	gene-LOC105376860	LOC105376860	lncRNA	105376860	uncharacterized LOC105376860	0	0	0	0	0	2	0	0	0	1	0	0	0	0	1	0	0	0	0	0	0	0	0	1.69863	0	0	0	0.90707	0	0	0	0	1.10689	0	0	0	0.206255	-0.105372	0.329747	-0.319553
NC_000001.11	23791145	23795539	+	1740	gene-LYPLA2	LYPLA2	protein_coding	11313	lysophospholipase 2	168	142	131	186	193	178	153	124	96	166	222	148	48	100	134	178	193	112	131.507	144.637	112.607	180.461	152.422	151.178	128.716	100.976	137.881	150.574	165.997	145.665	118.377	138.784	148.323	149.335	158.916	136.982	141.852	0.116477	0.164307	0.708901
NC_000001.11	23795599	23800754	-	1819	gene-GALE	GALE	protein_coding	2582	UDP-galactose-4-epimerase	83	66	74	80	69	85	41	63	26	69	74	59	30	56	83	66	69	52	64.9707	67.2256	63.61	77.6177	54.4928	72.1916	34.4926	51.3024	37.3427	62.5879	55.3325	58.0693	73.9856	77.7189	91.8717	55.3712	56.8145	63.5987	62.1443	-0.484656	0.215639	-2.24753
NC_000001.11	23801885	23825429	-	1570	gene-HMGCL	HMGCL	protein_coding	3155	3-hydroxy-3-methylglutaryl-CoA lyase	238	175	215	172	199	184	250	262	120	246	297	262	67	154	191	294	266	172	186.301	178.25	184.813	166.878	157.16	156.274	210.321	213.353	172.351	223.139	222.078	257.867	165.235	213.727	211.416	246.654	219.024	210.365	199.734	0.171865	0.133184	1.29043
NC_000001.11	23825540	23838636	-	722	gene-LOC105376861	LOC105376861	lncRNA	105376861	uncharacterized LOC105376861	5	5	3	0	1	1	0	0	0	0	1	1	4	1	0	0	0	1	3.9139	5.09285	2.57878	0	0.789751	0.849313	0	0	0	0	0.747736	0.984226	9.86475	1.38784	0	0	0	1.22305	1.52401	-1.11418	0.651127	-1.71116
NC_000001.11	23845077	23868290	-	2502	gene-FUCA1	FUCA1	protein_coding	2517	alpha-L-fucosidase 1	49	42	62	37	53	40	46	52	34	52	55	32	14	20	16	82	78	63	38.3562	42.78	53.2949	35.8982	41.8568	33.9725	38.6991	42.3448	48.8328	47.1677	41.1255	31.4952	34.5266	27.7567	17.7102	68.7946	64.225	77.0523	43.6605	1.40239	0.279888	5.01054
NC_000001.11	23870515	23913362	-	7966	gene-CNR2	CNR2	protein_coding	1269	cannabinoid receptor 2	0	4	1	0	0	2	1	0	2	4	1	1	8	2	3	0	0	5	0	4.07428	0.859595	0	0	1.69863	0.841284	0	2.87252	3.62828	0.747736	0.984226	19.7295	2.77567	3.32067	0	0	6.11526	2.64709	-0.993498	0.662021	-1.5007
NC_000001.11	23882255	23882352	+	98	gene-LOC124904841	LOC124904841	pseudogene	124904841	uncharacterized LOC124904841	0	1	0	0	0	0	0	0	0	0	0	0	1	0	0	0	0	0	0	1.01857	0	0	0	0	0	0	0	0	0	0	2.46619	0	0	0	0	0	0.193598	-0.105372	0.329747	-0.319553
NC_000001.11	23901049	23903008	-	1960	gene-BTBD6P1	BTBD6P1	pseudogene	646330	BTB domain containing 6 pseudogene 1	0	2	0	2	2	1	0	0	0	2	2	0	8	0	4	0	1	6	0	2.03714	0	1.94044	1.5795	0.849313	0	0	0	1.81414	1.49547	0	19.7295	0	4.42755	0	0.823398	7.33831	2.33527	-0.742361	0.648293	-1.1451
NC_000001.11	23929070	23929147	+	78	gene-MIR378F	MIR378F	miRNA	100616492	microRNA 378f	0	0	0	0	0	0	0	0	0	0	0	0	0	0	0	0	0	0	0	0	0	0	0	0	0	0	0	0	0	0	0	0	0	0	0	0	0	NA	NA	NA
NC_000001.11	23948809	23958114	-	100	gene-LOC124903877	LOC124903877	lncRNA	124903877	uncharacterized LOC124903877	0	0	1	0	0	0	0	0	0	0	0	0	1	0	0	0	0	0	0	0	0.859595	0	0	0	0	0	0	0	0	0	2.46619	0	0	0	0	0	0.184766	-0.105372	0.329747	-0.319553
NC_000001.11	23959164	23963462	+	2493	gene-PNRC2	PNRC2	protein_coding	55629	proline rich nuclear receptor coactivator 2	581	487	555	542	777	655	570	549	291	401	488	434	142	376	476	532	492	314	454.795	496.044	477.075	525.86	613.637	556.3	479.532	447.064	417.951	363.735	364.895	427.154	350.199	521.827	526.879	446.326	405.112	384.038	458.801	-0.196645	0.131886	-1.49102
NC_000001.11	23964347	23980327	-	8437	gene-SRSF10	SRSF10	protein_coding	10772	serine and arginine rich splicing factor 10	668	539	640	639	849	734	714	770	489	498	600	452	198	644	801	644	720	479	522.896	549.009	550.141	619.972	670.499	623.396	600.677	627.029	702.33	451.721	448.642	444.87	488.305	893.767	886.618	540.289	592.846	585.842	599.936	-0.409568	0.155769	-2.62934
NC_000001.11	23987408	23987788	-	170	gene-LOC105378615	LOC105378615	lncRNA	105378615	uncharacterized LOC105378615	0	0	1	0	0	0	0	0	0	0	0	0	0	0	0	0	0	0	0	0	0.859595	0	0	0	0	0	0	0	0	0	0	0	0	0	0	0	0.0477553	0	0.329747	0
NC_000001.11	24007834	24008554	-	409	gene-RPL36P5	RPL36P5	pseudogene	127295	ribosomal protein L36 pseudogene 5	0	0	1	0	0	0	2	0	0	1	0	0	1	1	0	1	2	1	0	0	0.859595	0	0	0	1.68257	0	0	0.90707	0	0	2.46619	1.38784	0	0.838958	1.6468	1.22305	0.611781	0.136371	0.566514	0.24072
NC_000001.11	24010517	24028975	+	252	gene-LOC105376863	LOC105376863	lncRNA	105376863	uncharacterized LOC105376863	0	0	0	0	0	1	1	0	0	0	2	0	1	1	0	0	2	0	0	0	0	0	0	0.849313	0.841284	0	0	0	1.49547	0	2.46619	1.38784	0	0	1.6468	0	0.482605	-0.103319	0.457893	-0.22564
NC_000001.11	24042274	24064129	+	358	gene-LOC107984931	LOC107984931	lncRNA	107984931	uncharacterized LOC107984931	0	0	0	1	0	0	0	0	0	0	0	0	5	0	3	0	0	2	0	0	0	0.970222	0	0	0	0	0	0	0	0	12.3309	0	3.32067	0	0	2.4461	1.05933	-0.491582	0.397666	-1.23617
NC_000001.11	24056041	24112135	-	5760	gene-MYOM3	MYOM3	protein_coding	127294	myomesin 3	45	18	32	43	69	51	54	72	49	27	24	11	37	19	26	94	55	70	35.2251	18.3343	27.507	41.7195	54.4928	43.315	45.4293	58.6313	70.3766	24.4909	17.9457	10.8265	91.2489	26.3689	28.7791	78.8621	45.2869	85.6137	44.6919	0.538341	0.39644	1.35794
NC_000001.11	24066762	24083355	+	259	gene-MYOM3-AS1	MYOM3-AS1	lncRNA	107985737	MYOM3 antisense RNA 1	0	0	0	0	0	0	0	0	0	0	0	0	0	0	0	0	0	0	0	0	0	0	0	0	0	0	0	0	0	0	0	0	0	0	0	0	0	NA	NA	NA
NC_000001.11	24096046	24097974	+	473	gene-LOC124903878	LOC124903878	lncRNA	124903878	uncharacterized LOC124903878	0	0	0	0	1	0	1	0	0	0	0	1	3	0	0	0	0	3	0	0	0	0	0.789751	0	0.841284	0	0	0	0	0.984226	7.39856	0	0	0	0	3.66916	0.760166	-0.0468261	0.412855	-0.11342
NC_000001.11	24098706	24103931	+	575	gene-LOC105376864	LOC105376864	lncRNA	105376864	uncharacterized LOC105376864	0	0	0	0	1	1	1	0	0	0	0	2	4	1	0	0	0	1	0	0	0	0	0.789751	0.849313	0.841284	0	0	0	0	1.96845	9.86475	1.38784	0	0	0	1.22305	0.940247	-0.788187	0.534604	-1.47434
NC_000001.11	24119771	24143140	-	2817	gene-IL22RA1	IL22RA1	protein_coding	58985	interleukin 22 receptor subunit alpha 1	23	16	18	6	3	7	1	4	0	6	15	3	14	2	11	1	0	4	18.0039	16.2971	15.4727	5.82133	2.36925	5.94519	0.841284	3.25729	0	5.44242	11.216	2.95268	34.5266	2.77567	12.1758	0.838958	0	4.89221	7.93492	-2.01544	0.643624	-3.13139
NC_000001.11	24151434	24160458	+	3691	gene-LOC124903879	LOC124903879	lncRNA	124903879	uncharacterized LOC124903879	1	0	2	0	2	2	1	0	0	1	1	1	10	2	3	1	0	6	0.782779	0	1.71919	0	1.5795	1.69863	0.841284	0	0	0.90707	0.747736	0.984226	24.6619	2.77567	3.32067	0.838958	0	7.33831	2.67755	-1.12623	0.678896	-1.65892
NC_000001.11	24154168	24187289	-	5075	gene-IFNLR1	IFNLR1	protein_coding	163702	interferon lambda receptor 1	56	38	56	5	3	2	2	3	0	25	45	24	11	7	10	6	4	9	43.8356	38.7057	48.1373	4.85111	2.36925	1.69863	1.68257	2.44297	0	22.6768	33.6481	23.6214	27.1281	9.71486	11.0689	5.03375	3.29359	11.0075	16.162	-1.07462	0.486665	-2.20814
NC_000001.11	24200240	24211690	+	1846	gene-LINC02800	LINC02800	lncRNA	284632	long intergenic non-protein coding RNA 2800	0	1	0	0	0	0	0	0	0	1	0	0	0	1	1	0	0	2	0	1.01857	0	0	0	0	0	0	0	0.90707	0	0	0	1.38784	1.10689	0	0	2.4461	0.381471	-0.0636445	0.386038	-0.164866
NC_000001.11	24305928	24321991	-	5216	gene-GRHL3-AS1	GRHL3-AS1	lncRNA	105376871	GRHL3 antisense RNA 1	1	3	0	2	4	3	3	1	2	1	1	2	4	1	4	0	0	2	0.782779	3.05571	0	1.94044	3.159	2.54794	2.52385	0.814323	2.87252	0.90707	0.747736	1.96845	9.86475	1.38784	4.42755	0	0	2.4461	2.19145	-1.42124	0.679366	-2.09201
NC_000001.11	24319357	24364482	+	3551	gene-GRHL3	GRHL3	protein_coding	57822	grainyhead like transcription factor 3	4	2	5	2	5	2	5	1	2	3	2	2	11	4	6	3	3	8	3.13112	2.03714	4.29797	1.94044	3.94875	1.69863	4.20642	0.814323	2.87252	2.72121	1.49547	1.96845	27.1281	5.55135	6.64133	2.51687	2.47019	9.78442	4.7347	-1.01867	0.622621	-1.6361
NC_000001.11	24356999	24415044	-	3025	gene-STPG1	STPG1	protein_coding	90529	sperm tail PG-rich repeat containing 1	27	21	26	13	13	22	20	16	9	37	31	37	21	14	17	26	24	13	21.135	21.39	22.3495	12.6129	10.2668	18.6849	16.8257	13.0292	12.9263	33.5616	23.1798	36.4164	51.7899	19.4297	18.8171	21.8129	19.7615	15.8997	21.6605	-0.478972	0.383583	-1.24868
NC_000001.11	24413524	24472983	+	7353	gene-NIPAL3	NIPAL3	protein_coding	57185	NIPA like domain containing 3	205	140	192	202	290	230	228	267	155	178	235	168	70	102	153	254	200	169	160.47	142.6	165.042	195.985	229.028	195.342	191.813	217.424	222.62	161.459	175.718	165.35	172.633	141.559	169.354	213.095	164.68	206.696	182.826	0.272741	0.148096	1.84166
NC_000001.11	24496254	24502382	-	530	gene-RCAN3AS	RCAN3AS	lncRNA	100750325	RCAN3 antisense RNA	2	0	0	0	0	0	0	0	0	3	1	1	6	0	0	0	0	1	1.56556	0	0	0	0	0	0	0	0	2.72121	0.747736	0.984226	14.7971	0	0	0	0	1.22305	1.22438	-0.794774	0.504547	-1.57522
NC_000001.11	24502344	24541040	+	7118	gene-RCAN3	RCAN3	protein_coding	11123	RCAN family member 3	124	121	132	56	74	95	85	72	33	81	112	63	25	52	73	90	85	57	97.0646	123.247	113.467	54.3324	58.4416	80.6847	71.5092	58.6313	47.3965	73.4727	83.7464	62.0062	61.6547	72.1675	80.8029	75.5062	69.9888	69.714	75.213	-0.0196256	0.223639	-0.0877556
NC_000001.11	24539274	24556024	-	973	gene-NCMAP-DT	NCMAP-DT	lncRNA	100506985	NCMAP divergent transcript	0	0	0	0	0	0	0	0	0	0	0	0	8	0	1	2	0	0	0	0	0	0	0	0	0	0	0	0	0	0	19.7295	0	1.10689	1.67792	0	0	1.25079	-0.504965	0.344426	-1.46611
NC_000001.11	24556087	24609328	+	6053	gene-NCMAP	NCMAP	protein_coding	400746	non-compact myelin associated protein	0	0	0	0	2	2	2	2	2	2	1	1	13	3	8	6	3	6	0	0	0	0	1.5795	1.69863	1.68257	1.62865	2.87252	1.81414	0.747736	0.984226	32.0604	4.16351	8.85511	5.03375	2.47019	7.33831	4.05163	-1.14641	0.648234	-1.76852
NC_000001.11	24643302	24673281	+	6097	gene-SRRM1	SRRM1	protein_coding	10250	serine and arginine repetitive matrix 1	2086	1822	2172	1510	1886	1792	1712	2041	1073	2294	2633	1784	572	1133	1464	1410	1684	1013	1632.88	1855.84	1867.04	1465.03	1489.47	1521.97	1440.28	1662.03	1541.1	2080.82	1968.79	1755.86	1410.66	1572.42	1620.48	1182.93	1386.6	1238.95	1594.06	-0.27647	0.0925336	-2.98778
NC_000001.11	24666983	24667087	-	105	gene-LOC124904829	LOC124904829	snoRNA	124904829	small nucleolar RNA U13	0	0	0	0	0	0	0	0	0	0	0	0	2	0	0	0	0	1	0	0	0	0	0	0	0	0	0	0	0	0	4.93237	0	0	0	0	1.22305	0.341968	-0.105372	0.329747	-0.319553
NC_000001.11	24745447	24844321	+	4253	gene-CLIC4	CLIC4	protein_coding	25932	chloride intracellular channel 4	3977	2878	3739	2929	4137	3482	3147	2950	1880	2778	3288	2724	879	1741	2008	2837	2399	1994	3113.11	2931.45	3214.03	2841.78	3267.2	2957.31	2647.52	2402.25	2700.16	2519.84	2458.56	2681.03	2167.78	2416.22	2222.63	2380.12	1975.33	2438.77	2629.73	-0.00525502	0.0892545	-0.0588768
NC_000001.11	24857082	24865738	+	1231	gene-LOC105376876	LOC105376876	lncRNA	105376876	uncharacterized LOC105376876	0	0	2	0	0	3	0	0	0	1	0	0	4	0	0	1	2	3	0	0	1.71919	0	0	2.54794	0	0	0	0.90707	0	0	9.86475	0	0	0.838958	1.6468	3.66916	1.17744	-0.160268	0.539012	-0.297336
NC_000001.11	24899511	24965138	-	4883	gene-RUNX3	RUNX3	protein_coding	864	RUNX family transcription factor 3	3	6	7	0	5	4	2	2	0	3	3	3	10	0	0	1	1	1	2.34834	6.11142	6.01716	0	3.94875	3.39725	1.68257	1.62865	0	2.72121	2.24321	2.95268	24.6619	0	0	0.838958	0.823398	1.22305	3.36658	-1.33791	0.679105	-1.9701
NC_000001.11	24919345	24919416	-	72	gene-MIR6731	MIR6731	miRNA	102465437	microRNA 6731	0	0	0	0	0	0	0	0	0	0	0	0	0	0	0	0	0	0	0	0	0	0	0	0	0	0	0	0	0	0	0	0	0	0	0	0	0	NA	NA	NA
NC_000001.11	24930457	24964708	+	4027	gene-RUNX3-AS1	RUNX3-AS1	lncRNA	105376878	RUNX3 antisense RNA 1	2	2	2	1	3	1	0	0	1	2	2	3	17	4	5	5	1	4	1.56556	2.03714	1.71919	0.970222	2.36925	0.849313	0	0	1.43626	1.81414	1.49547	2.95268	41.9252	5.55135	5.53444	4.19479	0.823398	4.89221	4.4517	-1.69785	0.655859	-2.58875
NC_000001.11	25023503	25023586	+	84	gene-MIR4425	MIR4425	miRNA	100616365	microRNA 4425	0	0	0	0	0	0	0	0	0	0	0	0	0	0	0	1	0	1	0	0	0	0	0	0	0	0	0	0	0	0	0	0	0	0.838958	0	1.22305	0.114556	0.075238	0.329747	0.228169
NC_000001.11	25041167	25048867	+	2540	gene-LINC02793	LINC02793	lncRNA	105376879	long intergenic non-protein coding RNA 2793	2	0	4	1	0	2	0	0	0	1	0	2	12	1	4	0	0	6	1.56556	0	3.43838	0.970222	0	1.69863	0	0	0	0.90707	0	1.96845	29.5942	1.38784	4.42755	0	0	7.33831	2.9609	-1.09123	0.645625	-1.6902
NC_000001.11	25124893	25125457	-	565	gene-IFITM3P7	IFITM3P7	pseudogene	391020	IFITM3 pseudogene 7	0	0	0	0	1	0	0	1	0	2	0	0	1	0	1	2	0	0	0	0	0	0	0.789751	0	0	0.814323	0	1.81414	0	0	2.46619	0	1.10689	1.67792	0	0	0.481623	-0.100125	0.455328	-0.219895
NC_000001.11	25131164	25132919	-	258	gene-LOC124903880	LOC124903880	lncRNA	124903880	uncharacterized LOC124903880	0	0	0	0	0	0	0	0	0	0	0	0	1	0	0	0	0	1	0	0	0	0	0	0	0	0	0	0	0	0	2.46619	0	0	0	0	1.22305	0.204958	-0.0451685	0.329747	-0.136979
NC_000001.11	25222276	25232502	-	1757	gene-SYF2	SYF2	protein_coding	25949	SYF2 pre-mRNA splicing factor	1150	1086	1530	588	759	580	781	675	320	1123	1697	1300	519	1152	1470	881	888	629	900.196	1106.17	1315.18	570.49	599.421	492.601	657.043	549.668	459.602	1018.64	1268.91	1279.49	1279.95	1598.79	1627.13	739.122	731.177	769.3	942.382	-0.999123	0.154605	-6.46241
NC_000001.11	25232589	25240273	+	1560	gene-LOC124903881	LOC124903881	lncRNA	124903881	uncharacterized LOC124903881	26	11	10	4	9	7	19	9	11	10	12	4	4	4	9	11	10	5	20.3523	11.2043	8.59595	3.88089	7.10776	5.94519	15.9844	7.32891	15.7988	9.0707	8.97283	3.9369	9.86475	5.55135	9.962	9.22854	8.23398	6.11526	9.28527	-0.0646038	0.516349	-0.125117
NC_000001.11	25242249	25338254	-	7026	gene-RSRP1	RSRP1	protein_coding	57035	arginine and serine rich protein 1	744	782	700	508	613	609	1058	1664	705	827	1025	658	232	694	818	909	1012	562	582.388	796.522	601.716	492.873	484.117	517.232	890.079	1355.03	1012.56	750.147	766.43	647.621	572.155	963.159	905.435	762.613	833.279	687.355	756.706	-0.101099	0.184723	-0.547298
NC_000001.11	25269459	25274624	-	807	gene-LOC105376882	LOC105376882	lncRNA	105376882	uncharacterized LOC105376882	6	2	2	1	3	1	1	0	0	1	2	1	0	0	0	1	1	0	4.69668	2.03714	1.71919	0.970222	2.36925	0.849313	0.841284	0	0	0.90707	1.49547	0.984226	0	0	0	0.838958	0.823398	0	1.02957	0.299616	0.653459	0.458508
NC_000001.11	25272486	25330445	+	3746	gene-RHD	RHD	protein_coding	6007	Rh blood group D antigen	1	3	1	0	1	2	2	2	2	4	2	2	6	2	4	10	3	8	0.782779	3.05571	0.859595	0	0.789751	1.69863	1.68257	1.62865	2.87252	3.62828	1.49547	1.96845	14.7971	2.77567	4.42755	8.38958	2.47019	9.78442	3.50594	0.0731834	0.637669	0.114767
NC_000001.11	25293358	25294669	-	1312	gene-SDHDP6	SDHDP6	pseudogene	29768	succinate dehydrogenase complex subunit D pseudogene 6	17	17	24	18	21	16	26	17	17	12	15	12	1	8	10	34	31	19	13.3072	17.3157	20.6303	17.464	16.5848	13.589	21.8734	13.8435	24.4164	10.8848	11.216	11.8107	2.46619	11.1027	11.0689	28.5246	25.5253	23.238	16.3812	1.35056	0.406378	3.3234
NC_000001.11	25338334	25362361	+	2627	gene-TMEM50A	TMEM50A	protein_coding	23585	transmembrane protein 50A	490	350	478	452	515	461	383	405	213	375	444	340	99	250	303	445	418	331	383.562	356.5	410.886	438.54	406.722	391.533	322.212	329.801	305.923	340.151	331.995	334.637	244.153	346.959	335.387	373.336	344.18	404.83	355.628	0.239779	0.114923	2.08643
NC_000001.11	25340971	25341034	+	64	gene-LOC124904723	LOC124904723	pseudogene	124904723	uncharacterized LOC124904723	0	1	3	0	3	1	0	1	0	2	4	4	2	0	1	1	0	0	0	1.01857	2.57878	0	2.36925	0.849313	0	0.814323	0	1.81414	2.99094	3.9369	4.93237	0	1.10689	0.838958	0	0	1.29169	-0.732356	0.650604	-1.12566
NC_000001.11	25346274	25346377	-	104	gene-LOC124904823	LOC124904823	snoRNA	124904823	small nucleolar RNA U13	0	0	0	0	0	0	0	0	0	0	0	0	0	0	2	0	0	1	0	0	0	0	0	0	0	0	0	0	0	0	0	0	2.21378	0	0	1.22305	0.190935	-0.105372	0.329747	-0.319553
NC_000001.11	25362249	25430203	-	6936	gene-RHCE	RHCE	protein_coding	6006	Rh blood group CcEe antigens	16	12	16	9	22	20	17	13	12	23	26	19	17	2	7	26	9	24	12.5245	12.2228	13.7535	8.73199	17.3745	16.9863	14.3018	10.5862	17.2351	20.8626	19.4411	18.7003	41.9252	2.77567	7.74822	21.8129	7.41058	29.3533	16.3193	0.229919	0.540901	0.425067
NC_000001.11	25398695	25400004	+	1310	gene-SDHDP7	SDHDP7	pseudogene	388606	succinate dehydrogenase complex subunit D pseudogene 7	27	17	29	25	33	25	39	20	25	15	22	18	5	14	23	44	40	39	21.135	17.3157	24.9282	24.2555	26.0618	21.2328	32.8101	16.2865	35.9064	13.6061	16.4502	17.7161	12.3309	19.4297	25.4584	36.9142	32.9359	47.699	24.5818	0.89041	0.352745	2.52423
NC_000001.11	25430897	25500209	+	4004	gene-MACO1	MACO1	protein_coding	55219	macoilin 1	516	410	544	369	444	400	412	391	211	414	601	400	98	217	294	566	549	363	403.914	417.614	467.62	358.012	350.649	339.725	346.609	318.4	303.05	375.527	449.389	393.69	241.686	301.161	325.425	474.85	452.045	443.968	375.741	0.628302	0.114642	5.48055
NC_000001.11	25543606	25590400	+	5411	gene-LDLRAP1	LDLRAP1	protein_coding	26119	low density lipoprotein receptor adaptor protein 1	351	266	266	166	205	207	185	230	131	344	376	239	58	78	127	187	186	105	274.755	270.94	228.652	161.057	161.899	175.808	155.638	187.294	188.15	312.032	281.149	235.23	143.039	108.251	140.575	156.885	153.152	128.421	192.385	0.174769	0.166876	1.0473
NC_000001.11	25616791	25784450	+	3832	gene-MAN1C1	MAN1C1	protein_coding	57134	mannosidase alpha class 1C member 1	16	7	20	38	58	32	351	461	187	21	25	22	17	45	58	358	444	213	12.5245	7.12999	17.1919	36.8684	45.8056	27.178	295.291	375.403	268.58	19.0485	18.6934	21.653	41.9252	62.4527	64.1995	300.347	365.589	260.51	124.466	2.36251	0.240977	9.80388
NC_000001.11	25800193	25818221	+	4314	gene-SELENON	SELENON	protein_coding	57190	selenoprotein N	1056	669	730	1783	2335	2104	1610	1804	928	693	713	643	360	742	942	1481	1666	983	826.615	681.424	627.504	1729.91	1844.07	1786.95	1354.47	1469.04	1332.85	628.6	533.136	632.857	887.827	1029.78	1042.69	1242.5	1371.78	1202.26	1123.57	0.358874	0.106945	3.3557
NC_000001.11	25819954	25832938	+	2327	gene-MTFR1L	MTFR1L	protein_coding	56181	mitochondrial fission regulator 1 like	224	170	158	272	352	345	412	428	236	160	189	155	73	139	171	530	477	362	175.343	173.157	135.816	263.9	277.992	293.013	346.609	348.53	338.957	145.131	141.322	152.555	180.032	192.909	189.278	444.648	392.761	442.745	257.483	1.16983	0.119881	9.75821
NC_000001.11	25819954	25823606	-	3653	gene-LOC646471	LOC646471	lncRNA	646471	uncharacterized LOC646471	4	0	4	5	4	6	8	7	8	6	3	3	4	8	7	5	2	7	3.13112	0	3.43838	4.85111	3.159	5.09588	6.73027	5.70026	11.4901	5.44242	2.24321	2.95268	9.86475	11.1027	7.74822	4.19479	1.6468	8.56137	5.4085	-0.820721	0.578679	-1.41827
NC_000001.11	25831906	25859457	-	2619	gene-AUNIP	AUNIP	protein_coding	79000	aurora kinase A and ninein interacting protein	1	4	4	10	12	4	9	10	5	1	5	3	13	8	12	6	11	8	0.782779	4.07428	3.43838	9.70222	9.47701	3.39725	7.57156	8.14323	7.18129	0.90707	3.73868	2.95268	32.0604	11.1027	13.2827	5.03375	9.05738	9.78442	7.87154	-0.979487	0.531276	-1.84365
NC_000001.11	25861484	25875708	-	7407	gene-PAQR7	PAQR7	protein_coding	164091	progestin and adipoQ receptor family member 7	173	143	145	146	158	167	104	140	76	135	194	150	49	81	121	107	110	83	135.421	145.656	124.641	141.652	124.781	141.835	87.4935	114.005	109.156	122.454	145.061	147.634	120.843	112.415	133.934	89.7685	90.5738	101.513	121.602	-0.390911	0.168671	-2.31759
NC_000001.11	25884179	25906880	-	3421	gene-STMN1	STMN1	protein_coding	3925	stathmin 1	400	322	397	260	391	332	365	378	193	392	442	325	324	500	480	610	659	182	313.112	327.98	341.259	252.258	308.793	281.972	307.069	307.814	277.198	355.572	330.499	319.873	799.045	693.919	531.306	511.765	542.619	222.596	390.258	-0.63574	0.229771	-2.76684
NC_000001.11	25888917	25889304	+	388	gene-RPL39P7	RPL39P7	pseudogene	100270892	ribosomal protein L39 pseudogene 7	0	0	0	0	1	1	0	0	0	0	1	0	1	0	0	0	1	0	0	0	0	0	0.789751	0.849313	0	0	0	0	0.747736	0	2.46619	0	0	0	0.823398	0	0.315355	-0.0605396	0.377391	-0.160416
NC_000001.11	25906362	25906454	-	93	gene-MIR3917	MIR3917	miRNA	100500808	microRNA 3917	16	12	16	8	13	11	6	14	8	12	12	6	8	30	30	14	22	4	12.5245	12.2228	13.7535	7.76177	10.2668	9.34244	5.0477	11.4005	11.4901	10.8848	8.97283	5.90536	19.7295	41.6351	33.2067	11.7454	18.1148	4.89221	13.8276	-1.29035	0.429465	-3.00456
NC_000001.11	25906550	25908243	+	1305	gene-LOC105376885	LOC105376885	lncRNA	105376885	uncharacterized LOC105376885	0	1	0	0	0	0	0	0	0	0	0	1	4	0	0	1	1	0	0	1.01857	0	0	0	0	0	0	0	0	0	0.984226	9.86475	0	0	0.838958	0.823398	0	0.751661	-0.293985	0.422744	-0.695422
NC_000001.11	25959767	25998063	-	3719	gene-PAFAH2	PAFAH2	protein_coding	5051	platelet activating factor acetylhydrolase 2	142	86	89	99	137	142	180	177	110	68	88	56	32	57	98	210	172	124	111.155	87.597	76.5039	96.0519	108.196	120.602	151.431	144.135	157.988	61.6808	65.8008	55.1167	78.918	79.1067	108.475	176.181	141.624	151.659	109.568	0.776008	0.190975	4.0634
NC_000001.11	26006216	26006299	+	84	gene-LOC124900433	LOC124900433	ncRNA	124900433	small Cajal body-specific RNA 18	0	0	0	0	0	0	1	0	0	0	0	0	0	0	0	0	0	0	0	0	0	0	0	0	0.841284	0	0	0	0	0	0	0	0	0	0	0	0.046738	0	0.329747	0
NC_000001.11	26021775	26036464	+	4558	gene-EXTL1	EXTL1	protein_coding	2134	exostosin like glycosyltransferase 1	30	26	13	9	8	11	4	4	3	13	6	6	7	5	10	8	1	8	23.4834	26.4828	11.1747	8.73199	6.31801	9.34244	3.36514	3.25729	4.30877	11.7919	4.48642	5.90536	17.2633	6.93919	11.0689	6.71167	0.823398	9.78442	9.51329	-0.810379	0.553329	-1.46455
NC_000001.11	26037252	26046118	-	3249	gene-SLC30A2	SLC30A2	protein_coding	7780	solute carrier family 30 member 2	4	1	4	0	1	2	2	0	2	0	2	0	4	1	3	1	1	5	3.13112	1.01857	3.43838	0	0.789751	1.69863	1.68257	0	2.87252	0	1.49547	0	9.86475	1.38784	3.32067	0.838958	0.823398	6.11526	2.13766	-0.478522	0.680566	-0.703124
NC_000001.11	26048258	26050654	+	2086	gene-LOC105376910	LOC105376910	lncRNA	105376910	uncharacterized LOC105376910	1	0	0	0	1	0	0	1	0	2	1	0	2	1	1	0	1	2	0.782779	0	0	0	0.789751	0	0	0.814323	0	1.81414	0.747736	0	4.93237	1.38784	1.10689	0	0.823398	2.4461	0.869185	-0.429728	0.629038	-0.683152
NC_000001.11	26051301	26067630	-	1770	gene-TRIM63	TRIM63	protein_coding	84676	tripartite motif containing 63	1	1	9	2	4	4	7	8	6	5	6	6	17	4	4	17	24	9	0.782779	1.01857	7.73635	1.94044	3.159	3.39725	5.88899	6.51459	8.61755	4.53535	4.48642	5.90536	41.9252	5.55135	4.42755	14.2623	19.7615	11.0075	8.38434	-0.0345262	0.604252	-0.0571387
NC_000001.11	26111162	26125555	+	4563	gene-PDIK1L	PDIK1L	protein_coding	149420	PDLIM1 interacting kinase 1 like	27	31	39	64	70	46	64	55	28	40	29	31	17	25	24	62	61	25	21.135	31.5757	33.5242	62.0942	55.2826	39.0684	53.8422	44.7878	40.2152	36.2828	21.6843	30.511	41.9252	34.6959	26.5653	52.0154	50.2273	30.5763	39.2227	0.400833	0.315501	1.27046
NC_000001.11	26159079	26163962	+	2799	gene-FAM110D	FAM110D	protein_coding	79927	family with sequence similarity 110 member D	1	0	0	1	0	1	1	0	0	2	0	2	2	1	1	0	1	0	0.782779	0	0	0.970222	0	0.849313	0.841284	0	0	1.81414	0	1.96845	4.93237	1.38784	1.10689	0	0.823398	0	0.859816	-0.904133	0.622681	-1.452
NC_000001.11	26164101	26168963	-	1203	gene-C1orf232	C1orf232	protein_coding	110806296	chromosome 1 open reading frame 230	0	0	0	0	1	0	0	0	0	1	0	1	4	0	3	5	0	3	0	0	0	0	0.789751	0	0	0	0	0.90707	0	0.984226	9.86475	0	3.32067	4.19479	0	3.66916	1.31836	-0.254398	0.57751	-0.440508
NC_000001.11	26169521	26171832	-	1394	gene-ZNF593OS	ZNF593OS	protein_coding	118568799	ZNF593 opposite strand	4	1	3	0	6	4	2	1	0	3	5	4	6	10	14	1	3	2	3.13112	1.01857	2.57878	0	4.73851	3.39725	1.68257	0.814323	0	2.72121	3.73868	3.9369	14.7971	13.8784	15.4964	0.838958	2.47019	2.4461	4.31584	-2.25896	0.609782	-3.70454
NC_000001.11	26169908	26170873	+	638	gene-ZNF593	ZNF593	protein_coding	51042	zinc finger protein 593	148	113	146	162	198	179	126	104	70	168	266	186	95	164	199	134	124	80	115.851	115.098	125.501	157.176	156.371	152.027	106.002	84.6896	100.538	152.388	198.898	183.066	234.288	227.605	220.271	112.42	102.101	97.8442	146.785	-1.10284	0.147244	-7.4899
NC_000001.11	26177491	26189884	+	2556	gene-CNKSR1	CNKSR1	protein_coding	10256	connector enhancer of kinase suppressor of Ras 1	12	9	9	6	3	7	6	14	1	12	28	16	21	7	4	4	14	9	9.39335	9.16713	7.73635	5.82133	2.36925	5.94519	5.0477	11.4005	1.43626	10.8848	20.9366	15.7476	51.7899	9.71486	4.42755	3.35583	11.5276	11.0075	10.9839	-0.950066	0.599013	-1.58605
NC_000001.11	26190602	26202964	+	2275	gene-CATSPER4	CATSPER4	protein_coding	378807	cation channel sperm associated 4	1	0	0	0	4	1	1	0	1	4	1	1	7	4	2	0	0	5	0.782779	0	0	0	3.159	0.849313	0.841284	0	1.43626	3.62828	0.747736	0.984226	17.2633	5.55135	2.21378	0	0	6.11526	2.4207	-1.06757	0.669974	-1.59345
NC_000001.11	26224599	26225297	-	503	gene-LOC124903882	LOC124903882	lncRNA	124903882	uncharacterized LOC124903882	0	0	0	0	1	0	0	0	0	1	0	0	1	0	0	0	0	0	0	0	0	0	0.789751	0	0	0	0	0.90707	0	0	2.46619	0	0	0	0	0	0.231278	-0.105372	0.329747	-0.319553
NC_000001.11	26225320	26229840	+	1078	gene-ZPLD2P	ZPLD2P	lncRNA	101928303	zona pellucida like domain containing 2%2C pseudogene	4	0	0	0	0	0	1	0	0	1	2	1	3	1	1	0	1	0	3.13112	0	0	0	0	0	0.841284	0	0	0.90707	1.49547	0.984226	7.39856	1.38784	1.10689	0	0.823398	0	1.00421	-1.01688	0.607262	-1.67454
NC_000001.11	26234200	26278808	+	4661	gene-CEP85	CEP85	protein_coding	64793	centrosomal protein 85	109	104	127	101	125	108	134	162	69	164	230	170	50	94	98	121	133	59	85.3229	105.931	109.169	97.9924	98.7189	91.7258	112.732	131.92	99.1018	148.76	171.979	167.318	123.309	130.457	108.475	101.514	109.512	72.1601	114.783	-0.323217	0.18579	-1.73969
NC_000001.11	26246754	26246847	+	94	gene-LOC124904684	LOC124904684	pseudogene	124904684	uncharacterized LOC124904684	0	1	2	0	0	0	0	0	0	1	1	0	1	0	0	0	1	0	0	1.01857	1.71919	0	0	0	0	0	0	0.90707	0.747736	0	2.46619	0	0	0	0.823398	0	0.426786	-0.0917951	0.45359	-0.202374
NC_000001.11	26280086	26281522	+	751	gene-SH3BGRL3	SH3BGRL3	protein_coding	83442	SH3 domain binding glutamate rich protein like 3	660	421	575	501	643	585	340	340	165	529	548	518	485	647	641	276	261	214	516.634	428.818	494.267	486.081	507.81	496.848	286.037	276.87	236.982	479.84	409.759	509.829	1196.1	897.931	709.516	231.552	214.907	261.733	480.084	-1.95057	0.161941	-12.0449
NC_000001.11	26282282	26318355	-	2162	gene-UBXN11	UBXN11	protein_coding	91544	UBX domain protein 11	42	41	52	44	40	42	38	47	21	25	32	30	14	22	33	31	29	27	32.8767	41.7614	44.6989	42.6898	31.59	35.6711	31.9688	38.2732	30.1614	22.6768	23.9276	29.5268	34.5266	30.5324	36.5273	26.0077	23.8785	33.0224	32.7954	-0.301575	0.289573	-1.04145
NC_000001.11	26317958	26320523	+	467	gene-CD52	CD52	protein_coding	1043	CD52 molecule	0	0	0	0	1	0	0	0	0	1	0	0	1	1	2	0	0	0	0	0	0	0	0.789751	0	0	0	0	0.90707	0	0	2.46619	1.38784	2.21378	0	0	0	0.431368	-0.455864	0.407981	-1.11736
NC_000001.11	26321865	26354130	-	5884	gene-CRYBG2	CRYBG2	protein_coding	55057	crystallin beta-gamma domain containing 2	1	2	2	2	2	2	6	3	0	7	5	4	22	4	5	2	2	3	0.782779	2.03714	1.71919	1.94044	1.5795	1.69863	5.0477	2.44297	0	6.34949	3.73868	3.9369	54.2561	5.55135	5.53444	1.67792	1.6468	3.66916	5.75607	-2.2017	0.651026	-3.38189
NC_000001.11	26361634	26374518	-	2227	gene-ZNF683	ZNF683	protein_coding	257101	zinc finger protein 683	0	0	0	1	0	2	4	0	0	1	1	0	12	2	9	3	1	11	0	0	0	0.970222	0	1.69863	3.36514	0	0	0.90707	0.747736	0	29.5942	2.77567	9.962	2.51687	0.823398	13.4536	3.71192	-0.818125	0.678436	-1.2059
NC_000001.11	26410817	26429728	+	3975	gene-LIN28A	LIN28A	protein_coding	79727	lin-28 homolog A	52	40	60	50	88	85	103	111	50	7	13	4	50	45	43	4	5	5	40.7045	40.7428	51.5757	48.5111	69.4981	72.1916	86.6523	90.3899	71.8129	6.34949	9.72057	3.9369	123.309	62.4527	47.5962	3.35583	4.11699	6.11526	46.6129	-3.56344	0.41077	-8.67501
NC_000001.11	26430755	26432237	-	629	gene-LOC124903883	LOC124903883	lncRNA	124903883	uncharacterized LOC124903883	0	1	2	1	0	3	0	2	0	2	1	1	1	1	0	1	0	1	0	1.01857	1.71919	0.970222	0	2.54794	0	1.62865	0	1.81414	0.747736	0.984226	2.46619	1.38784	0	0.838958	0	1.22305	0.963706	-0.239453	0.643536	-0.372089
NC_000001.11	26432321	26471306	+	3456	gene-DHDDS	DHDDS	protein_coding	79947	dehydrodolichyl diphosphate synthase subunit	256	200	340	283	350	303	277	293	158	276	526	340	103	215	256	298	290	171	200.391	203.714	292.262	274.573	276.413	257.342	233.036	238.597	226.929	250.351	393.309	334.637	254.017	298.385	283.363	250.01	238.785	209.142	261.959	-0.258781	0.174563	-1.48245
NC_000001.11	26462756	26467537	-	784	gene-DHDDS-AS1	DHDDS-AS1	lncRNA	101928324	DHDDS antisense RNA 1	11	11	1	0	4	2	4	5	1	6	3	5	2	1	4	2	4	1	8.61057	11.2043	0.859595	0	3.159	1.69863	3.36514	4.07162	1.43626	5.44242	2.24321	4.92113	4.93237	1.38784	4.42755	1.67792	3.29359	1.22305	3.55301	-0.430844	0.664442	-0.648429
NC_000001.11	26472440	26476642	+	1940	gene-HMGN2	HMGN2	protein_coding	3151	high mobility group nucleosomal binding domain 2	656	482	555	915	1277	1070	1127	1108	527	405	482	376	284	377	445	799	955	560	513.503	490.951	477.075	887.753	1008.51	908.765	948.127	902.27	756.908	367.363	360.409	370.069	700.397	523.215	492.565	670.328	786.345	684.909	658.304	0.336837	0.12348	2.72787
NC_000001.11	26519117	26520264	-	1148	gene-DPPA2P2	DPPA2P2	pseudogene	100128503	developmental pluripotency associated 2 pseudogene 2	0	0	0	0	1	0	0	0	0	0	0	0	1	0	1	0	0	2	0	0	0	0	0.789751	0	0	0	0	0	0	0	2.46619	0	1.10689	0	0	2.4461	0.378274	-0.0451685	0.329747	-0.136979
NC_000001.11	26529120	26531398	-	1643	gene-LOC124903884	LOC124903884	lncRNA	124903884	uncharacterized LOC124903884	1	0	1	0	1	1	1	0	0	0	0	1	0	1	0	2	1	3	0.782779	0	0.859595	0	0.789751	0.849313	0.841284	0	0	0	0	0.984226	0	1.38784	0	1.67792	0.823398	3.66916	0.703625	0.748547	0.631635	1.18509
NC_000001.11	26529761	26575025	+	3700	gene-RPS6KA1	RPS6KA1	protein_coding	6195	ribosomal protein S6 kinase A1	143	102	128	44	51	43	56	68	35	114	116	92	35	21	52	38	62	40	111.937	103.894	110.028	42.6898	40.2773	36.5205	47.1119	55.374	50.269	103.406	86.7374	90.5488	86.3166	29.1446	57.5582	31.8804	51.0507	48.9221	65.7593	-0.323075	0.274986	-1.17488
NC_000001.11	26554542	26554593	+	52	gene-MIR1976	MIR1976	miRNA	100302190	microRNA 1976	0	0	0	0	0	0	0	0	0	0	0	0	0	0	0	0	0	0	0	0	0	0	0	0	0	0	0	0	0	0	0	0	0	0	0	0	0	NA	NA	NA
NC_000001.11	26593245	26593546	-	302	gene-RN7SL679P	RN7SL679P	pseudogene	106481855	RNA%2C 7SL%2C cytoplasmic 679%2C pseudogene	3	7	4	0	1	2	0	0	0	1	1	1	3	4	2	4	0	0	2.34834	7.12999	3.43838	0	0.789751	1.69863	0	0	0	0.90707	0.747736	0.984226	7.39856	5.55135	2.21378	3.35583	0	0	2.03131	-1.10232	0.680258	-1.62045
NC_000001.11	26602369	26602432	-	64	gene-LOC124904769	LOC124904769	snRNA	124904769	U7 small nuclear RNA	0	0	0	0	0	0	0	0	0	0	0	0	0	0	0	0	0	0	0	0	0	0	0	0	0	0	0	0	0	0	0	0	0	0	0	0	0	NA	NA	NA
NC_000001.11	26642286	26642389	-	104	gene-LOC124904813	LOC124904813	snoRNA	124904813	small nucleolar RNA U13	0	0	0	0	0	0	0	0	0	0	0	0	0	0	0	0	0	1	0	0	0	0	0	0	0	0	0	0	0	0	0	0	0	0	0	1.22305	0.0679474	0.0150348	0.329747	0.0455949
NC_000001.11	26689182	26690812	+	168	gene-LOC105376888	LOC105376888	lncRNA	105376888	uncharacterized LOC105376888	0	0	0	0	0	0	0	0	0	0	0	0	0	0	0	0	0	0	0	0	0	0	0	0	0	0	0	0	0	0	0	0	0	0	0	0	0	NA	NA	NA
NC_000001.11	26691908	26696405	-	4247	gene-LOC124900417	LOC124900417	protein_coding	124900417	translation initiation factor IF-2-like	22	11	10	18	23	23	5	10	12	10	6	6	7	8	18	12	8	8	17.2211	11.2043	8.59595	17.464	18.1643	19.5342	4.20642	8.14323	17.2351	9.0707	4.48642	5.90536	17.2633	11.1027	19.924	10.0675	6.58718	9.78442	11.9978	-0.760132	0.471508	-1.61213
NC_000001.11	26691910	26694131	-	2222	gene-LOC101928728	LOC101928728	lncRNA	101928728	uncharacterized LOC101928728	6	5	2	8	7	6	1	2	3	2	2	2	2	4	8	2	2	3	4.69668	5.09285	1.71919	7.76177	5.52826	5.09588	0.841284	1.62865	4.30877	1.81414	1.49547	1.96845	4.93237	5.55135	8.85511	1.67792	1.6468	3.66916	3.79356	-1.14638	0.616615	-1.85915
NC_000001.11	26696015	26782104	+	8595	gene-ARID1A	ARID1A	protein_coding	8289	AT-rich interaction domain 1A	1773	1324	1481	1268	1450	1447	1456	1861	849	1526	1447	1178	472	884	1110	1525	1752	907	1387.87	1348.59	1273.06	1230.24	1145.14	1228.96	1224.91	1515.46	1219.38	1384.19	1081.97	1159.42	1164.04	1226.85	1228.65	1279.41	1442.59	1109.31	1258.33	0.0818267	0.116306	0.703548
NC_000001.11	26787054	26800659	+	5790	gene-PIGV	PIGV	protein_coding	55650	phosphatidylinositol glycan anchor biosynthesis class V	170	113	122	100	114	133	126	87	68	154	155	123	26	35	66	107	106	92	133.072	115.098	104.871	97.0222	90.0316	112.959	106.002	70.8461	97.6655	139.689	115.899	121.06	64.1209	48.5743	73.0546	89.7685	87.2802	112.521	98.863	0.604077	0.22099	2.7335
NC_000001.11	26826688	26857604	+	5045	gene-ZDHHC18	ZDHHC18	protein_coding	84243	zinc finger DHHC-type palmitoyltransferase 18	193	159	155	127	178	152	138	113	86	206	292	218	56	108	117	115	123	71	151.076	161.953	133.237	123.218	140.576	129.096	116.097	92.0186	123.518	186.856	218.339	214.561	138.106	149.886	129.506	96.4802	101.278	86.8367	138.48	-0.534013	0.164282	-3.25059
NC_000001.11	26863149	26864456	+	1308	gene-SFN	SFN	protein_coding	2810	stratifin	0	3	5	3	0	3	1	3	0	3	10	5	7	2	3	1	2	1	0	3.05571	4.29797	2.91066	0	2.54794	0.841284	2.44297	0	2.72121	7.47736	4.92113	17.2633	2.77567	3.32067	0.838958	1.6468	1.22305	3.23804	-1.40627	0.676544	-2.07861
NC_000001.11	26876132	26890283	-	4665	gene-GPN2	GPN2	protein_coding	54707	GPN-loop GTPase 2	183	160	208	140	186	180	145	191	81	212	301	228	46	98	102	202	149	93	143.249	162.971	178.796	135.831	146.894	152.876	121.986	155.536	116.337	192.299	225.069	224.404	113.445	136.008	112.903	169.47	122.686	113.744	151.361	0.163876	0.185519	0.88334
NC_000001.11	26890488	26900467	-	2157	gene-GPATCH3	GPATCH3	protein_coding	63906	G-patch domain containing 3	129	116	138	103	107	123	96	111	45	121	160	120	45	84	126	122	105	65	100.979	118.154	118.624	99.9328	84.5034	104.465	80.7633	90.3899	64.6316	109.756	119.638	118.107	110.978	116.578	139.468	102.353	86.4568	79.4984	102.515	-0.454781	0.179388	-2.53518
NC_000001.11	26900161	26946871	+	2905	gene-NUDC	NUDC	protein_coding	10726	nuclear distribution C%2C dynein complex regulator	1045	839	1118	997	1142	1006	848	1018	388	1088	1420	1062	480	1208	1726	1036	1021	690	818.004	854.581	961.027	967.311	901.896	854.409	713.409	828.981	557.268	986.893	1061.79	1045.25	1183.77	1676.51	1910.49	869.161	840.689	843.906	993.074	-0.895995	0.151659	-5.90797
NC_000001.11	26911489	26913975	-	1483	gene-NR0B2	NR0B2	protein_coding	8431	nuclear receptor subfamily 0 group B member 2	1	0	1	0	0	1	0	0	0	0	2	0	2	1	2	0	1	1	0.782779	0	0.859595	0	0	0.849313	0	0	0	0	1.49547	0	4.93237	1.38784	2.21378	0	0.823398	1.22305	0.809311	-0.782614	0.616004	-1.27047
NC_000001.11	26949562	26960468	-	1963	gene-KDF1	KDF1	protein_coding	126695	keratinocyte differentiation factor 1	0	0	0	0	1	0	3	0	0	2	1	1	6	0	1	2	0	2	0	0	0	0	0.789751	0	2.52385	0	0	1.81414	0.747736	0.984226	14.7971	0	1.10689	1.67792	0	2.4461	1.49376	-0.75279	0.617187	-1.21971
NC_000001.11	26980080	26981023	+	631	gene-RPL12P13	RPL12P13	pseudogene	100129926	ribosomal protein L12 pseudogene 13	2	0	1	3	3	4	1	3	0	1	1	4	3	3	9	2	1	4	1.56556	0	0.859595	2.91066	2.36925	3.39725	0.841284	2.44297	0	0.90707	0.747736	3.9369	7.39856	4.16351	9.962	1.67792	0.823398	4.89221	2.71644	-1.12755	0.658265	-1.71291
NC_000001.11	26983595	26984079	+	485	gene-RPL32P6	RPL32P6	pseudogene	100270888	ribosomal protein L32 pseudogene 6	0	0	0	0	0	1	0	0	0	0	1	0	1	0	0	0	1	0	0	0	0	0	0	0.849313	0	0	0	0	0.747736	0	2.46619	0	0	0	0.823398	0	0.27148	-0.0451685	0.329747	-0.136979
NC_000001.11	26985757	26986343	-	587	gene-OSTCP2	OSTCP2	protein_coding	646567	oligosaccharyltransferase complex subunit pseudogene 2	6	8	7	12	13	8	6	12	9	4	10	5	3	9	8	9	10	6	4.69668	8.14856	6.01716	11.6427	10.2668	6.7945	5.0477	9.77188	12.9263	3.62828	7.47736	4.92113	7.39856	12.4905	8.85511	7.55062	8.23398	7.33831	7.9559	-0.28303	0.497181	-0.56927
NC_000001.11	26993692	27000886	+	1979	gene-TRNP1	TRNP1	protein_coding	388610	TMF1 regulated nuclear protein 1	93	58	60	52	78	67	46	38	31	86	122	89	28	62	71	41	51	21	72.7985	59.0771	51.5757	50.4515	61.6006	56.904	38.6991	30.9443	44.524	78.0081	91.2238	87.5961	69.0532	86.0459	78.5891	34.3973	41.9933	25.6841	58.8425	-1.14652	0.239079	-4.79556
NC_000001.11	27005020	27012850	-	2382	gene-TENT5B	TENT5B	protein_coding	115572	terminal nucleotidyltransferase 5B	4	2	6	2	2	0	1	1	0	7	16	11	10	9	7	1	2	5	3.13112	2.03714	5.15757	1.94044	1.5795	0	0.841284	0.814323	0	6.34949	11.9638	10.8265	24.6619	12.4905	7.74822	0.838958	1.6468	6.11526	5.45238	-1.82563	0.612898	-2.97868
NC_000001.11	27031758	27065585	+	3503	gene-LOC101928391	LOC101928391	lncRNA	101928391	uncharacterized LOC101928391	2	3	0	2	1	2	1	2	0	2	2	4	10	2	4	3	2	6	1.56556	3.05571	0	1.94044	0.789751	1.69863	0.841284	1.62865	0	1.81414	1.49547	3.9369	24.6619	2.77567	4.42755	2.51687	1.6468	7.33831	3.45187	-0.949225	0.664584	-1.4283
NC_000001.11	27098809	27155125	-	6716	gene-SLC9A1	SLC9A1	protein_coding	6548	solute carrier family 9 member A1	938	666	735	559	689	671	527	587	304	658	665	537	104	188	302	444	503	310	734.247	678.368	631.802	542.354	544.138	569.889	443.357	478.008	436.622	596.852	497.245	528.529	256.483	260.913	334.28	372.497	414.169	379.146	483.272	0.42914	0.117787	3.64335
NC_000001.11	27157561	27160468	+	352	gene-LOC102723760	LOC102723760	lncRNA	102723760	uncharacterized LOC102723760	0	0	0	0	0	0	1	0	0	0	0	0	1	0	0	0	0	1	0	0	0	0	0	0	0.841284	0	0	0	0	0	2.46619	0	0	0	0	1.22305	0.251696	-0.0451685	0.329747	-0.136979
NC_000001.11	27176711	27177330	+	620	gene-RPL18AP5	RPL18AP5	pseudogene	729955	ribosomal protein L18a pseudogene 5	0	0	1	0	0	0	0	0	0	0	0	0	0	0	1	0	0	1	0	0	0.859595	0	0	0	0	0	0	0	0	0	0	0	1.10689	0	0	1.22305	0.177196	-0.0451685	0.329747	-0.136979
NC_000001.11	27211195	27211481	+	287	gene-SNRPEP7	SNRPEP7	pseudogene	100874415	SNRPE pseudogene 7	0	0	0	0	1	0	0	0	0	0	0	0	0	0	1	0	0	0	0	0	0	0	0.789751	0	0	0	0	0	0	0	0	0	1.10689	0	0	0	0.105369	-0.105372	0.329747	-0.319553
NC_000001.11	27229631	27234429	-	1125	gene-WDTC1-DT	WDTC1-DT	lncRNA	105376890	WDTC1 divergent transcript	1	0	0	0	1	0	0	1	0	1	0	1	4	1	0	0	0	1	0.782779	0	0	0	0.789751	0	0	0.814323	0	0.90707	0	0.984226	9.86475	1.38784	0	0	0	1.22305	0.930766	-0.940424	0.571914	-1.64435
NC_000001.11	27234441	27308636	+	5832	gene-WDTC1	WDTC1	protein_coding	23038	WD and tetratricopeptide repeats 1	570	347	415	273	350	338	405	440	221	406	452	363	109	160	216	415	418	275	446.184	353.444	356.732	264.871	276.413	287.068	340.72	358.302	317.413	368.271	337.977	357.274	268.814	222.054	239.088	348.168	344.18	336.339	323.517	0.507565	0.119565	4.24511
NC_000001.11	27322163	27336400	+	2671	gene-TMEM222	TMEM222	protein_coding	84065	transmembrane protein 222	156	92	131	143	194	179	148	163	91	120	202	146	45	78	98	170	189	126	122.114	93.7085	112.607	138.742	153.212	152.027	124.51	132.735	130.699	108.848	151.043	143.697	110.978	108.251	108.475	142.623	155.622	154.105	130.222	0.459514	0.164579	2.79205
NC_000001.11	27323874	27326525	+	2652	gene-ACTG1P20	ACTG1P20	transcribed_pseudogene	644961	actin gamma 1 pseudogene 20	37	34	44	32	34	29	17	32	13	25	46	30	16	14	19	16	18	14	28.9628	34.6314	37.8222	31.0471	26.8515	24.6301	14.3018	26.0584	18.6713	22.6768	34.3959	29.5268	39.459	19.4297	21.0309	13.4233	14.8212	17.1227	25.2702	-0.6855	0.358421	-1.91255
NC_000001.11	27325219	27325324	+	106	gene-RNU6-48P	RNU6-48P	pseudogene	100887744	RNA%2C U6 small nuclear 48%2C pseudogene	4	2	3	3	4	2	2	2	1	4	7	2	2	0	1	2	0	1	3.13112	2.03714	2.57878	2.91066	3.159	1.69863	1.68257	1.62865	1.43626	3.62828	5.23415	1.96845	4.93237	0	1.10689	1.67792	0	1.22305	2.22411	-0.396423	0.677878	-0.5848
NC_000001.11	27342022	27353932	+	2156	gene-SYTL1	SYTL1	protein_coding	84958	synaptotagmin like 1	4	2	0	1	2	2	0	0	2	2	4	3	9	4	4	2	1	2	3.13112	2.03714	0	0.970222	1.5795	1.69863	0	0	2.87252	1.81414	2.99094	2.95268	22.1957	5.55135	4.42755	1.67792	0.823398	2.4461	3.17605	-1.7152	0.66782	-2.56836
NC_000001.11	27355184	27366961	-	4495	gene-MAP3K6	MAP3K6	protein_coding	9064	mitogen-activated protein kinase kinase kinase 6	237	186	165	226	239	254	236	345	143	246	234	163	84	123	123	294	319	192	185.519	189.454	141.833	219.27	188.75	215.725	198.543	280.942	205.385	223.139	174.97	160.429	207.16	170.704	136.147	246.654	262.664	234.826	202.34	0.550244	0.189552	2.90286
NC_000001.11	27369110	27374824	-	1032	gene-FCN3	FCN3	protein_coding	8547	ficolin 3	1	0	0	0	0	1	1	0	0	1	0	0	8	1	2	0	0	7	0.782779	0	0	0	0	0.849313	0.841284	0	0	0.90707	0	0	19.7295	1.38784	2.21378	0	0	8.56137	1.95961	-0.634655	0.603207	-1.05213
NC_000001.11	27379176	27383333	-	1487	gene-CD164L2	CD164L2	protein_coding	388611	CD164 molecule like 2	1	0	0	0	0	1	1	0	0	1	1	1	6	1	0	1	0	1	0.782779	0	0	0	0	0.849313	0.841284	0	0	0.90707	0.747736	0.984226	14.7971	1.38784	0	0.838958	0	1.22305	1.29774	-1.20025	0.630954	-1.90228
NC_000001.11	27392622	27395814	+	2137	gene-GPR3	GPR3	protein_coding	2827	G protein-coupled receptor 3	51	34	40	19	28	23	43	41	25	35	57	39	11	17	31	50	38	31	39.9217	34.6314	34.3838	18.4342	22.113	19.5342	36.1752	33.3873	35.9064	31.7475	42.621	38.3848	27.1281	23.5932	34.3135	41.9479	31.2891	37.9146	32.4126	0.343947	0.283935	1.21136
NC_000001.11	27404230	27490167	-	5681	gene-WASF2	WASF2	protein_coding	10163	WASP family member 2	1310	917	1285	1059	1365	1340	1656	1687	1018	1223	1508	1167	506	780	856	1458	1511	957	1025.44	934.029	1104.58	1027.46	1078.01	1138.08	1393.17	1373.76	1462.11	1109.35	1127.59	1148.59	1247.89	1082.51	947.497	1223.2	1244.15	1170.46	1157.66	0.163513	0.0901682	1.81342
NC_000001.11	27525777	27530720	+	544	gene-LOC105376892	LOC105376892	lncRNA	105376892	uncharacterized LOC105376892	1	0	1	0	3	0	1	1	1	0	4	1	0	0	1	1	2	2	0.782779	0	0.859595	0	2.36925	0	0.841284	0.814323	1.43626	0	2.99094	0.984226	0	0	1.10689	0.838958	1.6468	2.4461	0.950967	0.568271	0.650306	0.873852
NC_000001.11	27534245	27604227	-	15531	gene-AHDC1	AHDC1	protein_coding	27245	AT-hook DNA binding motif containing 1	614	364	420	446	520	612	1077	1468	684	615	663	455	137	196	286	1005	1047	648	480.626	370.76	361.03	432.719	410.671	519.779	906.063	1195.43	982.4	557.848	495.749	447.823	337.868	272.016	316.57	843.153	862.098	792.538	588.063	1.42087	0.149218	9.52206
NC_000001.11	27612064	27635185	-	2981	gene-FGR	FGR	protein_coding	2268	FGR proto-oncogene%2C Src family tyrosine kinase	15	7	6	3	2	1	4	2	1	15	6	5	32	8	4	1	5	7	11.7417	7.12999	5.15757	2.91066	1.5795	0.849313	3.36514	1.62865	1.43626	13.6061	4.48642	4.92113	78.918	11.1027	4.42755	0.838958	4.11699	8.56137	9.26544	-1.96308	0.645024	-3.04342
NC_000001.11	27649379	27649940	+	562	gene-LOC729973	LOC729973	pseudogene	729973	uncharacterized LOC729973	2	4	4	4	3	0	2	3	1	1	1	1	0	3	2	1	2	3	1.56556	4.07428	3.43838	3.88089	2.36925	0	1.68257	2.44297	1.43626	0.90707	0.747736	0.984226	0	4.16351	2.21378	0.838958	1.6468	3.66916	2.00341	-0.149463	0.676032	-0.221088
NC_000001.11	27660328	27662722	-	441	gene-LINC02574	LINC02574	lncRNA	111216282	long intergenic non-protein coding RNA 2574	7	2	4	0	6	2	2	2	0	1	1	2	1	0	0	1	1	2	5.47945	2.03714	3.43838	0	4.73851	1.69863	1.68257	1.62865	0	0.90707	0.747736	1.96845	2.46619	0	0	0.838958	0.823398	2.4461	1.71673	0.331137	0.67463	0.490843
NC_000001.11	27666064	27672192	-	836	gene-IFI6	IFI6	protein_coding	2537	interferon alpha inducible protein 6	12634	8300	8857	14187	19620	15526	11428	7706	10238	167	218	166	39	129	170	430	346	344	9889.63	8454.13	7613.43	13764.5	15494.9	13186.4	9614.2	6275.18	14704.4	151.481	163.006	163.382	96.1813	179.031	188.171	360.752	284.896	420.73	5611.36	1.11888	0.249543	4.48371
NC_000001.11	27725961	27763116	+	5168	gene-FAM76A	FAM76A	protein_coding	199870	family with sequence similarity 76 member A	158	123	169	98	150	97	131	166	91	136	238	146	38	122	140	128	148	84	123.679	125.284	145.272	95.0817	118.463	82.3833	110.208	135.178	130.699	123.362	177.961	143.697	93.7151	169.316	154.964	107.387	121.863	102.736	125.625	-0.353106	0.210782	-1.67522
NC_000001.11	27773219	27824443	+	3034	gene-STX12	STX12	protein_coding	23673	syntaxin 12	436	291	420	331	394	358	385	349	236	424	610	468	152	306	274	515	461	323	341.292	296.404	361.03	321.143	311.162	304.054	323.894	284.199	338.957	384.598	456.119	460.618	374.86	424.678	303.287	432.063	379.586	395.046	360.722	0.136442	0.132428	1.03031
NC_000001.11	27827811	27831783	-	2046	gene-LOC124903885	LOC124903885	lncRNA	124903885	uncharacterized LOC124903885	0	1	1	1	0	2	5	2	0	0	1	0	4	0	1	0	0	0	0	1.01857	0.859595	0.970222	0	1.69863	4.20642	1.62865	0	0	0.747736	0	9.86475	0	1.10689	0	0	0	1.22786	-1.16342	0.604723	-1.92389
NC_000001.11	27830782	27851676	+	2815	gene-PPP1R8	PPP1R8	protein_coding	5511	protein phosphatase 1 regulatory subunit 8	321	195	337	291	406	289	321	332	222	229	360	290	84	207	228	327	361	237	251.272	198.621	289.683	282.334	320.639	245.451	270.052	270.355	318.849	207.719	269.185	285.426	207.16	287.282	252.371	274.339	297.247	289.863	267.658	0.188844	0.169626	1.1133
NC_000001.11	27834401	27834566	+	166	gene-SCARNA1	SCARNA1	ncRNA	677774	small Cajal body-specific RNA 1	35	17	29	27	14	13	7	11	9	28	33	23	3	5	3	27	16	12	27.3973	17.3157	24.9282	26.196	11.0565	11.0411	5.88899	8.95756	12.9263	25.398	24.6753	22.6372	7.39856	6.93919	3.32067	22.6519	13.1744	14.6766	15.9211	1.29857	0.480841	2.70063
NC_000001.11	27872544	27886675	+	2713	gene-THEMIS2	THEMIS2	protein_coding	9473	thymocyte selection associated family member 2	604	520	601	213	264	246	279	424	207	403	528	386	50	74	90	177	144	113	472.799	529.657	516.616	206.657	208.494	208.931	234.718	345.273	297.305	365.549	394.805	379.911	123.309	102.7	99.62	148.496	118.569	138.205	271.756	0.329492	0.167722	1.96451
NC_000001.11	27891524	27914797	-	1918	gene-RPA2	RPA2	protein_coding	6118	replication protein A2	172	128	182	116	182	135	183	169	111	154	198	150	44	86	98	228	212	151	134.638	130.377	156.446	112.546	143.735	114.657	153.955	137.621	159.425	139.689	148.052	147.634	108.512	119.354	108.475	191.282	174.56	184.681	142.535	0.698373	0.153442	4.55138
NC_000001.11	27935000	27959152	+	2425	gene-SMPDL3B	SMPDL3B	protein_coding	27293	sphingomyelin phosphodiesterase acid like 3B	3	0	1	0	2	1	3	0	2	2	0	1	8	1	1	0	2	5	2.34834	0	0.859595	0	1.5795	0.849313	2.52385	0	2.87252	1.81414	0	0.984226	19.7295	1.38784	1.10689	0	1.6468	6.11526	2.43432	-0.737877	0.6703	-1.10082
NC_000001.11	27959973	27968093	+	2449	gene-XKR8	XKR8	protein_coding	55113	XK related 8	94	56	80	45	66	83	77	59	28	108	115	78	24	42	32	66	63	49	73.5812	57.0399	68.7676	43.66	52.1236	70.493	64.7789	48.0451	40.2152	97.9636	85.9897	76.7696	59.1885	58.2892	35.4204	55.3712	51.8741	59.9296	61.0834	0.154466	0.264611	0.583745
NC_000001.11	27970344	28088610	-	6371	gene-EYA3	EYA3	protein_coding	2140	EYA transcriptional coactivator and phosphatase 3	432	294	507	341	400	412	481	464	257	448	606	431	133	232	301	382	406	284	338.161	299.46	435.815	330.846	315.9	349.917	404.658	377.846	369.118	406.368	453.128	424.201	328.003	321.978	333.173	320.482	334.3	347.347	360.594	0.0246879	0.126785	0.194723
NC_000001.11	28144156	28144214	-	59	gene-RNU7-29P	RNU7-29P	pseudogene	100147816	RNA%2C U7 small nuclear 29 pseudogene	0	0	0	0	0	0	2	0	0	0	0	0	0	0	0	0	0	0	0	0	0	0	0	0	1.68257	0	0	0	0	0	0	0	0	0	0	0	0.093476	0	0.329747	0
NC_000001.11	28147166	28193856	-	4199	gene-PTAFR	PTAFR	protein_coding	5724	platelet activating factor receptor	0	3	1	1	1	1	0	3	3	4	9	1	6	3	4	1	1	0	0	3.05571	0.859595	0.970222	0.789751	0.849313	0	2.44297	4.30877	3.62828	6.72963	0.984226	14.7971	4.16351	4.42755	0.838958	0.823398	0	2.75939	-1.84836	0.678135	-2.72565
NC_000001.11	28200278	28233029	-	1885	gene-DNAJC8	DNAJC8	protein_coding	22826	DnaJ heat shock protein family %28Hsp40%29 member C8	536	456	696	492	643	523	578	487	331	499	686	527	186	411	616	657	650	445	419.57	464.468	598.278	477.349	507.81	444.191	486.262	396.576	475.401	452.628	512.947	518.687	458.711	570.401	681.843	551.196	535.209	544.258	505.321	-0.0811051	0.148379	-0.546607
NC_000001.11	28236124	28238100	+	1887	gene-ATP5IF1	ATP5IF1	protein_coding	93974	ATP synthase inhibitory factor subunit 1	728	631	937	700	878	663	691	682	303	502	706	600	528	1338	1696	788	772	544	569.863	642.718	805.44	679.155	693.401	563.094	581.327	555.369	435.186	455.349	527.902	590.536	1302.15	1856.93	1877.28	661.099	635.663	665.341	783.211	-1.34492	0.162318	-8.28573
NC_000001.11	28259518	28282491	+	3462	gene-SESN2	SESN2	protein_coding	83667	sestrin 2	338	271	297	410	556	452	245	247	135	376	439	405	97	176	254	249	249	152	264.579	276.033	255.3	397.791	439.102	383.889	206.115	201.138	193.895	341.058	328.256	398.612	239.22	244.259	281.15	208.901	205.026	185.904	280.568	-0.355892	0.122753	-2.89927
NC_000001.11	28329040	28335965	+	1919	gene-MED18	MED18	protein_coding	54797	mediator complex subunit 18	67	56	68	64	88	60	68	39	30	56	65	60	13	21	39	68	59	47	52.4462	57.0399	58.4524	62.0942	69.4981	50.9588	57.2073	31.7586	43.0877	50.7959	48.6028	59.0536	32.0604	29.1446	43.1687	57.0492	48.5805	57.4835	50.4712	0.582361	0.269153	2.16368
NC_000001.11	28369740	28500364	+	6457	gene-PHACTR4	PHACTR4	protein_coding	65979	phosphatase and actin regulator 4	434	374	484	388	473	465	505	645	366	293	321	228	136	250	348	367	472	252	339.726	380.945	416.044	376.446	373.552	394.93	424.848	525.239	525.67	265.772	240.023	224.404	335.401	346.959	385.197	307.898	388.644	308.209	364.439	-0.090818	0.132661	-0.684586
NC_000001.11	28505943	28510892	+	2346	gene-SNHG3	SNHG3	lncRNA	8420	small nucleolar RNA host gene 3	115	88	94	86	69	86	47	57	41	140	182	116	22	34	40	52	46	28	90.0196	89.6342	80.8019	83.4391	54.4928	73.0409	39.5404	46.4164	58.8866	126.99	136.088	114.17	54.2561	47.1865	44.2755	43.6258	37.8763	34.2455	69.7214	-0.288441	0.245525	-1.1748
NC_000001.11	28506043	28538989	+	2727	gene-RCC1	RCC1	protein_coding	1104	regulator of chromosome condensation 1	284	206	298	177	220	184	183	170	87	628	800	703	131	191	190	174	196	153	222.309	209.825	256.159	171.729	173.745	156.274	153.955	138.435	124.954	569.64	598.189	691.911	323.071	265.077	210.309	145.979	161.386	187.127	264.449	-0.663183	0.160432	-4.13372
NC_000001.11	28507365	28507571	+	207	gene-SNORA73A	SNORA73A	snoRNA	6080	small nucleolar RNA%2C H/ACA box 73A	3408	1910	2669	2087	2701	2188	1603	823	505	2660	3812	2985	226	881	866	1763	1339	1292	2667.71	1945.47	2294.26	2024.85	2133.12	1858.3	1348.58	670.188	725.31	2412.81	2850.37	2937.92	557.358	1222.68	958.565	1479.08	1102.53	1580.18	1709.4	0.577083	0.251695	2.29278
NC_000001.11	28508558	28508762	+	205	gene-SNORA73B	SNORA73B	snoRNA	26768	small nucleolar RNA%2C H/ACA box 73B	3977	2839	3908	2560	3001	2424	1749	1007	586	3263	5047	3861	234	847	1030	2060	1658	1580	3113.11	2891.72	3359.3	2483.77	2370.04	2058.73	1471.41	820.024	841.647	2959.77	3773.82	3800.1	577.088	1175.5	1140.1	1728.25	1365.19	1932.42	2103.44	0.766097	0.234858	3.26196
NC_000001.11	28517476	28517575	+	100	gene-LOC124904836	LOC124904836	snoRNA	124904836	small nucleolar RNA U13	0	6	1	0	0	0	0	1	1	3	0	4	1	0	0	0	0	1	0	6.11142	0.859595	0	0	0	0	0.814323	1.43626	2.72121	0	3.9369	2.46619	0	0	0	0	1.22305	1.08716	-0.117382	0.565123	-0.207711
NC_000001.11	28526358	28527238	-	561	gene-PRDX3P2	PRDX3P2	pseudogene	100128092	peroxiredoxin 3 pseudogene 2	0	0	1	0	1	0	0	0	0	0	1	0	0	0	0	0	0	0	0	0	0.859595	0	0.789751	0	0	0	0	0	0.747736	0	0	0	0	0	0	0	0.133171	0	0.329747	0
NC_000001.11	28553085	28578545	+	1947	gene-TRNAU1AP	TRNAU1AP	protein_coding	54952	tRNA selenocysteine 1 associated protein 1	108	90	86	89	96	93	117	109	67	106	139	76	25	69	76	136	132	97	84.5402	91.6713	73.9252	86.3497	75.8161	78.9861	98.4302	88.7613	96.2293	96.1495	103.935	74.8012	61.6547	95.7608	84.1235	114.098	108.689	118.636	90.6976	0.448951	0.187061	2.40003
NC_000001.11	28578538	28582983	-	2128	gene-SNHG12	SNHG12	lncRNA	85028	small nucleolar RNA host gene 12	174	124	187	54	62	59	71	67	28	174	249	176	49	68	58	56	60	37	136.204	126.303	160.744	52.392	48.9646	50.1095	59.7312	54.5597	40.2152	157.83	186.186	173.224	120.843	94.3729	64.1995	46.9817	49.4039	45.2529	92.6398	-0.895394	0.225494	-3.97081
NC_000001.11	28578743	28578822	-	80	gene-SNORD99	SNORD99	snoRNA	692212	small nucleolar RNA%2C C/D box 99	20	36	39	11	5	2	1	2	4	10	18	11	0	2	4	5	3	2	15.6556	36.6685	33.5242	10.6724	3.94875	1.69863	0.841284	1.62865	5.74503	9.0707	13.4593	10.8265	0	2.77567	4.42755	4.19479	2.47019	2.4461	8.89188	0.021531	0.622717	0.0345758
NC_000001.11	28579764	28579893	-	130	gene-SNORA61	SNORA61	snoRNA	677838	small nucleolar RNA%2C H/ACA box 61	36	26	39	11	12	8	12	6	3	22	44	31	3	11	6	11	9	6	28.1801	26.4828	33.5242	10.6724	9.47701	6.7945	10.0954	4.88594	4.30877	19.9555	32.9004	30.511	7.39856	15.2662	6.64133	9.22854	7.41058	7.33831	15.0595	-0.268627	0.460696	-0.583089
NC_000001.11	28580381	28580512	-	132	gene-SNORA44	SNORA44	snoRNA	677825	small nucleolar RNA%2C H/ACA box 44	61	48	67	18	20	14	13	10	6	40	54	36	2	4	4	16	17	12	47.7495	48.8914	57.5929	17.464	15.795	11.8904	10.9367	8.14323	8.61755	36.2828	40.3778	35.4321	4.93237	5.55135	4.42755	13.4233	13.9978	14.6766	22.0101	1.1892	0.440278	2.70102
NC_000001.11	28580920	28581053	-	134	gene-SNORA16A	SNORA16A	snoRNA	692073	small nucleolar RNA%2C H/ACA box 16A	51	41	60	18	18	15	15	10	2	25	53	39	6	4	10	15	14	10	39.9217	41.7614	51.5757	17.464	14.2155	12.7397	12.6193	8.14323	2.87252	22.6768	39.63	38.3848	14.7971	5.55135	11.0689	12.5844	11.5276	12.2305	20.5425	0.218875	0.433116	0.50535
NC_000001.11	28592265	28596666	+	2649	gene-RAB42	RAB42	protein_coding	115273	RAB42%2C member RAS oncogene family	36	18	35	27	40	26	37	38	18	18	17	19	4	12	11	47	46	25	28.1801	18.3343	30.0858	26.196	31.59	22.0821	31.1275	30.9443	25.8526	16.3273	12.7115	18.7003	9.86475	16.654	12.1758	39.431	37.8763	30.5763	24.3728	1.34114	0.35206	3.80941
NC_000001.11	28602850	28648269	-	1822	gene-TAF12	TAF12	protein_coding	6883	TATA-box binding protein associated factor 12	231	200	262	161	205	169	190	174	88	319	402	309	82	141	153	185	212	168	180.822	203.714	225.214	156.206	161.899	143.534	159.844	141.692	126.391	289.355	300.59	304.126	202.227	195.685	169.354	155.207	174.56	205.473	194.216	-0.0789271	0.146053	-0.540401
NC_000001.11	28643256	28648801	+	1117	gene-TAF12-DT	TAF12-DT	lncRNA	105378616	TAF12 divergent transcript	279	270	350	234	214	156	93	75	59	201	203	152	1031	1079	805	83	57	68	218.395	275.014	300.858	227.032	169.007	132.493	78.2394	61.0743	84.7392	182.321	151.79	149.602	2542.64	1497.48	891.045	69.6335	46.9337	83.1676	397.859	-4.4071	0.297866	-14.7956
NC_000001.11	28648600	28648734	+	135	gene-RNU11	RNU11	snRNA	26824	RNA%2C U11 small nuclear	266	266	340	226	203	148	85	60	52	189	195	137	1027	1071	799	72	48	63	208.219	270.94	292.262	219.27	160.319	125.698	71.5092	48.8594	74.6854	171.436	145.809	134.839	2532.77	1486.37	884.404	60.405	39.5231	77.0523	389.132	-4.54683	0.310336	-14.6513
NC_000001.11	28668229	28719353	+	9004	gene-GMEB1	GMEB1	protein_coding	10691	glucocorticoid modulatory element binding protein 1	303	231	310	257	259	257	234	282	135	317	428	318	63	120	151	221	223	150	237.182	235.29	266.474	249.347	204.546	218.273	196.86	229.639	193.895	287.541	320.031	312.984	155.37	166.54	167.14	185.41	183.618	183.458	221.867	0.164394	0.133804	1.22862
NC_000001.11	28689665	28689794	+	130	gene-LOC124904809	LOC124904809	ncRNA	124904809	small Cajal body-specific RNA 24	0	0	0	0	2	0	1	2	0	0	1	3	0	1	0	0	1	1	0	0	0	0	1.5795	0	0.841284	1.62865	0	0	0.747736	2.95268	0	1.38784	0	0	0.823398	1.22305	0.621341	0.0459825	0.555442	0.0827854
NC_000001.11	28736624	28769775	+	2930	gene-YTHDF2	YTHDF2	protein_coding	51441	YTH N6-methyladenosine RNA binding protein F2	649	442	657	685	821	777	625	608	385	568	632	541	162	393	566	724	650	446	508.024	450.208	564.754	664.602	648.386	659.916	525.803	495.109	552.959	515.216	472.569	532.466	399.522	545.42	626.499	607.406	535.209	545.481	547.197	0.0827008	0.129072	0.640736
NC_000001.11	28812170	28871267	+	9317	gene-OPRD1	OPRD1	protein_coding	4985	opioid receptor delta 1	2	1	2	3	3	6	5	5	2	2	8	1	18	8	3	12	5	8	1.56556	1.01857	1.71919	2.91066	2.36925	5.09588	4.20642	4.07162	2.87252	1.81414	5.98189	0.984226	44.3914	11.1027	3.32067	10.0675	4.11699	9.78442	6.52186	-0.912924	0.618229	-1.47668
NC_000001.11	28887100	29120041	+	10194	gene-EPB41	EPB41	protein_coding	2035	erythrocyte membrane protein band 4.1	303	230	360	211	302	242	346	372	199	277	397	259	189	261	276	246	319	88	237.182	234.271	309.454	204.717	238.505	205.534	291.084	302.928	285.815	251.258	296.851	254.915	466.109	362.225	305.501	206.384	262.664	107.629	267.946	-0.927206	0.231273	-4.00914
NC_000001.11	28927229	28942646	-	328	gene-LOC124903886	LOC124903886	lncRNA	124903886	uncharacterized LOC124903886	0	0	0	0	0	0	0	0	0	0	0	0	1	1	0	0	0	0	0	0	0	0	0	0	0	0	0	0	0	0	2.46619	1.38784	0	0	0	0	0.214112	-0.165575	0.329747	-0.502128
NC_000001.11	28982244	28982644	-	401	gene-RPL27P4	RPL27P4	pseudogene	646624	ribosomal protein L27 pseudogene 4	212	190	276	164	215	168	120	188	47	133	195	178	73	368	415	142	144	80	165.949	193.528	237.248	159.116	169.796	142.685	100.954	153.093	67.5041	120.64	145.809	175.192	180.032	510.724	459.359	119.132	118.569	97.8442	184.288	-1.69317	0.304261	-5.56486
NC_000001.11	29119429	29123903	-	2606	gene-TMEM200B	TMEM200B	protein_coding	399474	transmembrane protein 200B	150	99	120	41	53	53	64	52	32	207	204	182	32	39	58	54	101	43	117.417	100.838	103.151	39.7791	41.8568	45.0136	53.8422	42.3448	45.9602	187.764	152.538	179.129	78.918	54.1256	64.1995	45.3037	83.1632	52.5913	82.6631	-0.0829823	0.239492	-0.346493
NC_000001.11	29147743	29181900	-	11890	gene-SRSF4	SRSF4	protein_coding	6429	serine and arginine rich splicing factor 4	2101	1910	2253	1310	1346	1321	1308	1780	768	1942	2534	1792	965	1754	2227	1432	1578	942	1644.62	1945.47	1936.67	1270.99	1063	1121.94	1100.4	1449.5	1103.05	1761.53	1894.76	1763.73	2379.87	2434.27	2465.04	1201.39	1299.32	1152.12	1610.43	-0.987917	0.10943	-9.02782
NC_000001.11	29167696	29230934	-	4645	gene-MECR	MECR	protein_coding	51102	mitochondrial trans-2-enoyl-CoA reductase	144	110	112	214	270	259	212	220	134	124	181	128	43	85	102	202	196	132	112.72	112.043	96.2746	207.627	213.233	219.972	178.352	179.151	192.459	112.477	135.34	125.981	106.046	117.966	112.903	169.47	161.386	161.443	150.825	0.531596	0.143733	3.6985
NC_000001.11	29223753	29224816	+	953	gene-LOC124903887	LOC124903887	lncRNA	124903887	uncharacterized LOC124903887	0	0	1	0	1	0	3	1	1	1	0	0	1	1	0	1	0	2	0	0	0.859595	0	0.789751	0	2.52385	0.814323	1.43626	0.90707	0	0	2.46619	1.38784	0	0.838958	0	2.4461	0.803885	0.00843452	0.621131	0.0135793
NC_000001.11	29236522	29326800	+	5621	gene-PTPRU	PTPRU	protein_coding	10076	protein tyrosine phosphatase receptor type U	1184	840	745	1922	2546	2316	1342	1486	728	680	656	568	126	517	794	1361	1302	910	926.811	855.599	640.398	1864.77	2010.71	1967.01	1129	1210.08	1045.6	616.808	490.515	559.04	310.74	717.512	878.869	1141.82	1072.06	1112.98	1030.57	0.767455	0.231071	3.3213
NC_000001.11	29329620	29350114	-	2148	gene-LINC01756	LINC01756	lncRNA	101928460	long intergenic non-protein coding RNA 1756	0	0	1	0	1	0	0	0	0	0	1	1	9	0	1	1	0	3	0	0	0.859595	0	0.789751	0	0	0	0	0	0.747736	0.984226	22.1957	0	1.10689	0.838958	0	3.66916	1.73289	-0.977841	0.595582	-1.64182
NC_000001.11	29442944	29525101	+	5666	gene-LOC107984933	LOC107984933	lncRNA	107984933	uncharacterized LOC107984933	0	0	0	3	2	4	3	3	2	1	1	2	10	1	5	1	1	2	0	0	0	2.91066	1.5795	3.39725	2.52385	2.44297	2.87252	0.90707	0.747736	1.96845	24.6619	1.38784	5.53444	0.838958	0.823398	2.4461	3.05792	-1.82093	0.672421	-2.70802
NC_000001.11	29604580	29689297	+	3428	gene-LOC107984934	LOC107984934	lncRNA	107984934	uncharacterized LOC107984934	3	0	0	2	1	0	0	0	1	0	1	0	6	2	1	0	0	2	2.34834	0	0	1.94044	0.789751	0	0	0	1.43626	0	0.747736	0	14.7971	2.77567	1.10689	0	0	2.4461	1.57713	-1.15659	0.622093	-1.85919
NC_000001.11	30013952	30037612	-	1519	gene-LINC01648	LINC01648	lncRNA	101929406	long intergenic non-protein coding RNA 1648	0	0	0	0	1	1	0	0	0	0	0	1	14	3	3	0	1	6	0	0	0	0	0.789751	0.849313	0	0	0	0	0	0.984226	34.5266	4.16351	3.32067	0	0.823398	7.33831	2.9331	-1.27869	0.644661	-1.98351
NC_000001.11	30162973	30199955	-	3351	gene-LOC105378617	LOC105378617	lncRNA	105378617	uncharacterized LOC105378617	0	0	0	2	1	1	1	1	0	2	1	1	11	2	4	2	2	5	0	0	0	1.94044	0.789751	0.849313	0.841284	0.814323	0	1.81414	0.747736	0.984226	27.1281	2.77567	4.42755	1.67792	1.6468	6.11526	2.91958	-1.22656	0.675654	-1.81537
NC_000001.11	30253430	30261188	+	632	gene-LOC105378618	LOC105378618	lncRNA	105378618	uncharacterized LOC105378618	0	0	0	0	0	0	0	0	0	0	1	0	1	1	0	1	0	1	0	0	0	0	0	0	0	0	0	0	0.747736	0	2.46619	1.38784	0	0.838958	0	1.22305	0.37021	-0.0637376	0.386293	-0.164998
NC_000001.11	30708446	30710179	-	329	gene-LOC124903888	LOC124903888	lncRNA	124903888	uncharacterized LOC124903888	0	1	0	0	0	0	0	0	0	0	0	0	2	0	1	0	0	2	0	1.01857	0	0	0	0	0	0	0	0	0	0	4.93237	0	1.10689	0	0	2.4461	0.527997	-0.113857	0.341844	-0.333068
NC_000001.11	30711277	30723585	-	3830	gene-MATN1	MATN1	protein_coding	4146	matrilin 1	5	3	4	2	5	3	6	0	2	5	4	3	20	4	9	3	4	9	3.9139	3.05571	3.43838	1.94044	3.94875	2.54794	5.0477	0	2.87252	4.53535	2.99094	2.95268	49.3237	5.55135	9.962	2.51687	3.29359	11.0075	6.60552	-1.41775	0.6316	-2.2447
NC_000001.11	30718772	30726746	+	2050	gene-MATN1-AS1	MATN1-AS1	lncRNA	100129196	MATN1 antisense RNA 1	11	13	13	10	5	11	8	3	3	13	27	9	6	4	4	1	3	4	8.61057	13.2414	11.1747	9.70222	3.94875	9.34244	6.73027	2.44297	4.30877	11.7919	20.1889	8.85804	14.7971	5.55135	4.42755	0.838958	2.47019	4.89221	7.96213	-1.1007	0.585386	-1.8803
NC_000001.11	30732469	30757774	-	2177	gene-LAPTM5	LAPTM5	protein_coding	7805	lysosomal protein transmembrane 5	47	29	29	17	19	37	10	10	10	14	10	6	8	14	26	19	13	9	36.7906	29.5385	24.9282	16.4938	15.0053	31.4246	8.41284	8.14323	14.3626	12.699	7.47736	5.90536	19.7295	19.4297	28.7791	15.9402	10.7042	11.0075	17.5984	-0.780873	0.415511	-1.87931
NC_000001.11	30739156	30739232	-	77	gene-MIR4420	MIR4420	miRNA	100616164	microRNA 4420	0	0	0	1	0	0	0	0	0	0	0	0	0	0	0	1	0	0	0	0	0	0.970222	0	0	0	0	0	0	0	0	0	0	0	0.838958	0	0	0.10051	0.0150348	0.329747	0.0455949
NC_000001.11	30743790	30752360	-	8160	gene-LOC105378620	LOC105378620	lncRNA	105378620	uncharacterized LOC105378620	1	2	1	5	4	3	1	1	1	2	1	2	14	5	7	4	3	5	0.782779	2.03714	0.859595	4.85111	3.159	2.54794	0.841284	0.814323	1.43626	1.81414	0.747736	1.96845	34.5266	6.93919	7.74822	3.35583	2.47019	6.11526	4.61195	-1.53378	0.618225	-2.48094
NC_000001.11	30775079	30782351	-	995	gene-LOC105378621	LOC105378621	lncRNA	105378621	uncharacterized LOC105378621	0	0	0	0	0	1	0	0	0	0	1	0	1	1	0	0	0	3	0	0	0	0	0	0.849313	0	0	0	0	0.747736	0	2.46619	1.38784	0	0	0	3.66916	0.50668	0.0283789	0.396985	0.0714861
NC_000001.11	30824652	30834284	+	1020	gene-LINC01778	LINC01778	lncRNA	105378622	long intergenic non-protein coding RNA 1778	0	0	0	0	2	0	1	1	0	1	0	1	4	1	2	1	2	5	0	0	0	0	1.5795	0	0.841284	0.814323	0	0.90707	0	0.984226	9.86475	1.38784	2.21378	0.838958	1.6468	6.11526	1.51077	-0.270248	0.669798	-0.403476
NC_000001.11	30858158	30860254	+	1747	gene-LOC400748	LOC400748	lncRNA	400748	uncharacterized LOC400748	1	1	0	0	0	0	1	0	1	0	0	0	3	0	1	0	2	2	0.782779	1.01857	0	0	0	0	0.841284	0	1.43626	0	0	0	7.39856	0	1.10689	0	1.6468	2.4461	0.926513	-0.256338	0.575123	-0.445711
NC_000001.11	30869466	30909735	-	7434	gene-SDC3	SDC3	protein_coding	9672	syndecan 3	525	335	281	936	1234	1141	1031	1171	600	289	226	207	110	238	407	1181	1244	686	410.959	341.221	241.546	908.127	974.553	969.066	867.364	953.573	861.755	262.143	168.988	203.735	271.281	330.305	450.504	990.81	1024.31	839.014	614.958	1.3972	0.194997	7.16525
NC_000001.11	30931506	31065717	-	5385	gene-PUM1	PUM1	protein_coding	9698	pumilio RNA binding family member 1	1872	1331	1678	1357	1608	1528	1600	1729	984	1720	2187	1740	370	1000	1379	1900	1838	1128	1465.36	1355.72	1442.4	1316.59	1269.92	1297.75	1346.05	1407.97	1413.28	1560.16	1635.3	1712.55	912.489	1387.84	1526.4	1594.02	1513.41	1379.6	1418.71	0.217835	0.128344	1.69728
NC_000001.11	30935689	30935776	-	88	gene-SNORD103A	SNORD103A	snoRNA	692234	small nucleolar RNA%2C C/D box 103A	12	10	13	8	6	4	8	7	6	4	10	7	1	2	5	3	3	2	9.39335	10.1857	11.1747	7.76177	4.73851	3.39725	6.73027	5.70026	8.61755	3.62828	7.47736	6.88958	2.46619	2.77567	5.53444	2.51687	2.47019	2.4461	5.77245	-0.47189	0.594645	-0.793566
NC_000001.11	30949118	30949205	-	88	gene-SNORD103B	SNORD103B	snoRNA	692235	small nucleolar RNA%2C C/D box 103B	15	16	14	10	8	4	15	19	5	10	18	7	2	2	8	6	7	2	11.7417	16.2971	12.0343	9.70222	6.31801	3.39725	12.6193	15.4721	7.18129	9.0707	13.4593	6.88958	4.93237	2.77567	8.85511	5.03375	5.76379	2.4461	8.55498	-0.283004	0.550166	-0.514397
NC_000001.11	30968163	30968237	-	75	gene-SNORD103C	SNORD103C	snoRNA	692200	small nucleolar RNA%2C C/D box 103C	3	3	4	2	4	1	2	3	3	4	8	6	0	2	3	4	4	2	2.34834	3.05571	3.43838	1.94044	3.159	0.849313	1.68257	2.44297	4.30877	3.62828	5.98189	5.90536	0	2.77567	3.32067	3.35583	3.29359	2.4461	2.99627	0.237987	0.640945	0.371307
NC_000001.11	31050872	31051176	+	305	gene-LOC107985097	LOC107985097	pseudogene	107985097	40S ribosomal protein S29-like	0	0	0	0	0	0	0	0	0	0	1	0	0	0	0	0	0	0	0	0	0	0	0	0	0	0	0	0	0.747736	0	0	0	0	0	0	0	0.0415409	0	0.329747	0
NC_000001.11	31100206	31107993	+	240	gene-LOC124904579	LOC124904579	protein_coding	124904579	UPF0764 protein C16orf89-like	0	0	0	0	0	0	0	0	0	0	0	1	0	0	0	1	0	0	0	0	0	0	0	0	0	0	0	0	0	0.984226	0	0	0	0.838958	0	0	0.101288	0.0150348	0.329747	0.0455949
NC_000001.11	31155046	31156134	+	517	gene-LOC107984935	LOC107984935	lncRNA	107984935	uncharacterized LOC107984935	2	0	2	0	3	1	2	2	0	0	1	1	2	2	1	0	0	2	1.56556	0	1.71919	0	2.36925	0.849313	1.68257	1.62865	0	0	0.747736	0.984226	4.93237	2.77567	1.10689	0	0	2.4461	1.26709	-0.810495	0.665506	-1.21786
NC_000001.11	31179745	31239887	-	2922	gene-NKAIN1	NKAIN1	protein_coding	79570	sodium/potassium transporting ATPase interacting 1	72	59	46	136	186	186	50	72	36	41	30	26	57	140	208	78	72	19	56.3601	60.0957	39.5414	131.95	146.894	157.972	42.0642	58.6313	51.7053	37.1899	22.4321	25.5899	140.573	194.297	230.233	65.4387	59.2846	23.238	85.7494	-1.83252	0.292974	-6.25488
NC_000001.11	31259568	31296788	-	1615	gene-SNRNP40	SNRNP40	protein_coding	9410	small nuclear ribonucleoprotein U5 subunit 40	261	212	220	299	399	344	260	238	173	260	408	315	95	173	268	323	265	236	204.305	215.937	189.111	290.096	315.111	292.164	218.734	193.809	248.473	235.838	305.076	310.031	234.288	240.096	296.646	270.984	218.2	288.64	253.752	-0.00569026	0.153259	-0.0371285
NC_000001.11	31297032	31364936	+	1854	gene-ZCCHC17	ZCCHC17	protein_coding	51538	zinc finger CCHC-type containing 17	524	419	560	564	652	551	470	493	246	385	642	443	202	735	882	526	528	344	410.176	426.781	481.373	547.205	514.918	467.971	395.404	401.461	353.319	349.222	480.047	436.012	498.17	1020.06	976.276	441.292	434.754	420.73	503.065	-0.933669	0.193464	-4.82607
NC_000001.11	31359588	31373076	-	2373	gene-FABP3	FABP3	protein_coding	2170	fatty acid binding protein 3	40	34	56	776	890	657	184	251	90	24	27	16	334	2730	2533	283	204	180	31.3112	34.6314	48.1373	752.892	702.878	557.999	154.796	204.395	129.263	21.7697	20.1889	15.7476	823.707	3788.8	2803.75	237.425	167.973	220.149	595.323	-3.35489	0.338891	-9.89962
NC_000001.11	31374299	31377487	+	765	gene-LOC124903892	LOC124903892	lncRNA	124903892	uncharacterized LOC124903892	7	1	4	7	5	12	2	2	3	4	6	6	3	2	4	2	2	0	5.47945	1.01857	3.43838	6.79155	3.94875	10.1918	1.68257	1.62865	4.30877	3.62828	4.48642	5.90536	7.39856	2.77567	4.42755	1.67792	1.6468	0	3.91306	-1.17122	0.644833	-1.81631
NC_000001.11	31383577	31389830	-	244	gene-LOC105378623	LOC105378623	lncRNA	105378623	uncharacterized LOC105378623	0	0	0	0	2	0	0	0	0	0	0	0	0	0	0	0	0	0	0	0	0	0	1.5795	0	0	0	0	0	0	0	0	0	0	0	0	0	0.0877501	0	0.329747	0
NC_000001.11	31409777	31434678	+	3259	gene-SERINC2	SERINC2	protein_coding	347735	serine incorporator 2	837	533	543	1362	1628	1667	615	594	322	400	373	389	293	946	1388	496	449	324	655.186	542.898	466.76	1321.44	1285.71	1415.8	517.39	483.708	462.475	362.828	278.906	382.864	722.593	1312.89	1536.36	416.123	369.706	396.269	718.329	-1.56607	0.202418	-7.73682
NC_000001.11	31426410	31471476	-	1611	gene-LOC124903900	LOC124903900	lncRNA	124903900	uncharacterized LOC124903900	21	22	7	49	50	46	24	19	16	15	15	17	33	93	156	26	15	11	16.4384	22.4085	6.01716	47.5409	39.4875	39.0684	20.1908	15.4721	22.9801	13.6061	11.216	16.7318	81.3842	129.069	172.675	21.8129	12.351	13.4536	38.9946	-2.80906	0.364848	-7.69927
NC_000001.11	31445854	31450649	+	4445	gene-LOC105378625	LOC105378625	lncRNA	105378625	uncharacterized LOC105378625	2	3	2	2	0	2	6	1	2	4	5	2	18	4	5	0	1	3	1.56556	3.05571	1.71919	1.94044	0	1.69863	5.0477	0.814323	2.87252	3.62828	3.73868	1.96845	44.3914	5.55135	5.53444	0	0.823398	3.66916	4.88996	-2.29931	0.667701	-3.44363
NC_000001.11	31471118	31482156	+	351	gene-LOC105379772	LOC105379772	lncRNA	105379772	uncharacterized LOC105379772	0	1	0	0	1	0	0	0	0	0	1	0	4	1	0	1	0	2	0	1.01857	0	0	0.789751	0	0	0	0	0	0.747736	0	9.86475	1.38784	0	0.838958	0	2.4461	0.94965	-0.512569	0.540432	-0.948442
NC_000001.11	31497578	31497683	-	106	gene-RNU6-40P	RNU6-40P	pseudogene	106480703	RNA%2C U6 small nuclear 40%2C pseudogene	0	0	2	0	0	0	0	1	0	0	0	0	0	0	0	0	0	0	0	0	1.71919	0	0	0	0	0.814323	0	0	0	0	0	0	0	0	0	0	0.140751	0	0.329747	0
NC_000001.11	31500085	31508566	+	2113	gene-LDC1P	LDC1P	transcribed_pseudogene	149086	leucine decarboxylase 1%2C pseudogene	2	0	0	0	2	2	0	0	0	0	0	0	7	1	0	0	0	2	1.56556	0	0	0	1.5795	1.69863	0	0	0	0	0	0	17.2633	1.38784	0	0	0	2.4461	1.44116	-0.796585	0.51335	-1.55174
NC_000001.11	31518435	31524245	+	2741	gene-LINC01226	LINC01226	lncRNA	284551	long intergenic non-protein coding RNA 1226	2	0	1	2	1	2	2	1	1	2	1	0	17	2	2	0	0	2	1.56556	0	0.859595	1.94044	0.789751	1.69863	1.68257	0.814323	1.43626	1.81414	0.747736	0	41.9252	2.77567	2.21378	0	0	2.4461	3.48387	-2.32954	0.678591	-3.43291
NC_000001.11	31551535	31566932	+	2466	gene-LOC124903917	LOC124903917	lncRNA	124903917	uncharacterized LOC124903917	1	0	0	5	5	4	4	5	0	0	1	1	5	7	3	6	0	4	0.782779	0	0	4.85111	3.94875	3.39725	3.36514	4.07162	0	0	0.747736	0.984226	12.3309	9.71486	3.32067	5.03375	0	4.89221	3.19117	-0.882832	0.667251	-1.32309
NC_000001.11	31565559	31579543	-	7346	gene-LOC105378626	LOC105378626	lncRNA	105378626	uncharacterized LOC105378626	2	6	5	2	2	1	0	2	1	2	7	2	19	8	10	0	3	5	1.56556	6.11142	4.29797	1.94044	1.5795	0.849313	0	1.62865	1.43626	1.81414	5.23415	1.96845	46.8576	11.1027	11.0689	0	2.47019	6.11526	5.89114	-2.17521	0.646444	-3.36488
NC_000001.11	31576515	31587686	+	2251	gene-TINAGL1	TINAGL1	protein_coding	64129	tubulointerstitial nephritis antigen like 1	183	143	227	67	85	82	22	16	13	128	166	114	96	181	174	59	82	38	143.249	145.656	195.128	65.0048	67.1288	69.6437	18.5083	13.0292	18.6713	116.105	124.124	112.202	236.754	251.199	192.599	49.4985	67.5186	46.476	107.361	-1.99412	0.200626	-9.93947
NC_000001.11	31617689	31634492	+	7178	gene-HCRTR1	HCRTR1	protein_coding	3061	hypocretin receptor 1	23	15	10	24	10	16	7	8	3	8	6	9	14	8	6	9	7	6	18.0039	15.2786	8.59595	23.2853	7.89751	13.589	5.88899	6.51459	4.30877	7.25656	4.48642	8.85804	34.5266	11.1027	6.64133	7.55062	5.76379	7.33831	10.9382	-0.988959	0.532816	-1.8561
NC_000001.11	31629866	31644876	-	5133	gene-PEF1	PEF1	protein_coding	553115	penta-EF-hand domain containing 1	392	263	345	284	370	354	357	325	219	381	472	394	91	174	243	383	386	229	306.849	267.884	296.56	275.543	292.208	300.657	300.338	264.655	314.54	345.594	352.931	387.785	224.423	241.484	268.974	321.321	317.832	280.079	297.759	0.308449	0.116862	2.63943
NC_000001.11	31644136	31660169	+	1718	gene-PEF1-AS1	PEF1-AS1	lncRNA	107985471	PEF1 and COL16A1 antisense RNA 1	2	0	1	2	3	6	2	2	1	3	5	6	4	1	2	0	5	2	1.56556	0	0.859595	1.94044	2.36925	5.09588	1.68257	1.62865	1.43626	2.72121	3.73868	5.90536	9.86475	1.38784	2.21378	0	4.11699	2.4461	2.72072	-0.505065	0.669489	-0.754403
NC_000001.11	31652263	31704017	-	6073	gene-COL16A1	COL16A1	protein_coding	1307	collagen type XVI alpha 1 chain	2422	2170	1606	3120	3235	3321	2232	3248	1390	1803	1696	1480	449	1784	2404	2022	2391	1374	1895.89	2210.3	1380.51	3027.09	2554.84	2820.57	1877.75	2644.92	1996.4	1635.45	1268.16	1456.65	1107.32	2475.9	2660.96	1696.37	1968.74	1680.47	2019.91	-0.219951	0.237629	-0.925607
NC_000001.11	31669804	31671067	+	785	gene-LOC101929444	LOC101929444	lncRNA	101929444	uncharacterized LOC101929444	2	9	7	8	3	1	4	6	0	2	3	4	5	4	8	4	1	3	1.56556	9.16713	6.01716	7.76177	2.36925	0.849313	3.36514	4.88594	0	1.81414	2.24321	3.9369	12.3309	5.55135	8.85511	3.35583	0.823398	3.66916	4.36452	-1.18318	0.646071	-1.83134
NC_000001.11	31727117	31764340	-	9565	gene-ADGRB2	ADGRB2	protein_coding	576	adhesion G protein-coupled receptor B2	546	437	390	442	593	545	321	356	209	388	378	356	78	178	245	306	354	207	427.397	445.115	335.242	428.838	468.322	462.876	270.052	289.899	300.178	351.943	282.644	350.385	192.363	247.035	271.188	256.721	291.483	253.172	329.158	0.148331	0.147218	1.00756
NC_000001.11	31758660	31758735	-	76	gene-MIR4254	MIR4254	miRNA	100423028	microRNA 4254	0	0	0	0	0	0	0	0	0	0	0	0	0	0	0	0	0	0	0	0	0	0	0	0	0	0	0	0	0	0	0	0	0	0	0	0	0	NA	NA	NA
NC_000001.11	31768703	31769533	-	569	gene-LOC124903930	LOC124903930	lncRNA	124903930	uncharacterized LOC124903930	0	0	0	0	0	0	0	0	1	0	2	2	3	0	3	0	0	1	0	0	0	0	0	0	0	0	1.43626	0	1.49547	1.96845	7.39856	0	3.32067	0	0	1.22305	0.935692	-0.725408	0.511139	-1.4192
NC_000001.11	31790422	31816022	-	4072	gene-SPOCD1	SPOCD1	protein_coding	90853	SPOC domain containing 1	382	280	282	218	256	254	93	123	56	233	244	173	76	96	138	59	57	39	299.022	285.2	242.406	211.508	202.176	215.725	78.2394	100.162	80.4304	211.347	182.448	170.271	187.43	133.232	152.751	49.4985	46.9337	47.699	160.916	-1.6519	0.185232	-8.91801
NC_000001.11	31906421	31938368	-	4184	gene-PTP4A2	PTP4A2	protein_coding	8073	protein tyrosine phosphatase 4A2	2034	1550	2119	2245	2897	2496	2881	2520	1592	1593	2189	1810	540	1314	1647	2729	2710	1868	1592.17	1578.78	1821.48	2178.15	2287.91	2119.88	2423.74	2052.1	2286.52	1444.96	1636.79	1781.45	1331.74	1823.62	1823.05	2289.52	2231.41	2284.66	1943.77	0.440912	0.1136	3.88128
NC_000001.11	31919563	31919628	-	66	gene-LOC128031832	LOC128031832	protein_coding	128031832	uncharacterized LOC128031832	54	36	50	58	83	60	73	63	46	53	61	54	18	34	41	71	63	44	42.2701	36.6685	42.9797	56.2729	65.5493	50.9588	61.4137	51.3024	66.0678	48.0747	45.6119	53.1482	44.3914	47.1865	45.3824	59.566	51.8741	53.8143	51.2518	0.260379	0.230709	1.1286
NC_000001.11	32013868	32060850	+	3544	gene-KHDRBS1	KHDRBS1	protein_coding	10657	KH RNA binding domain containing%2C signal transduction associated 1	1192	896	1200	1318	1571	1486	1200	1298	791	1045	1191	926	443	1006	1360	1385	1450	776	933.073	912.639	1031.51	1278.75	1240.7	1262.08	1009.54	1056.99	1136.08	947.889	890.554	911.393	1092.52	1396.16	1505.37	1161.96	1193.93	949.089	1106.12	-0.2775	0.110265	-2.51667
NC_000001.11	32072031	32102863	+	4795	gene-TMEM39B	TMEM39B	protein_coding	55116	transmembrane protein 39B	105	94	102	95	107	126	69	90	46	91	102	75	26	46	46	64	73	55	82.1918	95.7456	87.6787	92.1711	84.5034	107.013	58.0486	73.2891	66.0678	82.5434	76.2691	73.817	64.1209	63.8405	50.9169	53.6933	60.108	67.2679	74.4048	0.0275658	0.211802	0.130149
NC_000001.11	32086949	32087007	+	59	gene-MIR5585	MIR5585	miRNA	100847018	microRNA 5585	0	0	0	2	1	0	0	1	0	3	3	2	0	0	0	0	0	1	0	0	0	1.94044	0.789751	0	0	0.814323	0	2.72121	2.24321	1.96845	0	0	0	0	0	1.22305	0.650025	0.0782497	0.546024	0.143308
NC_000001.11	32108056	32176563	+	8856	gene-KPNA6	KPNA6	protein_coding	23633	karyopherin subunit alpha 6	1392	993	1359	1022	1336	1106	1312	1107	761	1179	1362	1064	262	507	650	1219	1289	873	1089.63	1011.44	1168.19	991.566	1055.11	939.34	1103.76	901.456	1092.99	1069.44	1018.42	1047.22	646.141	703.633	719.478	1022.69	1061.36	1067.72	983.866	0.596131	0.0919678	6.48195
NC_000001.11	32179675	32198285	+	5213	gene-TXLNA	TXLNA	protein_coding	200081	taxilin alpha	1167	970	1180	1186	1485	1318	1174	1326	670	1292	1766	1324	346	954	1235	1124	1325	760	913.503	988.013	1014.32	1150.68	1172.78	1119.39	987.668	1079.79	962.293	1171.93	1320.5	1303.12	853.301	1324	1367.01	942.989	1091	929.52	1093.99	-0.264909	0.133197	-1.98885
NC_000001.11	32196011	32205387	+	7240	gene-CCDC28B	CCDC28B	protein_coding	79140	coiled-coil domain containing 28B	212	161	212	255	322	275	273	253	148	246	368	222	66	132	168	242	271	139	165.949	163.99	182.234	247.407	254.3	233.561	229.671	206.024	212.566	223.139	275.167	218.498	162.768	183.194	185.957	203.028	223.141	170.004	207.811	0.158399	0.142463	1.11186
NC_000001.11	32205671	32208682	+	2252	gene-IQCC	IQCC	protein_coding	55721	IQ motif containing C	36	29	36	25	36	32	33	38	19	28	54	39	22	22	33	43	34	21	28.1801	29.5385	30.9454	24.2555	28.431	27.178	27.7624	30.9443	27.2889	25.398	40.3778	38.3848	54.2561	30.5324	36.5273	36.0752	27.9955	25.6841	31.6531	-0.34613	0.291746	-1.18641
NC_000001.11	32209089	32216192	+	1350	gene-DCDC2B	DCDC2B	protein_coding	149069	doublecortin domain containing 2B	3	2	1	0	2	5	1	1	1	2	7	3	11	2	4	4	2	3	2.34834	2.03714	0.859595	0	1.5795	4.24656	0.841284	0.814323	1.43626	1.81414	5.23415	2.95268	27.1281	2.77567	4.42755	3.35583	1.6468	3.66916	3.7315	-1.27078	0.660207	-1.92482
NC_000001.11	32214477	32222353	-	3062	gene-TMEM234	TMEM234	protein_coding	56063	transmembrane protein 234	112	120	85	75	84	108	93	134	45	84	95	56	32	37	50	73	98	55	87.6713	122.228	73.0656	72.7666	66.3391	91.7258	78.2394	109.119	64.6316	76.1939	71.0349	55.1167	78.918	51.35	55.3444	61.244	80.693	67.2679	75.7194	0.200668	0.270325	0.742323
NC_000001.11	32222407	32236170	+	2707	gene-EIF3I	EIF3I	protein_coding	8668	eukaryotic translation initiation factor 3 subunit I	1161	754	1335	933	1234	1034	952	921	525	1375	2069	1485	537	1068	1282	1224	1180	896	908.807	768.002	1147.56	905.217	974.553	878.19	800.902	749.992	754.035	1247.22	1547.07	1461.58	1324.34	1482.21	1419.03	1026.88	971.61	1095.86	1081.28	-0.448661	0.124017	-3.61772
NC_000001.11	32231660	32241710	-	2324	gene-MTMR9LP	MTMR9LP	transcribed_pseudogene	339483	myotubularin related protein 9 like%2C pseudogene	22	19	21	5	4	12	8	8	0	19	21	13	14	4	8	6	6	2	17.2211	19.3528	18.0515	4.85111	3.159	10.1918	6.73027	6.51459	0	17.2343	15.7025	12.7949	34.5266	5.55135	8.85511	5.03375	4.94039	2.4461	10.731	-1.39001	0.567497	-2.44936
NC_000001.11	32247222	32248856	+	947	gene-FAM167B	FAM167B	protein_coding	84734	family with sequence similarity 167 member B	2	2	3	0	0	1	0	1	0	3	11	9	1	5	0	4	0	1	1.56556	2.03714	2.57878	0	0	0.849313	0	0.814323	0	2.72121	8.2251	8.85804	2.46619	6.93919	0	3.35583	0	1.22305	2.31298	-0.499366	0.679688	-0.734698
NC_000001.11	32251265	32286165	+	2469	gene-LCK	LCK	protein_coding	3932	LCK proto-oncogene%2C Src family tyrosine kinase	1	0	0	0	1	0	1	1	0	5	0	1	9	2	2	0	2	2	0.782779	0	0	0	0.789751	0	0.841284	0.814323	0	4.53535	0	0.984226	22.1957	2.77567	2.21378	0	1.6468	2.4461	2.22365	-1.40033	0.667637	-2.09744
NC_000001.11	32292083	32333626	+	2433	gene-HDAC1	HDAC1	protein_coding	3065	histone deacetylase 1	371	291	288	399	530	458	378	364	246	250	245	210	95	260	321	407	361	302	290.411	296.404	247.563	387.118	418.568	388.985	318.005	296.414	353.319	226.768	183.195	206.687	234.288	360.838	355.311	341.456	297.247	369.362	309.552	0.0556792	0.147932	0.376384
NC_000001.11	32333839	32336233	-	1546	gene-MARCKSL1	MARCKSL1	protein_coding	65108	MARCKS like 1	530	372	386	743	1031	858	760	805	486	392	388	361	408	675	778	1103	1219	555	414.873	378.908	331.804	720.875	814.233	728.71	639.376	655.53	698.021	355.572	290.122	355.306	1006.2	936.79	861.159	925.371	1003.72	678.794	655.298	-0.0960788	0.136226	-0.705289
NC_000001.11	32335377	32349099	+	822	gene-LOC124903949	LOC124903949	lncRNA	124903949	uncharacterized LOC124903949	2	0	0	0	0	0	2	0	0	0	0	1	2	0	1	0	0	0	1.56556	0	0	0	0	0	1.68257	0	0	0	0	0.984226	4.93237	0	1.10689	0	0	0	0.570645	-0.363663	0.409872	-0.88726
NC_000001.11	32343136	32351864	-	1303	gene-LOC105378629	LOC105378629	lncRNA	105378629	uncharacterized LOC105378629	0	1	4	2	1	0	4	2	1	2	2	1	9	3	0	0	4	3	0	1.01857	3.43838	1.94044	0.789751	0	3.36514	1.62865	1.43626	1.81414	1.49547	0.984226	22.1957	4.16351	0	0	3.29359	3.66916	2.84628	-0.999584	0.679367	-1.47135
NC_000001.11	32351602	32361328	+	8491	gene-LOC124903933	LOC124903933	lncRNA	124903933	uncharacterized LOC124903933	59	49	46	34	27	62	101	125	66	80	92	52	23	34	37	53	57	35	46.184	49.9099	39.5414	32.9875	21.3233	52.6574	84.9697	101.79	94.793	72.5656	68.7917	51.1798	56.7223	47.1865	40.9549	44.4648	46.9337	42.8068	55.3201	-0.0745278	0.283223	-0.263142
NC_000001.11	32361270	32362485	-	941	gene-FAM229A	FAM229A	protein_coding	100128071	family with sequence similarity 229 member A	9	14	10	8	7	10	11	11	7	13	18	6	3	9	3	5	6	2	7.04501	14.26	8.59595	7.76177	5.52826	8.49313	9.25413	8.95756	10.0538	11.7919	13.4593	5.90536	7.39856	12.4905	3.32067	4.19479	4.94039	2.4461	8.1054	-0.731198	0.545245	-1.34104
NC_000001.11	32362539	32364312	+	1026	gene-TSSK3	TSSK3	protein_coding	81629	testis specific serine kinase 3	4	4	2	4	2	0	5	7	4	3	11	2	4	3	4	1	1	5	3.13112	4.07428	1.71919	3.88089	1.5795	0	4.20642	5.70026	5.74503	2.72121	8.2251	1.96845	9.86475	4.16351	4.42755	0.838958	0.823398	6.11526	3.8436	-0.824664	0.652744	-1.26338
NC_000001.11	32364633	32394441	-	5261	gene-BSDC1	BSDC1	protein_coding	55108	BSD domain containing 1	846	612	722	442	608	547	563	618	344	821	1174	860	175	295	322	675	675	405	662.231	623.365	620.627	428.838	480.169	464.574	473.643	503.252	494.073	744.705	877.842	846.434	431.583	409.412	356.418	566.297	555.794	495.336	557.477	0.450816	0.101119	4.45828
NC_000001.11	32401899	32403183	-	1285	gene-GAPDHP20	GAPDHP20	pseudogene	343338	glyceraldehyde 3 phosphate dehydrogenase pseudogene 20	0	0	0	0	0	1	0	1	0	0	0	0	3	0	0	1	0	0	0	0	0	0	0	0.849313	0	0.814323	0	0	0	0	7.39856	0	0	0.838958	0	0	0.550064	-0.181353	0.344001	-0.527188
NC_000001.11	32424476	32426537	-	1244	gene-LRRC37A12P	LRRC37A12P	pseudogene	101929254	leucine rich repeat containing 37 member A12%2C pseudogene	0	0	0	0	0	1	0	0	0	0	1	0	3	1	2	0	0	1	0	0	0	0	0	0.849313	0	0	0	0	0.747736	0	7.39856	1.38784	2.21378	0	0	1.22305	0.767793	-0.832833	0.509638	-1.63417
NC_000001.11	32465072	32496686	+	12831	gene-ZBTB8B	ZBTB8B	protein_coding	728116	zinc finger and BTB domain containing 8B	10	16	10	12	14	14	20	32	18	10	12	5	25	7	14	39	36	14	7.82779	16.2971	8.59595	11.6427	11.0565	11.8904	16.8257	26.0584	25.8526	9.0707	8.97283	4.92113	61.6547	9.71486	15.4964	32.7194	29.6423	17.1227	18.0757	-0.00171759	0.482197	-0.00356202
NC_000001.11	32539427	32605941	+	7077	gene-ZBTB8A	ZBTB8A	protein_coding	653121	zinc finger and BTB domain containing 8A	154	114	178	136	162	129	165	145	80	116	175	133	34	66	72	112	140	80	120.548	116.117	153.008	131.95	127.94	109.561	138.812	118.077	114.901	105.22	130.854	130.902	83.8504	91.5972	79.696	93.9633	115.276	97.8442	114.451	0.265701	0.189685	1.40075
NC_000001.11	32541576	32551626	-	293	gene-LOC124903952	LOC124903952	lncRNA	124903952	uncharacterized LOC124903952	0	0	0	0	0	0	0	0	0	2	0	0	4	0	1	0	1	0	0	0	0	0	0	0	0	0	0	1.81414	0	0	9.86475	0	1.10689	0	0.823398	0	0.756065	-0.358811	0.366773	-0.978293
NC_000001.11	32608549	32612490	-	1279	gene-LOC102723870	LOC102723870	lncRNA	102723870	uncharacterized LOC102723870	6	9	7	10	5	8	10	17	7	15	24	17	8	8	9	13	8	13	4.69668	9.16713	6.01716	9.70222	3.94875	6.7945	8.41284	13.8435	10.0538	13.6061	17.9457	16.7318	19.7295	11.1027	9.962	10.9065	6.58718	15.8997	10.8393	-0.205485	0.46577	-0.441174
NC_000001.11	32620820	32650932	-	3093	gene-ZBTB8OS	ZBTB8OS	protein_coding	339487	zinc finger and BTB domain containing 8 opposite strand	170	158	176	160	194	162	180	196	101	116	166	134	67	166	194	160	168	137	133.072	160.934	151.289	155.235	153.212	137.589	151.431	159.607	145.062	105.22	124.124	131.886	165.235	230.381	214.736	134.233	138.331	167.558	153.285	-0.500191	0.152761	-3.27434
NC_000001.11	32651208	32686211	+	7960	gene-RBBP4	RBBP4	protein_coding	5928	RB binding protein 4%2C chromatin remodeling factor	1350	1029	1234	1249	1704	1488	1730	1661	993	1018	1289	974	282	624	919	1502	1596	950	1056.75	1048.11	1060.74	1211.81	1345.74	1263.78	1455.42	1352.59	1426.2	923.398	963.832	958.636	695.465	866.01	1017.23	1260.12	1314.14	1161.9	1132.33	0.516219	0.0999361	5.16549
NC_000001.11	32679906	32703593	-	5819	gene-SYNC	SYNC	protein_coding	81493	syncoilin%2C intermediate filament protein	550	344	374	544	726	586	726	827	528	340	295	246	123	315	580	1061	806	670	430.529	350.388	321.488	527.801	573.359	497.697	610.772	673.446	758.344	308.404	220.582	242.12	303.341	437.169	641.995	890.135	663.659	819.445	515.037	0.747299	0.207594	3.59981
NC_000001.11	32741830	32774970	+	5876	gene-KIAA1522	KIAA1522	protein_coding	57648	KIAA1522	485	269	375	193	246	236	346	387	199	421	435	345	67	110	143	340	307	255	379.648	273.995	322.348	187.253	194.279	200.438	291.084	315.143	285.815	381.877	325.265	339.558	165.235	152.662	158.285	285.246	252.783	311.878	267.933	0.825341	0.145296	5.68042
NC_000001.11	32775239	32817358	-	2443	gene-YARS1	YARS1	protein_coding	8565	tyrosyl-tRNA synthetase 1	964	753	918	980	1192	1106	984	893	557	1444	1654	1454	321	725	934	1002	982	636	754.599	766.983	789.108	950.817	941.383	939.34	827.824	727.191	799.995	1309.81	1236.76	1431.06	791.646	1006.18	1033.83	840.636	808.577	777.861	929.645	-0.234401	0.0929394	-2.52208
NC_000001.11	32816562	32858879	+	7833	gene-S100PBP	S100PBP	protein_coding	64766	S100P binding protein	424	359	355	196	256	230	312	368	224	385	535	320	71	243	241	232	288	175	331.898	365.667	305.156	190.163	202.176	195.342	262.481	299.671	321.722	349.222	400.039	314.952	175.099	337.244	266.76	194.638	237.139	214.034	275.745	-0.290524	0.175181	-1.65842
NC_000001.11	32862268	32872484	-	3286	gene-FNDC5	FNDC5	protein_coding	252995	fibronectin type III domain containing 5	20	20	20	60	91	74	81	123	54	27	21	16	54	49	47	157	100	98	15.6556	20.3714	17.1919	58.2133	71.8673	62.8492	68.144	100.162	77.5579	24.4909	15.7025	15.7476	133.174	68.004	52.0238	131.716	82.3398	119.859	63.0595	0.434671	0.302731	1.43583
NC_000001.11	32875969	32882725	+	1592	gene-LOC105378631	LOC105378631	lncRNA	105378631	uncharacterized LOC105378631	5	7	4	0	0	1	0	6	0	4	6	4	9	2	1	0	1	4	3.9139	7.12999	3.43838	0	0	0.849313	0	4.88594	0	3.62828	4.48642	3.9369	22.1957	2.77567	1.10689	0	0.823398	4.89221	3.55905	-1.10942	0.680076	-1.63132
NC_000001.11	32885996	32894646	+	1602	gene-HPCA	HPCA	protein_coding	3208	hippocalcin	2	14	4	0	1	4	1	1	1	9	6	4	10	1	2	7	7	2	1.56556	14.26	3.43838	0	0.789751	3.39725	0.841284	0.814323	1.43626	8.16363	4.48642	3.9369	24.6619	1.38784	2.21378	5.87271	5.76379	2.4461	4.74866	-0.519261	0.669768	-0.775286
NC_000001.11	32894595	32901389	-	1084	gene-TMEM54	TMEM54	protein_coding	113452	transmembrane protein 54	154	83	123	106	136	118	95	79	50	114	138	99	17	70	76	104	104	82	120.548	84.5413	105.73	102.843	107.406	100.219	79.922	64.3316	71.8129	103.406	103.188	97.4384	41.9252	97.1486	84.1235	87.2517	85.6334	100.29	90.9866	0.212627	0.213131	0.997635
NC_000001.11	32901657	32903200	-	528	gene-LOC105378632	LOC105378632	lncRNA	105378632	uncharacterized LOC105378632	0	1	0	0	0	0	2	0	1	0	0	0	2	0	0	0	0	1	0	1.01857	0	0	0	0	1.68257	0	1.43626	0	0	0	4.93237	0	0	0	0	1.22305	0.571824	-0.167071	0.407013	-0.41048
NC_000001.11	32929036	32964809	-	7972	gene-RNF19B	RNF19B	protein_coding	127544	ring finger protein 19B	456	406	652	154	223	189	179	173	87	360	502	312	110	183	178	169	178	92	356.947	413.54	560.456	149.414	176.114	160.52	150.59	140.878	124.954	326.545	375.364	307.079	271.281	253.974	197.026	141.784	146.565	112.521	242.531	-0.811255	0.187996	-4.31527
NC_000001.11	32951208	32951809	-	602	gene-LOC107984936	LOC107984936	protein_coding	107984936	metallothionein-1E-like	3	12	5	2	4	2	1	3	2	3	1	1	1	0	0	1	2	0	2.34834	12.2228	4.29797	1.94044	3.159	1.69863	0.841284	2.44297	2.87252	2.72121	0.747736	0.984226	2.46619	0	0	0.838958	1.6468	0	2.29051	0.0831195	0.677993	0.122597
NC_000001.11	32979907	32980525	+	619	gene-RPL18AP4	RPL18AP4	pseudogene	127545	ribosomal protein L18a pseudogene 4	0	2	1	0	0	0	1	0	0	0	0	2	2	1	4	0	0	2	0	2.03714	0.859595	0	0	0	0.841284	0	0	0	0	1.96845	4.93237	1.38784	4.42755	0	0	2.4461	1.05002	-0.780898	0.588896	-1.32604
NC_000001.11	32986931	32988247	+	899	gene-LOC100419257	LOC100419257	pseudogene	100419257	ribosomal protein S2 pseudogene	0	0	0	0	0	0	0	0	1	1	0	0	0	0	3	1	0	0	0	0	0	0	0	0	0	0	1.43626	0.90707	0	0	0	0	3.32067	0.838958	0	0	0.361275	-0.165575	0.329747	-0.502128
NC_000001.11	33007940	33036883	-	6134	gene-AK2	AK2	protein_coding	204	adenylate kinase 2	962	790	823	564	717	670	745	720	509	669	790	586	171	328	360	701	718	490	753.034	804.671	707.447	547.205	566.251	569.04	626.757	586.313	731.055	606.83	590.712	576.757	421.718	455.211	398.48	588.11	591.2	599.296	595.56	0.478627	0.0952666	5.02408
NC_000001.11	33056504	33058906	+	650	gene-LOC124903969	LOC124903969	lncRNA	124903969	uncharacterized LOC124903969	0	0	1	0	0	0	1	0	0	0	0	0	0	0	0	0	1	1	0	0	0.859595	0	0	0	0.841284	0	0	0	0	0	0	0	0	0	0.823398	1.22305	0.208185	0.075238	0.329747	0.228169
NC_000001.11	33077884	33080996	-	608	gene-LOC105378635	LOC105378635	lncRNA	105378635	uncharacterized LOC105378635	1	0	6	1	1	0	2	2	2	2	2	2	0	0	3	1	2	0	0.782779	0	5.15757	0.970222	0.789751	0	1.68257	1.62865	2.87252	1.81414	1.49547	1.96845	0	0	3.32067	0.838958	1.6468	0	1.38714	-0.23431	0.669973	-0.34973
NC_000001.11	33081153	33166795	+	13316	gene-AZIN2	AZIN2	protein_coding	113451	antizyme inhibitor 2	196	162	138	90	91	128	121	170	76	147	168	146	41	81	94	121	94	61	153.425	165.008	118.624	87.3199	71.8673	108.712	101.795	138.435	109.156	133.339	125.62	143.697	101.114	112.415	104.048	101.514	77.3994	74.6062	112.672	-0.314852	0.211033	-1.49196
NC_000001.11	33127522	33300719	+	5686	gene-ZNF362	ZNF362	protein_coding	149076	zinc finger protein 362	254	177	167	392	538	526	497	514	268	152	168	141	80	141	214	415	424	247	198.826	180.287	143.552	380.327	424.886	446.739	418.118	418.562	384.917	137.875	125.62	138.776	197.295	195.685	236.874	348.168	349.121	302.094	279.318	0.650122	0.135882	4.78445
NC_000001.11	33145399	33182043	-	3960	gene-TRIM62	TRIM62	protein_coding	55223	tripartite motif containing 62	121	103	85	110	165	190	260	368	201	166	166	126	32	57	93	261	238	176	94.7163	104.913	73.0656	106.724	130.309	161.369	218.734	299.671	288.688	150.574	124.124	124.012	78.918	79.1067	102.941	218.968	195.969	215.257	153.781	1.22101	0.204339	5.97542
NC_000001.11	33306766	33321098	-	1023	gene-A3GALT2	A3GALT2	protein_coding	127550	alpha 1%2C3-galactosyltransferase 2	14	6	8	5	3	10	8	5	5	4	1	2	6	2	0	0	3	1	10.9589	6.11142	6.87676	4.85111	2.36925	8.49313	6.73027	4.07162	7.18129	3.62828	0.747736	1.96845	14.7971	2.77567	0	0	2.47019	1.22305	4.73635	-1.08296	0.665636	-1.62696
NC_000001.11	33323626	33431095	-	4523	gene-PHC2	PHC2	protein_coding	1912	polyhomeotic homolog 2	3870	2496	2625	3220	3929	3696	2215	2482	1433	2490	2479	2099	538	1241	1765	2234	2154	1436	3029.36	2542.35	2256.44	3124.11	3102.93	3139.06	1863.44	2021.15	2058.16	2258.61	1853.64	2065.89	1326.81	1722.31	1953.66	1874.23	1773.6	1756.3	2206.78	0.104258	0.127116	0.820187
NC_000001.11	33332393	33332492	-	100	gene-MIR3605	MIR3605	miRNA	100500853	microRNA 3605	116	79	84	86	87	88	58	68	33	86	82	59	12	22	45	42	50	44	90.8024	80.4671	72.206	83.4391	68.7083	74.7395	48.7945	55.374	47.3965	78.0081	61.3144	58.0693	29.5942	30.5324	49.81	35.2362	41.1699	53.8143	58.8598	0.15434	0.263411	0.58593
NC_000001.11	33350352	33363245	+	490	gene-PHC2-AS1	PHC2-AS1	lncRNA	101929464	PHC2 antisense RNA 1	3	1	1	1	3	2	0	4	2	2	2	2	0	5	0	1	1	1	2.34834	1.01857	0.859595	0.970222	2.36925	1.69863	0	3.25729	2.87252	1.81414	1.49547	1.96845	0	6.93919	0	0.838958	0.823398	1.22305	1.69428	-0.632864	0.679635	-0.931182
NC_000001.11	33472645	33501643	+	9457	gene-ZSCAN20	ZSCAN20	protein_coding	7579	zinc finger and SCAN domain containing 20	354	285	298	238	299	265	379	399	213	231	299	252	57	147	246	296	346	209	277.104	290.293	256.159	230.913	236.136	225.068	318.847	324.915	305.923	209.533	223.573	248.025	140.573	204.012	272.295	248.332	284.896	255.618	252.901	0.307145	0.15722	1.9536
NC_000001.11	33513998	34165842	-	19197	gene-CSMD2	CSMD2	protein_coding	114784	CUB and Sushi multiple domains 2	93	110	75	65	59	77	23	33	23	127	144	81	85	47	66	22	32	45	72.7985	112.043	64.4696	63.0644	46.5953	65.3971	19.3495	26.8727	33.0339	115.198	107.674	79.7223	209.626	65.2283	73.0546	18.4571	26.3487	55.0374	69.665	-1.61794	0.4035	-4.00976
NC_000001.11	33790991	33805304	+	942	gene-LOC124903976	LOC124903976	lncRNA	124903976	uncharacterized LOC124903976	0	0	0	0	0	1	1	0	0	1	1	0	3	0	1	0	0	3	0	0	0	0	0	0.849313	0.841284	0	0	0.90707	0.747736	0	7.39856	0	1.10689	0	0	3.66916	0.862223	-0.259121	0.525133	-0.493439
NC_000001.11	33860475	33864791	+	2343	gene-HMGB4	HMGB4	protein_coding	127540	high mobility group box 4	0	0	0	1	0	1	1	0	0	2	1	1	3	0	2	0	0	3	0	0	0	0.970222	0	0.849313	0.841284	0	0	1.81414	0.747736	0.984226	7.39856	0	2.21378	0	0	3.66916	1.08269	-0.515151	0.607309	-0.848253
NC_000001.11	33868956	33885458	+	1364	gene-CSMD2-AS1	CSMD2-AS1	lncRNA	402779	CSMD2 antisense RNA 1	0	0	1	0	1	1	1	0	0	1	0	4	5	1	2	0	0	5	0	0	0.859595	0	0.789751	0.849313	0.841284	0	0	0.90707	0	3.9369	12.3309	1.38784	2.21378	0	0	6.11526	1.67954	-0.596442	0.633429	-0.941608
NC_000001.11	34166993	34219131	+	3229	gene-C1orf94	C1orf94	protein_coding	84970	chromosome 1 open reading frame 94	2	0	1	0	2	0	0	1	0	1	0	0	11	0	2	0	0	3	1.56556	0	0.859595	0	1.5795	0	0	0.814323	0	0.90707	0	0	27.1281	0	2.21378	0	0	3.66916	2.15206	-1.18546	0.599202	-1.97839
NC_000001.11	34279848	34295948	+	952	gene-LOC105378639	LOC105378639	lncRNA	105378639	uncharacterized LOC105378639	0	0	0	0	0	0	1	0	1	1	0	1	0	1	0	0	1	2	0	0	0	0	0	0	0.841284	0	1.43626	0.90707	0	0.984226	0	1.38784	0	0	0.823398	2.4461	0.490343	0.197213	0.506688	0.389219
NC_000001.11	34457859	34685319	-	2168	gene-LOC105378641	LOC105378641	lncRNA	105378641	uncharacterized LOC105378641	0	0	0	1	1	1	1	1	0	0	0	1	3	2	3	0	0	2	0	0	0	0.970222	0.789751	0.849313	0.841284	0.814323	0	0	0	0.984226	7.39856	2.77567	3.32067	0	0	2.4461	1.17723	-1.24684	0.656241	-1.89997
NC_000001.11	34669599	34669694	-	96	gene-MIR552	MIR552	miRNA	693137	microRNA 552	0	0	0	0	0	0	0	0	0	0	0	0	0	0	0	0	0	0	0	0	0	0	0	0	0	0	0	0	0	0	0	0	0	0	0	0	0	NA	NA	NA
NC_000001.11	34710017	34724256	-	5534	gene-LOC105378642	LOC105378642	lncRNA	105378642	uncharacterized LOC105378642	1	2	1	1	2	0	2	1	0	1	0	2	15	4	2	2	2	4	0.782779	2.03714	0.859595	0.970222	1.5795	0	1.68257	0.814323	0	0.90707	0	1.96845	36.9928	5.55135	2.21378	1.67792	1.6468	4.89221	3.58758	-1.59329	0.676227	-2.35615
NC_000001.11	34755047	34758512	+	1355	gene-GJB5	GJB5	protein_coding	2709	gap junction protein beta 5	0	0	1	1	0	0	1	0	0	0	3	1	1	2	1	0	0	1	0	0	0.859595	0.970222	0	0	0.841284	0	0	0	2.24321	0.984226	2.46619	2.77567	1.10689	0	0	1.22305	0.748352	-0.784369	0.606174	-1.29397
NC_000001.11	34759740	34762327	+	1726	gene-GJB4	GJB4	protein_coding	127534	gap junction protein beta 4	0	0	0	0	1	0	0	0	0	0	1	1	2	0	6	0	0	2	0	0	0	0	0.789751	0	0	0	0	0	0.747736	0.984226	4.93237	0	6.64133	0	0	2.4461	0.918974	-0.650961	0.503333	-1.2933
NC_000001.11	34781214	34786364	+	2367	gene-GJB3	GJB3	protein_coding	2707	gap junction protein beta 3	1	0	0	0	2	1	1	1	0	0	1	0	2	0	1	0	0	2	0.782779	0	0	0	1.5795	0.849313	0.841284	0.814323	0	0	0.747736	0	4.93237	0	1.10689	0	0	2.4461	0.78335	-0.331474	0.5895	-0.562297
NC_000001.11	34792999	34795747	+	1994	gene-GJA4	GJA4	protein_coding	2701	gap junction protein alpha 4	3	0	5	1	2	2	0	0	0	3	5	2	1	2	8	0	0	3	2.34834	0	4.29797	0.970222	1.5795	1.69863	0	0	0	2.72121	3.73868	1.96845	2.46619	2.77567	8.85511	0	0	3.66916	2.06051	-1.11378	0.679437	-1.63927
NC_000001.11	34850362	34859749	-	8369	gene-SMIM12	SMIM12	protein_coding	113444	small integral membrane protein 12	194	142	166	219	299	276	278	253	137	160	185	122	85	192	231	321	299	216	151.859	144.637	142.693	212.479	236.136	234.41	233.877	206.024	196.767	145.131	138.331	120.076	209.626	266.465	255.691	269.306	246.196	264.179	204.105	0.0685601	0.123532	0.555
NC_000001.11	34865436	34929650	-	7195	gene-DLGAP3	DLGAP3	protein_coding	58512	DLG associated protein 3	3	14	5	4	15	13	1	9	5	7	4	4	22	6	10	27	26	9	2.34834	14.26	4.29797	3.88089	11.8463	11.0411	0.841284	7.32891	7.18129	6.34949	2.99094	3.9369	54.2561	8.32702	11.0689	22.6519	21.4083	11.0075	11.3902	-0.247626	0.600822	-0.412146
NC_000001.11	34975699	34978706	-	1887	gene-GPR199P	GPR199P	lncRNA	653160	G protein-coupled receptor 199%2C pseudogene	60	49	49	42	50	54	35	70	30	48	55	43	8	16	27	28	22	12	46.9668	49.9099	42.1201	40.7493	39.4875	45.8629	29.4449	57.0026	43.0877	43.5394	41.1255	42.3217	19.7295	22.2054	29.886	23.4908	18.1148	14.6766	36.0956	-0.357792	0.328499	-1.08917
NC_000001.11	34981380	34985347	-	1071	gene-TMEM35B	TMEM35B	protein_coding	100506144	transmembrane protein 35B	318	199	212	212	288	232	272	222	157	220	208	198	49	142	189	277	218	197	248.924	202.695	182.234	205.687	227.448	197.041	228.829	180.78	225.492	199.555	155.529	194.877	120.843	197.073	209.202	232.391	179.501	240.941	201.614	0.267837	0.194483	1.37718
NC_000001.11	34986165	35031945	-	5122	gene-ZMYM6	ZMYM6	protein_coding	9204	zinc finger MYM-type containing 6	231	140	235	157	214	216	275	262	162	205	314	196	39	110	133	230	245	162	180.822	142.6	202.005	152.325	169.007	183.452	231.353	213.353	232.674	185.949	234.789	192.908	96.1813	152.662	147.216	192.96	201.732	198.135	183.896	0.532766	0.169851	3.13666
NC_000001.11	35032720	35036970	+	603	gene-LOC124903990	LOC124903990	lncRNA	124903990	uncharacterized LOC124903990	0	0	0	0	0	0	0	1	0	0	1	2	0	0	0	0	0	0	0	0	0	0	0	0	0	0.814323	0	0	0.747736	1.96845	0	0	0	0	0	0	0.19614	0	0.329747	0
NC_000001.11	35059786	35118818	+	9938	gene-ZMYM1	ZMYM1	protein_coding	79830	zinc finger MYM-type containing 1	236	195	217	191	214	206	244	241	156	213	282	216	53	121	126	212	270	157	184.736	198.621	186.532	185.312	169.007	174.958	205.273	196.252	224.056	193.206	210.862	212.593	130.708	167.928	139.468	177.859	222.317	192.019	187.317	0.418739	0.138882	3.01508
NC_000001.11	35121822	35122490	+	669	gene-EFCAB14P1	EFCAB14P1	pseudogene	106479047	EF-hand calcium binding domain 14 pseudogene 1	2	1	1	2	5	0	4	1	4	2	2	2	2	0	2	4	3	2	1.56556	1.01857	0.859595	1.94044	3.94875	0	3.36514	0.814323	5.74503	1.81414	1.49547	1.96845	4.93237	0	2.21378	3.35583	2.47019	2.4461	2.21965	0.248123	0.67446	0.367884
NC_000001.11	35141469	35146825	-	3524	gene-LOC105378644	LOC105378644	lncRNA	105378644	uncharacterized LOC105378644	2	0	0	0	1	0	1	1	1	0	1	2	4	4	1	1	1	3	1.56556	0	0	0	0.789751	0	0.841284	0.814323	1.43626	0	0.747736	1.96845	9.86475	5.55135	1.10689	0.838958	0.823398	3.66916	1.66766	-0.919701	0.679082	-1.35433
NC_000001.11	35176380	35193145	-	8929	gene-SFPQ	SFPQ	protein_coding	6421	splicing factor proline and glutamine rich	2227	1949	2135	4347	5238	5165	4188	4332	2740	2026	2654	2002	895	2768	3790	3840	4356	2398	1743.25	1985.19	1835.23	4217.55	4136.72	4386.7	3523.3	3527.65	3935.35	1837.72	1984.49	1970.42	2207.24	3841.53	4195.11	3221.6	3586.72	2932.88	3059.37	-0.0743951	0.161548	-0.460513
NC_000001.11	35268709	35422058	+	7795	gene-ZMYM4	ZMYM4	protein_coding	9202	zinc finger MYM-type containing 4	1320	948	1198	1159	1420	1281	1504	1466	931	741	842	698	367	844	1015	1290	1268	813	1033.27	965.605	1029.79	1124.49	1121.45	1087.97	1265.29	1193.8	1337.16	672.139	629.594	686.99	905.091	1171.33	1123.49	1082.26	1044.07	994.342	1026.01	-0.0478183	0.0843856	-0.566664
NC_000001.11	35310274	35310425	+	152	gene-LOC124900419	LOC124900419	snoRNA	124900419	small nucleolar RNA SNORA62/SNORA6 family	1	2	4	2	0	3	1	1	0	2	2	1	0	0	1	1	0	0	0.782779	2.03714	3.43838	1.94044	0	2.54794	0.841284	0.814323	0	1.81414	1.49547	0.984226	0	0	1.10689	0.838958	0	0	1.03567	-0.212344	0.650832	-0.326265
NC_000001.11	35350652	35351666	+	1015	gene-RPL5P4	RPL5P4	pseudogene	643343	ribosomal protein L5 pseudogene 4	138	108	167	157	207	169	143	130	60	153	225	219	74	206	224	161	174	122	108.024	110.006	143.552	152.325	163.478	143.534	120.304	105.862	86.1755	138.782	168.241	215.546	182.498	285.894	247.943	135.072	143.271	149.212	155.54	-0.747784	0.194933	-3.83611
NC_000001.11	35358822	35366077	-	459	gene-ZMYM4-AS1	ZMYM4-AS1	lncRNA	100861513	ZMYM4 antisense RNA 1	1	0	0	2	0	0	0	0	0	1	0	1	4	1	0	0	1	1	0.782779	0	0	1.94044	0	0	0	0	0	0.90707	0	0.984226	9.86475	1.38784	0	0	0.823398	1.22305	0.995198	-0.753141	0.56812	-1.32567
NC_000001.11	35433492	35557661	-	8151	gene-KIAA0319L	KIAA0319L	protein_coding	79932	KIAA0319 like	1262	857	898	815	969	866	924	1105	565	1040	1321	907	162	384	555	1010	1072	723	987.867	872.915	771.916	790.731	765.269	735.505	777.347	899.827	811.486	943.353	987.759	892.693	399.522	532.929	614.323	847.348	882.683	884.267	799.874	0.729516	0.124266	5.87062
NC_000001.11	35557799	35566779	+	3698	gene-NCDN	NCDN	protein_coding	23154	neurochondrin	353	259	316	425	533	524	396	423	239	403	670	437	93	185	246	541	511	265	276.321	263.81	271.632	412.344	420.937	445.04	333.149	344.459	343.266	365.549	500.983	430.107	229.355	256.75	272.295	453.876	420.756	324.109	353.597	0.647082	0.140927	4.5916
NC_000001.11	35569811	35577862	-	1645	gene-TFAP2E-AS1	TFAP2E-AS1	lncRNA	105378645	TFAP2E antisense RNA 1	9	9	8	0	1	2	7	6	2	7	8	12	3	2	5	0	3	1	7.04501	9.16713	6.87676	0	0.789751	1.69863	5.88899	4.88594	2.87252	6.34949	5.98189	11.8107	7.39856	2.77567	5.53444	0	2.47019	1.22305	4.59826	-1.27165	0.63186	-2.01255
NC_000001.11	35573314	35595591	+	2508	gene-TFAP2E	TFAP2E	protein_coding	339488	transcription factor AP-2 epsilon	26	22	22	10	9	17	13	10	11	44	80	53	8	7	11	11	6	5	20.3523	22.4085	18.9111	9.70222	7.10776	14.4383	10.9367	8.14323	15.7988	39.9111	59.8189	52.164	19.7295	9.71486	12.1758	9.22854	4.94039	6.11526	18.9776	-0.821546	0.443737	-1.85143
NC_000001.11	35599541	35641526	-	4528	gene-PSMB2	PSMB2	protein_coding	5690	proteasome 20S subunit beta 2	313	255	327	354	432	388	389	306	165	305	394	288	104	210	292	352	368	242	245.01	259.735	281.088	343.458	341.172	329.533	327.26	249.183	236.982	276.656	294.608	283.457	256.483	291.446	323.211	295.313	303.01	295.979	290.755	0.0198994	0.127054	0.156621
NC_000001.11	35665308	35685249	+	824	gene-LOC105378646	LOC105378646	lncRNA	105378646	uncharacterized LOC105378646	0	0	1	0	0	0	1	0	0	0	0	0	4	0	0	0	1	2	0	0	0.859595	0	0	0	0.841284	0	0	0	0	0	9.86475	0	0	0	0.823398	2.4461	0.824174	-0.184215	0.424227	-0.434238
NC_000001.11	35713877	35718884	-	3039	gene-C1orf216	C1orf216	protein_coding	127703	chromosome 1 open reading frame 216	265	176	221	216	295	230	262	264	130	179	169	130	41	129	203	302	304	221	207.436	179.268	189.97	209.568	232.977	195.342	220.416	214.981	186.713	162.366	126.367	127.949	101.114	179.031	224.698	253.365	250.313	270.295	196.232	0.559004	0.188912	2.95908
NC_000001.11	35720213	35769978	-	9280	gene-CLSPN	CLSPN	protein_coding	63967	claspin	66	66	74	86	112	88	89	95	66	43	56	36	116	138	146	37	39	21	51.6634	67.2256	63.61	83.4391	88.4521	74.7395	74.8743	77.3607	94.793	39.004	41.8732	35.4321	286.078	191.522	161.606	31.0415	32.1125	25.6841	84.4728	-2.71654	0.240518	-11.2945
NC_000001.11	35807636	35857890	+	7567	gene-AGO4	AGO4	protein_coding	192670	argonaute RISC component 4	187	148	179	172	153	197	241	297	159	158	206	158	42	79	111	197	243	116	146.38	150.748	153.867	166.878	120.832	167.315	202.749	241.854	228.365	143.317	154.034	155.508	103.58	109.639	122.865	165.275	200.086	141.874	159.731	0.576662	0.174352	3.30745
NC_000001.11	35869761	35930532	+	13864	gene-AGO1	AGO1	protein_coding	26523	argonaute RISC component 1	1446	1178	1241	1527	1974	1855	2113	2508	1280	936	900	678	458	785	923	889	983	598	1131.9	1199.88	1066.76	1481.53	1558.97	1575.48	1777.63	2042.32	1838.41	849.018	672.963	667.305	1129.51	1089.45	1021.66	745.834	809.4	731.385	1188.3	-0.495147	0.0984856	-5.02761
NC_000001.11	35930718	36072500	+	23613	gene-AGO3	AGO3	protein_coding	192669	argonaute RISC catalytic component 3	1242	877	1121	864	1043	1024	1200	1176	748	1078	1583	1070	178	378	402	734	791	513	972.212	893.286	963.606	838.271	823.71	869.696	1009.54	957.644	1074.32	977.822	1183.67	1053.12	438.981	524.602	444.969	615.795	651.308	627.426	828.888	0.419644	0.0963081	4.35731
NC_000001.11	36009379	36021661	-	3306	gene-LOC105378647	LOC105378647	lncRNA	105378647	uncharacterized LOC105378647	0	2	1	0	0	2	1	3	1	1	2	2	6	7	2	0	0	1	0	2.03714	0.859595	0	0	1.69863	0.841284	2.44297	1.43626	0.90707	1.49547	1.96845	14.7971	9.71486	2.21378	0	0	1.22305	2.31309	-2.27976	0.677284	-3.36603
NC_000001.11	36084094	36088275	+	1871	gene-TEKT2	TEKT2	protein_coding	27285	tektin 2	6	8	10	0	2	0	1	2	3	8	10	7	7	6	9	4	3	0	4.69668	8.14856	8.59595	0	1.5795	0	0.841284	1.62865	4.30877	7.25656	7.47736	6.88958	17.2633	8.32702	9.962	3.35583	2.47019	0	5.15563	-1.82929	0.598741	-3.05523
NC_000001.11	36088892	36093932	+	1651	gene-ADPRS	ADPRS	protein_coding	54936	ADP-ribosylserine hydrolase	131	101	130	89	119	89	89	94	61	107	204	137	40	62	74	123	111	64	102.544	102.876	111.747	86.3497	93.9804	75.5888	74.8743	76.5464	87.6117	97.0565	152.538	134.839	98.6475	86.0459	81.9097	103.192	91.3972	78.2754	96.4455	0.0606901	0.203753	0.297861
NC_000001.11	36095239	36125222	-	4669	gene-COL8A2	COL8A2	protein_coding	1296	collagen type VIII alpha 2 chain	108	57	95	28	31	27	21	11	7	103	98	92	11	8	22	31	48	26	84.5402	58.0585	81.6615	27.1662	24.4823	22.9314	17.667	8.95756	10.0538	93.4282	73.2781	90.5488	27.1281	11.1027	24.3515	26.0077	39.5231	31.7994	41.8159	0.622108	0.333347	1.86625
NC_000001.11	36136572	36156053	-	1722	gene-TRAPPC3	TRAPPC3	protein_coding	27095	trafficking protein particle complex subunit 3	208	180	201	178	212	169	220	188	143	194	240	216	66	139	182	284	222	198	162.818	183.343	172.779	172.699	167.427	143.534	185.083	153.093	205.385	175.972	179.457	212.593	162.768	192.909	201.454	238.264	182.794	242.164	185.252	0.226388	0.159407	1.42019
NC_000001.11	36156160	36180849	+	3375	gene-MAP7D1	MAP7D1	protein_coding	55700	MAP7 domain containing 1	2138	1690	2056	1387	1795	1570	1698	2008	968	1814	2144	1787	757	1524	2084	2256	2078	1480	1673.58	1721.38	1767.33	1345.7	1417.6	1333.42	1428.5	1635.16	1390.3	1645.43	1603.15	1758.81	1866.9	2115.06	2306.76	1892.69	1711.02	1810.12	1690.16	-0.221599	0.0835321	-2.65286
NC_000001.11	36207637	36305357	+	7632	gene-THRAP3	THRAP3	protein_coding	9967	thyroid hormone receptor associated protein 3	3202	2468	3112	2512	2973	2562	2216	2302	1232	2672	2991	2276	802	2196	3160	2356	2500	1604	2506.46	2513.83	2675.06	2437.2	2347.93	2175.94	1864.29	1874.57	1769.47	2423.69	2236.48	2240.1	1977.88	3047.69	3497.77	1976.59	2058.49	1961.78	2310.29	-0.506365	0.138523	-3.65546
NC_000001.11	36306368	36330236	+	7398	gene-SH3D21	SH3D21	protein_coding	79729	SH3 domain containing 21	539	466	399	101	135	143	97	186	82	272	272	174	67	63	62	72	75	33	421.918	474.654	342.978	97.9924	106.616	121.452	81.6046	151.464	117.773	246.723	203.384	171.255	165.235	87.4337	68.6271	60.405	61.7548	40.3607	167.868	-0.879418	0.290061	-3.03184
NC_000001.11	36322030	36324154	-	1242	gene-EVA1B	EVA1B	protein_coding	55194	eva-1 homolog B	412	246	259	201	255	255	140	115	72	305	367	308	92	187	224	164	175	116	322.505	250.568	222.635	195.015	201.387	216.575	117.78	93.6472	103.411	276.656	274.419	303.142	226.889	259.526	247.943	137.589	144.095	141.874	207.536	-0.792243	0.152624	-5.1908
NC_000001.11	36339628	36385924	-	3897	gene-STK40	STK40	protein_coding	83931	serine/threonine kinase 40	183	166	159	228	284	296	306	383	158	176	175	147	83	122	130	313	350	180	143.249	169.083	136.676	221.211	224.289	251.397	257.433	311.886	226.929	159.644	130.854	144.681	204.694	169.316	143.896	262.594	288.189	220.149	203.676	0.597998	0.167829	3.56314
NC_000001.11	36386191	36390738	+	4457	gene-LOC124904012	LOC124904012	lncRNA	124904012	uncharacterized LOC124904012	4	2	15	5	5	4	5	6	1	4	11	3	8	2	8	8	4	7	3.13112	2.03714	12.8939	4.85111	3.94875	3.39725	4.20642	4.88594	1.43626	3.62828	8.2251	2.95268	19.7295	2.77567	8.85511	6.71167	3.29359	8.56137	5.86227	-0.497261	0.612215	-0.812232
NC_000001.11	36393436	36397908	-	860	gene-LSM10	LSM10	protein_coding	84967	LSM10%2C U7 small nuclear RNA associated	84	62	66	142	168	139	161	137	75	96	102	92	36	113	164	195	220	138	65.7535	63.1514	56.7333	137.771	132.678	118.054	135.447	111.562	107.719	87.0788	76.2691	90.5488	88.7827	156.826	181.53	163.597	181.148	168.781	117.968	0.215904	0.19061	1.1327
NC_000001.11	36401263	36407546	+	323	gene-LOC124904013	LOC124904013	lncRNA	124904013	uncharacterized LOC124904013	2	1	2	2	5	3	2	3	0	3	1	5	0	2	2	1	0	0	1.56556	1.01857	1.71919	1.94044	3.94875	2.54794	1.68257	2.44297	0	2.72121	0.747736	4.92113	0	2.77567	2.21378	0.838958	0	0	1.72692	-0.930165	0.679675	-1.36854
NC_000001.11	36417906	36450451	-	1811	gene-OSCP1	OSCP1	protein_coding	127700	organic solute carrier partner 1	65	25	56	37	60	58	51	52	31	30	26	27	17	34	39	53	44	37	50.8806	25.4643	48.1373	35.8982	47.3851	49.2601	42.9055	42.3448	44.524	27.2121	19.4411	26.5741	41.9252	47.1865	43.1687	44.4648	36.2295	45.2529	39.903	-0.0779386	0.280674	-0.277684
NC_000001.11	36418448	36418578	-	131	gene-SNORA63C	SNORA63C	snoRNA	109616970	small nucleolar RNA%2C H/ACA box 63C	2	4	6	3	8	1	6	2	2	4	3	1	1	2	7	1	9	6	1.56556	4.07428	5.15757	2.91066	6.31801	0.849313	5.0477	1.62865	2.87252	3.62828	2.24321	0.984226	2.46619	2.77567	7.74822	0.838958	7.41058	7.33831	3.65877	0.12176	0.650748	0.187107
NC_000001.11	36435799	36449565	+	470	gene-LOC107984940	LOC107984940	lncRNA	107984940	uncharacterized LOC107984940	0	0	1	0	0	1	0	1	0	2	1	0	2	1	2	1	0	1	0	0	0.859595	0	0	0.849313	0	0.814323	0	1.81414	0.747736	0	4.93237	1.38784	2.21378	0.838958	0	1.22305	0.871173	-0.837563	0.635957	-1.31701
NC_000001.11	36455718	36464384	-	953	gene-MRPS15	MRPS15	protein_coding	64960	mitochondrial ribosomal protein S15	315	227	323	324	394	368	424	380	237	309	397	343	149	392	509	507	513	358	246.575	231.215	277.649	314.352	311.162	312.547	356.704	309.443	340.393	280.285	296.851	337.59	367.462	544.032	563.406	425.352	422.403	437.853	354.182	-0.217624	0.132674	-1.64028
NC_000001.11	36466043	36483314	-	3584	gene-CSF3R	CSF3R	protein_coding	1441	colony stimulating factor 3 receptor	0	0	0	1	0	0	4	3	2	1	2	2	14	4	5	1	2	9	0	0	0	0.970222	0	0	3.36514	2.44297	2.87252	0.90707	1.49547	1.96845	34.5266	5.55135	5.53444	0.838958	1.6468	11.0075	4.06264	-1.19662	0.674134	-1.77505
NC_000001.11	36676241	36702321	-	1680	gene-LOC107984941	LOC107984941	lncRNA	107984941	uncharacterized LOC107984941	0	0	0	0	1	0	0	1	1	0	1	0	7	1	0	0	0	3	0	0	0	0	0.789751	0	0	0.814323	1.43626	0	0.747736	0	17.2633	1.38784	0	0	0	3.66916	1.45047	-0.790642	0.547316	-1.44458
NC_000001.11	36686708	36694967	-	3178	gene-LOC105378648	LOC105378648	lncRNA	105378648	uncharacterized LOC105378648	1	0	0	0	1	0	0	0	0	2	2	3	9	1	3	1	0	5	0.782779	0	0	0	0.789751	0	0	0	0	1.81414	1.49547	2.95268	22.1957	1.38784	3.32067	0.838958	0	6.11526	2.31629	-1.04376	0.664434	-1.5709
NC_000001.11	36768219	36769725	-	1424	gene-LOC124904023	LOC124904023	lncRNA	124904023	uncharacterized LOC124904023	0	0	0	0	0	0	1	0	0	0	0	0	2	0	1	0	0	0	0	0	0	0	0	0	0.841284	0	0	0	0	0	4.93237	0	1.10689	0	0	0	0.382253	-0.225778	0.329747	-0.684702
NC_000001.11	36795527	37034515	-	9491	gene-GRIK3	GRIK3	protein_coding	2899	glutamate ionotropic receptor kainate type subunit 3	62	60	48	44	76	58	79	110	54	25	19	17	40	27	24	36	44	23	48.5323	61.1142	41.2606	42.6898	60.0211	49.2601	66.4614	89.5756	77.5579	22.6768	14.207	16.7318	98.6475	37.4716	26.5653	30.2025	36.2295	28.1302	47.0742	-0.639344	0.359693	-1.77747
NC_000001.11	37133424	37136144	+	1102	gene-LOC124904027	LOC124904027	lncRNA	124904027	uncharacterized LOC124904027	0	0	0	0	0	0	0	0	0	0	1	1	13	2	2	0	1	6	0	0	0	0	0	0	0	0	0	0	0.747736	0.984226	32.0604	2.77567	2.21378	0	0.823398	7.33831	2.60798	-1.04619	0.608206	-1.72013
NC_000001.11	37161563	37161634	+	72	gene-MIR4255	MIR4255	miRNA	100422898	microRNA 4255	0	0	0	0	0	1	0	0	0	0	0	0	0	0	0	0	0	0	0	0	0	0	0	0.849313	0	0	0	0	0	0	0	0	0	0	0	0	0.047184	0	0.329747	0
NC_000001.11	37351698	37373807	-	1491	gene-LOC107984942	LOC107984942	lncRNA	107984942	uncharacterized LOC107984942	6	3	11	0	0	1	0	1	0	4	5	0	8	1	3	0	0	4	4.69668	3.05571	9.45554	0	0	0.849313	0	0.814323	0	3.62828	3.73868	0	19.7295	1.38784	3.32067	0	0	4.89221	3.08715	-1.11195	0.672481	-1.6535
NC_000001.11	37454879	37474443	-	1427	gene-ZC3H12A-DT	ZC3H12A-DT	lncRNA	728431	ZC3H12A divergent transcript	170	138	131	64	39	45	96	77	36	90	78	74	7	43	48	78	70	51	133.072	140.563	112.607	62.0942	30.8003	38.2191	80.7633	62.7029	51.7053	81.6363	58.3234	72.8327	17.2633	59.677	53.1306	65.4387	57.6379	62.3757	68.9357	0.40918	0.306163	1.33648
NC_000001.11	37474580	37484377	+	3513	gene-ZC3H12A	ZC3H12A	protein_coding	80149	zinc finger CCCH-type containing 12A	1464	1084	1414	360	358	368	208	262	136	587	617	468	146	235	381	166	190	145	1145.99	1104.13	1215.47	349.28	282.731	312.547	174.987	213.353	195.331	532.45	461.353	460.618	360.063	326.142	421.725	139.267	156.446	177.343	446.068	-1.23067	0.136982	-8.98421
NC_000001.11	37480230	37480289	+	60	gene-MIR6732	MIR6732	miRNA	102465438	microRNA 6732	1	2	1	0	2	0	0	0	0	1	2	2	0	0	0	0	0	0	0.782779	2.03714	0.859595	0	1.5795	0	0	0	0	0.90707	1.49547	1.96845	0	0	0	0	0	0	0.535001	0	0.526332	0
NC_000001.11	37489993	37514766	-	4884	gene-MEAF6	MEAF6	protein_coding	64769	MYST/Esa1 associated factor 6	350	234	324	242	338	296	310	295	160	316	450	346	107	169	202	245	277	182	273.973	238.345	278.509	234.794	266.936	251.397	260.798	240.225	229.801	286.634	336.481	340.542	263.882	234.544	223.591	205.545	228.081	222.596	256.482	-0.120589	0.12501	-0.964636
NC_000001.11	37500935	37500994	-	60	gene-MIR5581	MIR5581	miRNA	100847010	microRNA 5581	4	2	1	1	0	1	1	2	1	4	4	2	1	1	0	0	2	0	3.13112	2.03714	0.859595	0.970222	0	0.849313	0.841284	1.62865	1.43626	3.62828	2.99094	1.96845	2.46619	1.38784	0	0	1.6468	0	1.43567	-0.339049	0.674506	-0.502663
NC_000001.11	37531023	37538736	+	668	gene-LOC105378649	LOC105378649	lncRNA	105378649	uncharacterized LOC105378649	0	0	1	1	1	0	0	0	0	0	0	2	0	0	0	0	0	0	0	0	0.859595	0.970222	0.789751	0	0	0	0	0	0	1.96845	0	0	0	0	0	0	0.25489	0	0.329747	0
NC_000001.11	37534449	37554293	-	4554	gene-SNIP1	SNIP1	protein_coding	79753	Smad nuclear interacting protein 1	319	239	330	227	252	208	198	180	121	296	491	367	141	227	284	239	207	163	249.707	243.438	283.666	220.24	199.017	176.657	166.574	146.578	173.787	268.493	367.138	361.211	347.732	315.039	314.356	200.511	170.443	199.358	244.664	-0.763593	0.147613	-5.17295
NC_000001.11	37544563	37545458	+	896	gene-FTH1P1	FTH1P1	pseudogene	2496	ferritin heavy chain 1 pseudogene 1	18	17	26	4	9	2	5	2	5	8	14	8	3	4	23	1	2	4	14.09	17.3157	22.3495	3.88089	7.10776	1.69863	4.20642	1.62865	7.18129	7.25656	10.4683	7.87381	7.39856	5.55135	25.4584	0.838958	1.6468	4.89221	8.38021	-1.82651	0.595256	-3.06845
NC_000001.11	37556940	37566857	+	2628	gene-DNALI1	DNALI1	protein_coding	7802	dynein axonemal light intermediate chain 1	267	206	228	153	169	137	128	176	84	167	186	146	85	180	238	145	138	89	209.002	209.825	195.988	148.444	133.468	116.356	107.684	143.321	120.646	151.481	139.079	143.697	209.626	249.811	263.439	121.649	113.629	108.852	160.333	-1.07285	0.148062	-7.24598
NC_000001.11	37566816	37595937	-	2847	gene-GNL2	GNL2	protein_coding	29889	G protein nucleolar 2	1052	812	1240	946	1137	1024	807	747	437	1507	2366	1789	594	1090	1186	819	790	560	823.484	827.079	1065.9	917.83	897.947	869.696	678.916	608.3	627.645	1366.96	1769.14	1760.78	1464.92	1512.74	1312.77	687.107	650.484	684.909	1029.26	-1.07547	0.118865	-9.04775
NC_000001.11	37611350	37634892	-	3058	gene-RSPO1	RSPO1	protein_coding	284654	R-spondin 1	3	1	1	2	4	1	4	3	0	1	1	3	9	4	2	3	9	7	2.34834	1.01857	0.859595	1.94044	3.159	0.849313	3.36514	2.44297	0	0.90707	0.747736	2.95268	22.1957	5.55135	2.21378	2.51687	7.41058	8.56137	3.83558	-0.382878	0.650676	-0.588431
NC_000001.11	37681570	37692242	-	3152	gene-C1orf109	C1orf109	protein_coding	54955	chromosome 1 open reading frame 109	148	122	120	112	152	133	148	152	82	167	292	214	40	83	96	182	182	128	115.851	124.266	103.151	108.665	120.042	112.959	124.51	123.777	117.773	151.481	218.339	210.624	98.6475	115.19	106.261	152.69	149.858	156.551	133.924	0.49948	0.169715	2.94305
NC_000001.11	37692516	37709719	+	2371	gene-CDCA8	CDCA8	protein_coding	55143	cell division cycle associated 8	20	19	28	26	53	25	33	36	28	13	34	17	37	48	25	6	12	13	15.6556	19.3528	24.0687	25.2258	41.8568	21.2328	27.7624	29.3156	40.2152	11.7919	25.423	16.7318	91.2489	66.6162	27.6722	5.03375	9.88077	15.8997	28.6102	-2.27801	0.442337	-5.14993
NC_000001.11	37713880	37765120	-	7596	gene-EPHA10	EPHA10	protein_coding	284656	EPH receptor A10	0	3	0	1	2	4	5	2	1	4	3	2	15	2	11	11	13	14	0	3.05571	0	0.970222	1.5795	3.39725	4.20642	1.62865	1.43626	3.62828	2.24321	1.96845	36.9928	2.77567	12.1758	9.22854	10.7042	17.1227	6.28409	-0.293033	0.625201	-0.468702
NC_000001.11	37750202	37750302	+	101	gene-LOC124904835	LOC124904835	snoRNA	124904835	small nucleolar RNA U13	0	0	0	0	0	0	0	0	0	0	0	0	0	0	0	0	0	0	0	0	0	0	0	0	0	0	0	0	0	0	0	0	0	0	0	0	0	NA	NA	NA
NC_000001.11	37765729	37767316	-	477	gene-LOC105378650	LOC105378650	lncRNA	105378650	uncharacterized LOC105378650	0	0	0	0	1	1	2	0	0	0	0	0	2	0	0	1	0	2	0	0	0	0	0.789751	0.849313	1.68257	0	0	0	0	0	4.93237	0	0	0.838958	0	2.4461	0.641059	0.0353144	0.462971	0.0762777
NC_000001.11	37776637	37779538	+	2056	gene-ACTN4P2	ACTN4P2	pseudogene	391026	actinin alpha 4 pseudogene 2	0	0	1	0	1	0	0	0	0	1	0	0	9	1	0	2	0	5	0	0	0.859595	0	0.789751	0	0	0	0	0.90707	0	0	22.1957	1.38784	0	1.67792	0	6.11526	1.88517	-0.633065	0.572952	-1.10492
NC_000001.11	37782016	37782900	-	885	gene-LOC100129497	LOC100129497	pseudogene	100129497	valosin containing protein lysine methyltransferase pseudogene	0	0	1	0	0	0	0	0	0	0	0	0	1	0	0	1	0	2	0	0	0.859595	0	0	0	0	0	0	0	0	0	2.46619	0	0	0.838958	0	2.4461	0.367269	0.075238	0.329747	0.228169
NC_000001.11	37793847	37801133	+	2889	gene-MANEAL	MANEAL	protein_coding	149175	mannosidase endo-alpha like	11	9	5	13	29	22	30	21	15	13	16	19	12	10	26	68	75	22	8.61057	9.16713	4.29797	12.6129	22.9028	18.6849	25.2385	17.1008	21.5439	11.7919	11.9638	18.7003	29.5942	13.8784	28.7791	57.0492	61.7548	26.9072	22.2543	0.975987	0.395414	2.46826
NC_000001.11	37802945	37808208	-	1848	gene-YRDC	YRDC	protein_coding	79693	yrdC N6-threonylcarbamoyltransferase domain containing	105	71	133	86	126	96	73	41	23	140	181	146	26	58	65	57	51	47	82.1918	72.3185	114.326	83.4391	99.5086	81.534	61.4137	33.3873	33.0339	126.99	135.34	143.697	64.1209	80.4946	71.9478	47.8206	41.9933	57.4835	79.5023	-0.560598	0.25569	-2.19249
NC_000001.11	37807790	37809454	+	1329	gene-C1orf122	C1orf122	protein_coding	127687	chromosome 1 open reading frame 122	369	244	269	349	487	439	367	326	177	191	243	199	145	448	635	406	362	290	288.846	248.531	231.231	338.607	384.609	372.848	308.751	265.469	254.218	173.25	181.7	195.861	357.597	621.751	702.874	340.617	298.07	354.685	328.862	-0.762812	0.182785	-4.17328
NC_000001.11	37809574	37859592	-	10551	gene-MTF1	MTF1	protein_coding	4520	metal regulatory transcription factor 1	992	826	850	433	490	472	373	398	244	574	744	493	131	298	478	308	329	217	776.517	841.339	730.656	420.106	386.978	400.876	313.799	324.101	350.447	520.658	556.316	485.223	323.071	413.575	529.093	258.399	270.898	265.402	453.747	-0.690044	0.135105	-5.10746
NC_000001.11	37860697	37947057	-	5843	gene-INPP5B	INPP5B	protein_coding	3633	inositol polyphosphate-5-phosphatase B	373	300	322	338	369	356	351	439	215	356	343	264	78	135	187	271	318	193	291.977	305.571	276.79	327.935	291.418	302.355	295.291	357.488	308.795	322.917	256.473	259.836	192.363	187.358	206.988	227.358	261.841	236.049	272.711	0.298166	0.13504	2.20798
NC_000001.11	37903177	37918656	+	5828	gene-LOC124904043	LOC124904043	lncRNA	124904043	uncharacterized LOC124904043	2	0	0	1	2	1	1	2	2	2	0	2	8	2	2	1	1	1	1.56556	0	0	0.970222	1.5795	0.849313	0.841284	1.62865	2.87252	1.81414	0	1.96845	19.7295	2.77567	2.21378	0.838958	0.823398	1.22305	2.31633	-1.68862	0.679415	-2.48541
NC_000001.11	37932050	37945801	+	1593	gene-LOC105378651	LOC105378651	lncRNA	105378651	uncharacterized LOC105378651	1	0	1	3	5	1	1	0	0	2	0	0	6	3	1	0	3	0	0.782779	0	0.859595	2.91066	3.94875	0.849313	0.841284	0	0	1.81414	0	0	14.7971	4.16351	1.10689	0	2.47019	0	1.91912	-1.35597	0.668382	-2.02873
NC_000001.11	37956975	37990022	-	2774	gene-SF3A3	SF3A3	protein_coding	10946	splicing factor 3a subunit 3	1051	865	1253	892	1141	985	947	938	540	890	1443	1109	360	970	1366	973	940	612	822.701	881.063	1077.07	865.438	901.106	836.573	796.696	763.835	775.579	807.293	1078.98	1091.51	887.827	1346.2	1512.01	816.306	773.994	748.508	932.372	-0.676504	0.161764	-4.18204
NC_000001.11	37991462	37991534	+	73	gene-RNU6-510P	RNU6-510P	pseudogene	106481342	RNA%2C U6 small nuclear 510%2C pseudogene	1	1	2	0	0	0	0	1	0	0	0	0	3	1	0	0	0	0	0.782779	1.01857	1.71919	0	0	0	0	0.814323	0	0	0	0	7.39856	1.38784	0	0	0	0	0.728959	-0.688693	0.485508	-1.4185
NC_000001.11	37996770	38005514	-	1656	gene-FHL3	FHL3	protein_coding	2275	four and a half LIM domains 3	111	73	101	69	104	103	56	47	32	66	91	81	28	54	37	59	59	48	86.8885	74.3556	86.8191	66.9453	82.1341	87.4792	47.1119	38.2732	45.9602	59.8666	68.044	79.7223	69.0532	74.9432	40.9549	49.4985	48.5805	58.7065	64.7409	-0.205805	0.242398	-0.849038
NC_000001.11	38012734	38024820	+	2023	gene-UTP11	UTP11	protein_coding	51118	UTP11 small subunit processome component	367	267	403	343	446	393	295	286	155	289	481	342	122	293	453	351	367	241	287.28	271.958	346.417	332.786	352.229	333.78	248.179	232.897	222.62	262.143	359.661	336.605	300.875	406.636	501.42	294.474	302.187	294.756	315.939	-0.45245	0.160893	-2.81212
NC_000001.11	38043829	38046793	-	2965	gene-POU3F1	POU3F1	protein_coding	5453	POU class 3 homeobox 1	2	6	3	5	6	8	4	7	2	15	26	18	2	10	6	18	24	7	1.56556	6.11142	2.57878	4.85111	4.73851	6.7945	3.36514	5.70026	2.87252	13.6061	19.4411	17.7161	4.93237	13.8784	6.64133	15.1012	19.7615	8.56137	8.78985	0.665294	0.500569	1.32907
NC_000001.11	38047134	38119530	+	1480	gene-MIR3659HG	MIR3659HG	lncRNA	105378653	MIR3659 host gene	1	0	3	6	9	11	8	10	3	5	2	1	6	2	3	6	3	4	0.782779	0	2.57878	5.82133	7.10776	9.34244	6.73027	8.14323	4.30877	4.53535	1.49547	0.984226	14.7971	2.77567	3.32067	5.03375	2.47019	4.89221	4.72889	-0.409787	0.617996	-0.66309
NC_000001.11	38089231	38089329	+	99	gene-MIR3659	MIR3659	miRNA	100500801	microRNA 3659	0	0	0	0	0	0	0	0	0	0	0	0	0	0	1	0	0	0	0	0	0	0	0	0	0	0	0	0	0	0	0	0	1.10689	0	0	0	0.0614938	-0.105372	0.329747	-0.319553
NC_000001.11	38129915	38141575	-	2623	gene-LINC02786	LINC02786	lncRNA	105378655	long intergenic non-protein coding RNA 2786	0	0	0	0	2	0	1	3	0	0	2	0	19	2	1	1	2	6	0	0	0	0	1.5795	0	0.841284	2.44297	0	0	1.49547	0	46.8576	2.77567	1.10689	0.838958	1.6468	7.33831	3.71797	-1.31331	0.662751	-1.98161
NC_000001.11	38141496	38219240	+	11355	gene-LOC105378654	LOC105378654	lncRNA	105378654	uncharacterized LOC105378654	2	1	2	5	2	1	6	2	2	4	4	5	32	5	12	2	6	7	1.56556	1.01857	1.71919	4.85111	1.5795	0.849313	5.0477	1.62865	2.87252	3.62828	2.99094	4.92113	78.918	6.93919	13.2827	1.67792	4.94039	8.56137	8.16622	-2.0195	0.631719	-3.19683
NC_000001.11	38209034	38214767	-	2283	gene-LINC01343	LINC01343	lncRNA	339442	long intergenic non-protein coding RNA 1343	0	0	0	0	3	1	1	0	0	0	1	1	10	4	6	1	0	4	0	0	0	0	2.36925	0.849313	0.841284	0	0	0	0.747736	0.984226	24.6619	5.55135	6.64133	0.838958	0	4.89221	2.68764	-1.62446	0.675506	-2.4048
NC_000001.11	38300198	38503540	-	792	gene-LOC105378657	LOC105378657	lncRNA	105378657	uncharacterized LOC105378657	0	0	0	0	0	0	1	0	0	0	1	0	4	0	2	0	0	1	0	0	0	0	0	0	0.841284	0	0	0	0.747736	0	9.86475	0	2.21378	0	0	1.22305	0.827256	-0.618332	0.444842	-1.39
NC_000001.11	38427583	38442939	-	436	gene-LOC107984943	LOC107984943	lncRNA	107984943	uncharacterized LOC107984943	0	0	0	1	0	1	0	0	0	0	0	0	1	0	2	0	0	0	0	0	0	0.970222	0	0.849313	0	0	0	0	0	0	2.46619	0	2.21378	0	0	0	0.361083	-0.225778	0.329747	-0.684702
NC_000001.11	38475196	38476484	+	790	gene-LINC01685	LINC01685	lncRNA	105378656	long intergenic non-protein coding RNA 1685	0	0	0	0	0	0	0	0	0	0	0	0	0	0	1	0	0	0	0	0	0	0	0	0	0	0	0	0	0	0	0	0	1.10689	0	0	0	0.0614938	-0.105372	0.329747	-0.319553
NC_000001.11	38518250	38532924	+	528	gene-LOC105378658	LOC105378658	lncRNA	105378658	uncharacterized LOC105378658	0	0	0	0	0	0	0	0	0	1	0	0	2	0	1	0	0	2	0	0	0	0	0	0	0	0	0	0.90707	0	0	4.93237	0	1.10689	0	0	2.4461	0.521802	-0.113236	0.340977	-0.332092
NC_000001.11	38692874	38728555	-	653	gene-LOC105378660	LOC105378660	lncRNA	105378660	uncharacterized LOC105378660	0	0	0	1	0	0	0	0	0	1	0	0	0	1	0	0	0	1	0	0	0	0.970222	0	0	0	0	0	0.90707	0	0	0	1.38784	0	0	0	1.22305	0.249343	-0.0451685	0.329747	-0.136979
NC_000001.11	38708730	38711089	+	2360	gene-HSPA5P1	HSPA5P1	pseudogene	400750	HSPA5 pseudogene 1	115	92	172	58	94	66	55	34	33	76	186	116	17	48	45	60	59	45	90.0196	93.7085	147.85	56.2729	74.2366	56.0546	46.2706	27.687	47.3965	68.9373	139.079	114.17	41.9252	66.6162	49.81	50.3375	48.5805	55.0374	70.7772	-0.0617962	0.309968	-0.199363
NC_000001.11	38838198	38859772	-	2681	gene-RRAGC	RRAGC	protein_coding	64121	Ras related GTP binding C	193	155	338	130	168	140	229	219	135	226	347	248	64	164	193	297	284	190	151.076	157.878	290.543	126.129	132.678	118.904	192.654	178.337	193.895	204.998	259.464	244.088	157.836	227.605	213.629	249.171	233.845	232.38	198.062	0.236022	0.213218	1.10695
NC_000001.11	38862490	38881626	-	5271	gene-GJA9-MYCBP	GJA9-MYCBP	lncRNA	100527950	GJA9-MYCBP readthrough	31	28	28	37	52	40	32	30	15	19	34	28	20	22	30	30	22	22	24.2662	28.52	24.0687	35.8982	41.0671	33.9725	26.9211	24.4297	21.5439	17.2343	25.423	27.5583	49.3237	30.5324	33.2067	25.1687	18.1148	26.9072	28.5642	-0.614269	0.30472	-2.01585
NC_000001.11	38862490	38873378	-	2565	gene-MYCBP	MYCBP	protein_coding	26292	MYC binding protein	28	26	28	36	52	40	28	28	16	18	34	26	14	20	28	29	20	20	21.9178	26.4828	24.0687	34.928	41.0671	33.9725	23.556	22.8011	22.9801	16.3273	25.423	25.5899	34.5266	27.7567	30.9929	24.3298	16.468	24.461	26.5361	-0.483378	0.310325	-1.55765
NC_000001.11	38873401	38876226	+	465	gene-LOC105378663	LOC105378663	lncRNA	105378663	uncharacterized LOC105378663	10	6	6	6	0	5	12	37	12	7	9	3	1	5	7	20	12	5	7.82779	6.11142	5.15757	5.82133	0	4.24656	10.0954	30.13	17.2351	6.34949	6.72963	2.95268	2.46619	6.93919	7.74822	16.7792	9.88077	6.11526	8.47699	0.673441	0.574587	1.17204
NC_000001.11	38874069	38881587	-	2281	gene-GJA9	GJA9	protein_coding	81025	gap junction protein alpha 9	3	2	1	1	0	0	2	2	0	0	0	1	4	1	3	0	2	2	2.34834	2.03714	0.859595	0.970222	0	0	1.68257	1.62865	0	0	0	0.984226	9.86475	1.38784	3.32067	0	1.6468	2.4461	1.62094	-0.967821	0.678821	-1.42574
NC_000001.11	38885807	38941830	-	2008	gene-RHBDL2	RHBDL2	protein_coding	54933	rhomboid like 2	25	29	22	19	18	16	3	4	6	17	19	11	24	31	48	4	4	4	19.5695	29.5385	18.9111	18.4342	14.2155	13.589	2.52385	3.25729	8.61755	15.4202	14.207	10.8265	59.1885	43.0229	53.1306	3.35583	3.29359	4.89221	18.6663	-3.33207	0.429438	-7.75915
NC_000001.11	38913540	38919529	+	560	gene-LOC105378662	LOC105378662	lncRNA	105378662	uncharacterized LOC105378662	5	8	7	3	4	3	9	9	8	4	9	0	0	1	4	4	11	4	3.9139	8.14856	6.01716	2.91066	3.159	2.54794	7.57156	7.32891	11.4901	3.62828	6.72963	0	0	1.38784	4.42755	3.35583	9.05738	4.89221	4.80925	0.858435	0.628599	1.36563
NC_000001.11	38958103	38959080	-	665	gene-EIF1P2	EIF1P2	pseudogene	100288425	eukaryotic translation initiation factor 1 pseudogene 2	0	0	0	0	0	0	0	0	0	2	0	0	1	0	0	0	0	0	0	0	0	0	0	0	0	0	0	1.81414	0	0	2.46619	0	0	0	0	0	0.237796	-0.105372	0.329747	-0.319553
NC_000001.11	38991276	39006059	+	2688	gene-AKIRIN1	AKIRIN1	protein_coding	79647	akirin 1	489	334	480	475	572	544	545	506	314	452	549	376	92	221	300	531	525	350	382.779	340.202	412.606	460.855	451.738	462.026	458.5	412.048	450.985	409.996	410.507	370.069	226.889	306.712	332.067	445.487	432.284	428.068	399.657	0.554659	0.114594	4.84022
NC_000001.11	39026350	39034615	+	495	gene-NDUFS5	NDUFS5	protein_coding	4725	NADH:ubiquinone oxidoreductase subunit S5	1121	894	1190	1248	1768	1380	1344	1154	502	682	967	820	867	2460	3184	1439	1474	1166	877.495	910.602	1022.92	1210.84	1396.28	1172.05	1130.69	939.729	721.001	618.622	723.061	807.065	2138.18	3414.08	3524.33	1207.26	1213.69	1426.08	1358.55	-1.21991	0.179173	-6.80856
NC_000001.11	39038017	39061873	+	3197	gene-LOC124904088	LOC124904088	lncRNA	124904088	uncharacterized LOC124904088	34	49	20	34	32	52	32	57	36	23	21	13	4	7	14	35	33	14	26.6145	49.9099	17.1919	32.9875	25.272	44.1643	26.9211	46.4164	51.7053	20.8626	15.7025	12.7949	9.86475	9.71486	15.4964	29.3635	27.1721	17.1227	26.6265	0.892891	0.437113	2.0427
NC_000001.11	39084167	39487138	+	30026	gene-MACF1	MACF1	protein_coding	23499	microtubule actin crosslinking factor 1	10962	8555	9929	9322	11678	10923	13295	13802	8426	9040	9619	7927	2083	5119	6766	16579	15471	10513	8580.83	8713.87	8534.92	9044.41	9222.71	9277.04	11184.9	11239.3	12101.9	8199.92	7192.47	7801.96	5137.07	7104.34	7489.21	13909.1	12738.8	12858	9462.81	0.993246	0.104985	9.46081
NC_000001.11	39303903	39304919	-	455	gene-HSPE1P8	HSPE1P8	pseudogene	100292290	heat shock protein family E %28Hsp10%29 member 1 pseudogene 8	0	0	0	0	0	1	0	1	0	0	1	0	0	0	0	0	0	2	0	0	0	0	0	0.849313	0	0.814323	0	0	0.747736	0	0	0	0	0	0	2.4461	0.26986	0.075238	0.329747	0.228169
NC_000001.11	39486956	39491548	-	4032	gene-LOC124904101	LOC124904101	lncRNA	124904101	uncharacterized LOC124904101	1	0	0	0	1	0	0	2	1	3	1	0	9	2	1	1	1	2	0.782779	0	0	0	0.789751	0	0	1.62865	1.43626	2.72121	0.747736	0	22.1957	2.77567	1.10689	0.838958	0.823398	2.4461	2.12739	-1.40462	0.672051	-2.09006
NC_000001.11	39491636	39529869	+	6779	gene-BMP8A	BMP8A	protein_coding	353500	bone morphogenetic protein 8a	28	13	30	10	18	16	4	9	0	62	48	27	14	10	14	6	6	10	21.9178	13.2414	25.7878	9.70222	14.2155	13.589	3.36514	7.32891	0	56.2384	35.8913	26.5741	34.5266	13.8784	15.4964	5.03375	4.94039	12.2305	17.4421	-1.2602	0.493874	-2.55167
NC_000001.11	39514866	39516669	+	1804	gene-OXCT2P1	OXCT2P1	transcribed_pseudogene	192217	3-oxoacid CoA-transferase 2 pseudogene 1	23	19	16	10	13	8	8	6	2	30	38	40	23	32	26	3	9	9	18.0039	19.3528	13.7535	9.70222	10.2668	6.7945	6.73027	4.88594	2.87252	27.2121	28.414	39.369	56.7223	44.4108	28.7791	2.51687	7.41058	11.0075	18.7892	-2.37643	0.423979	-5.60506
NC_000001.11	39522280	39559698	-	3307	gene-PPIEL	PPIEL	transcribed_pseudogene	728448	peptidylprolyl isomerase E like pseudogene	64	78	50	64	54	66	72	123	49	78	70	37	11	28	34	40	53	28	50.0979	79.4485	42.9797	62.0942	42.6466	56.0546	60.5725	100.162	70.3766	70.7515	52.3415	36.4164	27.1281	38.8594	37.6342	33.5583	43.6401	34.2455	52.1671	0.0689342	0.330146	0.208799
NC_000001.11	39560816	39576790	-	3142	gene-PABPC4	PABPC4	protein_coding	8761	poly%28A%29 binding protein cytoplasmic 4	1273	947	1214	1300	1630	1435	956	1012	602	1500	1804	1439	865	1590	1828	1152	1274	754	996.478	964.586	1043.55	1261.29	1287.29	1218.76	804.268	824.095	864.627	1360.61	1348.92	1416.3	2133.25	2206.66	2023.39	966.48	1049.01	922.182	1260.65	-1.10753	0.0643818	-17.2025
NC_000001.11	39565070	39573203	+	641	gene-PABPC4-AS1	PABPC4-AS1	lncRNA	101929516	PABPC4 antisense RNA 1	3	4	2	1	8	3	4	4	1	4	6	5	4	7	8	1	3	1	2.34834	4.07428	1.71919	0.970222	6.31801	2.54794	3.36514	3.25729	1.43626	3.62828	4.48642	4.92113	9.86475	9.71486	8.85511	0.838958	2.47019	1.22305	4.00219	-1.85769	0.615093	-3.02018
NC_000001.11	39567374	39567510	-	137	gene-SNORA55	SNORA55	snoRNA	677834	small nucleolar RNA%2C H/ACA box 55	31	34	40	19	20	10	8	8	8	21	16	27	2	8	5	10	13	12	24.2662	34.6314	34.3838	18.4342	15.795	8.49313	6.73027	6.51459	11.4901	19.0485	11.9638	26.5741	4.93237	11.1027	5.53444	8.38958	10.7042	14.6766	15.2036	0.460958	0.480088	0.960153
NC_000001.11	39623435	39639643	-	4181	gene-HEYL	HEYL	protein_coding	26508	hes related family bHLH transcription factor with YRPW motif like	207	90	113	78	126	116	148	130	77	176	184	149	57	60	73	195	160	159	162.035	91.6713	97.1342	75.6773	99.5086	98.5203	124.51	105.862	110.592	159.644	137.583	146.65	140.573	83.2702	80.8029	163.597	131.744	194.465	122.436	0.69672	0.246982	2.82094
NC_000001.11	39651229	39672107	-	9068	gene-NT5C1A	NT5C1A	protein_coding	84618	5%27-nucleotidase%2C cytosolic IA	9	7	3	5	6	8	4	9	2	8	6	3	12	4	13	6	13	9	7.04501	7.12999	2.57878	4.85111	4.73851	6.7945	3.36514	7.32891	2.87252	7.25656	4.48642	2.95268	29.5942	5.55135	14.3896	5.03375	10.7042	11.0075	7.64893	-0.664145	0.544167	-1.22048
NC_000001.11	39678648	39691433	-	4706	gene-HPCAL4	HPCAL4	protein_coding	51440	hippocalcin like 4	4	9	1	3	3	4	7	8	2	5	4	2	15	11	8	64	84	22	3.13112	9.16713	0.859595	2.91066	2.36925	3.39725	5.88899	6.51459	2.87252	4.53535	2.99094	1.96845	36.9928	15.2662	8.85511	53.6933	69.1654	26.9072	14.3048	1.23773	0.525218	2.35661
NC_000001.11	39717975	39718793	+	819	gene-LOC100128091	LOC100128091	pseudogene	100128091	coiled-coil domain containing 25 pseudogene	0	1	0	2	1	0	0	0	0	0	1	0	3	1	2	0	2	0	0	1.01857	0	1.94044	0.789751	0	0	0	0	0	0.747736	0	7.39856	1.38784	2.21378	0	1.6468	0	0.952415	-0.926305	0.595749	-1.55486
NC_000001.11	39738882	39763914	+	5208	gene-PPIE	PPIE	protein_coding	10450	peptidylprolyl isomerase E	304	202	370	222	258	243	226	247	145	275	418	280	76	186	249	238	261	192	237.965	205.751	318.05	215.389	203.756	206.383	190.13	201.138	208.257	249.444	312.554	275.583	187.43	258.138	275.615	199.672	214.907	234.826	233.055	-0.174721	0.169135	-1.03302
NC_000001.11	39757182	39788865	-	6393	gene-BMP8B	BMP8B	protein_coding	656	bone morphogenetic protein 8b	52	21	54	10	14	14	2	8	1	65	60	49	11	12	8	7	11	8	40.7045	21.39	46.4181	9.70222	11.0565	11.8904	1.68257	6.51459	1.43626	58.9596	44.8642	48.2271	27.1281	16.654	8.85511	5.87271	9.05738	9.78442	21.1221	-0.867292	0.456647	-1.89926
NC_000001.11	39769523	39771348	-	1826	gene-OXCT2	OXCT2	protein_coding	64064	3-oxoacid CoA-transferase 2	8	8	12	4	6	6	4	4	2	17	17	18	9	14	10	2	4	3	6.26223	8.14856	10.3151	3.88089	4.73851	5.09588	3.36514	3.25729	2.87252	15.4202	12.7115	17.7161	22.1957	19.4297	11.0689	1.67792	3.29359	3.66916	8.61772	-2.12011	0.514025	-4.12453
NC_000001.11	39779969	39781424	+	1224	gene-BMP8B-AS1	BMP8B-AS1	lncRNA	105378666	BMP8B antisense RNA 1	0	0	0	0	0	0	1	0	0	0	0	0	2	0	0	0	0	0	0	0	0	0	0	0	0.841284	0	0	0	0	0	4.93237	0	0	0	0	0	0.320759	-0.165575	0.329747	-0.502128
NC_000001.11	39788976	39790171	+	1196	gene-LOC101929536	LOC101929536	lncRNA	101929536	uncharacterized LOC101929536	0	1	0	0	0	2	2	1	0	1	0	1	4	1	2	0	2	2	0	1.01857	0	0	0	1.69863	1.68257	0.814323	0	0.90707	0	0.984226	9.86475	1.38784	2.21378	0	1.6468	2.4461	1.37026	-0.805564	0.663491	-1.21413
NC_000001.11	39824146	39837955	+	625	gene-LOC105378667	LOC105378667	lncRNA	105378667	uncharacterized LOC105378667	0	0	0	0	0	0	0	0	0	2	1	0	1	1	0	0	2	1	0	0	0	0	0	0	0	0	0	1.81414	0.747736	0	2.46619	1.38784	0	0	1.6468	1.22305	0.515875	0.015208	0.464144	0.0327657
NC_000001.11	39838110	39883511	-	5220	gene-TRIT1	TRIT1	protein_coding	54802	tRNA isopentenyltransferase 1	344	295	334	217	278	264	269	233	145	243	266	206	65	134	160	200	231	132	269.276	300.478	287.105	210.538	219.551	224.219	226.305	189.737	208.257	220.418	198.898	202.751	160.302	185.97	177.102	167.792	190.205	161.443	211.13	-0.0188556	0.130414	-0.144582
NC_000001.11	39883150	39899098	+	1059	gene-MYCL-AS1	MYCL-AS1	lncRNA	105378668	MYCL antisense RNA 1	1	1	0	1	0	2	4	3	0	1	0	1	3	1	2	4	3	2	0.782779	1.01857	0	0.970222	0	1.69863	3.36514	2.44297	0	0.90707	0	0.984226	7.39856	1.38784	2.21378	3.35583	2.47019	2.4461	1.74677	-0.091258	0.678813	-0.134438
NC_000001.11	39895428	39901917	-	4849	gene-MYCL	MYCL	protein_coding	4610	MYCL proto-oncogene%2C bHLH transcription factor	24	27	34	51	55	59	56	79	45	52	37	31	40	30	52	82	75	46	18.7867	27.5014	29.2262	49.4813	43.4363	50.1095	47.1119	64.3316	64.6316	47.1677	27.6662	30.511	98.6475	41.6351	57.5582	68.7946	61.7548	56.2604	49.1451	-0.019036	0.291119	-0.0653888
NC_000001.11	39955145	39969956	+	2168	gene-MFSD2A	MFSD2A	protein_coding	84879	MFSD2 lysolipid transporter A%2C lysophospholipid	526	372	447	284	357	269	212	256	156	224	297	197	18	68	91	193	152	117	411.742	378.908	384.239	275.543	281.941	228.465	178.352	208.467	224.056	203.184	222.078	193.893	44.3914	94.3729	100.727	161.919	125.156	143.097	214.474	0.742964	0.188059	3.9507
NC_000001.11	39962524	39963444	+	921	gene-RPS2P12	RPS2P12	pseudogene	650901	ribosomal protein S2 pseudogene 12	35	30	25	32	27	47	33	49	15	20	29	20	9	15	18	16	18	11	27.3973	30.5571	21.4899	31.0471	21.3233	39.9177	27.7624	39.9019	21.5439	18.1414	21.6843	19.6845	22.1957	20.8176	19.924	13.4233	14.8212	13.4536	23.6159	-0.531933	0.372554	-1.4278
NC_000001.11	40013905	40040446	-	3390	gene-LOC105378669	LOC105378669	lncRNA	105378669	uncharacterized LOC105378669	7	4	5	7	3	6	2	11	1	7	10	5	8	5	7	9	10	8	5.47945	4.07428	4.29797	6.79155	2.36925	5.09588	1.68257	8.95756	1.43626	6.34949	7.47736	4.92113	19.7295	6.93919	7.74822	7.55062	8.23398	9.78442	6.60659	-0.254431	0.549813	-0.46276
NC_000001.11	40040240	40072648	+	3040	gene-CAP1	CAP1	protein_coding	10487	cyclase associated actin cytoskeleton regulatory protein 1	2404	1831	2838	1920	2380	2056	1770	1646	962	2164	2985	2405	795	2003	2471	1826	1823	1280	1881.8	1865	2439.53	1862.83	1879.61	1746.19	1489.07	1340.38	1381.68	1962.9	2231.99	2367.06	1960.62	2779.84	2735.12	1531.94	1501.05	1565.51	1917.9	-0.698853	0.128974	-5.41854
NC_000001.11	40071461	40097252	-	3535	gene-PPT1	PPT1	protein_coding	5538	palmitoyl-protein thioesterase 1	493	304	434	815	1057	929	738	649	436	278	362	250	68	336	446	766	782	551	385.91	309.645	373.064	790.731	834.767	789.012	620.868	528.496	626.208	252.166	270.68	246.057	167.701	466.313	493.672	642.642	643.897	673.902	506.429	0.754963	0.231115	3.26661
NC_000001.11	40132709	40133576	+	868	gene-OAZ1P1	OAZ1P1	pseudogene	728602	OAZ1 pseudogene 1	0	1	0	0	1	0	1	0	1	0	0	0	3	0	0	0	0	2	0	1.01857	0	0	0.789751	0	0.841284	0	1.43626	0	0	0	7.39856	0	0	0	0	2.4461	0.773918	-0.198944	0.463981	-0.428776
NC_000001.11	40147701	40161278	-	970	gene-LOC105378671	LOC105378671	lncRNA	105378671	uncharacterized LOC105378671	0	0	1	0	1	1	1	0	1	0	5	1	1	2	1	4	1	7	0	0	0.859595	0	0.789751	0.849313	0.841284	0	1.43626	0	3.73868	0.984226	2.46619	2.77567	1.10689	3.35583	0.823398	8.56137	1.58825	0.637228	0.674918	0.944155
NC_000001.11	40161387	40240921	+	6321	gene-RLF	RLF	protein_coding	6018	RLF zinc finger	990	715	1147	462	560	556	692	622	384	846	1205	951	96	284	360	671	658	482	774.951	728.278	985.955	448.242	442.261	472.218	582.169	506.509	551.523	767.382	901.022	935.999	236.754	394.146	398.48	562.941	541.796	589.511	601.119	0.683113	0.156378	4.36834
NC_000001.11	40247937	40251684	+	696	gene-TMCO2	TMCO2	protein_coding	127391	transmembrane and coiled-coil domains 2	1	1	1	1	0	0	0	0	0	0	0	0	5	2	0	0	2	1	0.782779	1.01857	0.859595	0.970222	0	0	0	0	0	0	0	0	12.3309	2.77567	0	0	1.6468	1.22305	1.20042	-0.925155	0.599684	-1.54274
NC_000001.11	40258236	40294180	+	4251	gene-ZMPSTE24	ZMPSTE24	protein_coding	10269	zinc metallopeptidase STE24	376	248	352	411	544	462	512	411	276	220	305	285	102	311	428	530	550	356	294.325	252.605	302.577	398.761	429.625	392.383	430.737	334.687	396.407	199.555	228.06	280.504	251.551	431.617	473.748	444.648	452.869	435.407	357.226	0.181049	0.178878	1.01214
NC_000001.11	40300489	40317286	-	3419	gene-COL9A2	COL9A2	protein_coding	1298	collagen type IX alpha 2 chain	54	50	44	3	14	14	2	5	2	44	50	23	27	17	18	13	17	10	42.2701	50.9285	37.8222	2.91066	11.0565	11.8904	1.68257	4.07162	2.87252	39.9111	37.3868	22.6372	66.5871	23.5932	19.924	10.9065	13.9978	12.2305	22.9266	-1.30655	0.452619	-2.88664
NC_000001.11	40344834	40423326	+	7901	gene-SMAP2	SMAP2	protein_coding	64744	small ArfGAP2	659	492	620	349	375	403	276	304	169	436	513	370	122	264	257	320	360	192	515.851	501.137	532.949	338.607	296.157	342.273	232.194	247.554	242.728	395.483	383.589	364.164	300.875	366.389	284.47	268.467	296.423	234.826	341.341	-0.242642	0.119267	-2.03445
NC_000001.11	40450064	40463715	+	2332	gene-ZFP69B	ZFP69B	protein_coding	65243	ZFP69 zinc finger protein B	37	44	42	74	84	97	46	48	34	40	30	26	32	38	78	33	56	32	28.9628	44.8171	36.103	71.7964	66.3391	82.3833	38.6991	39.0875	48.8328	36.2828	22.4321	25.5899	78.918	52.7378	86.3373	27.6856	46.1103	39.1377	48.4585	-0.907979	0.278472	-3.26057
NC_000001.11	40477290	40496343	+	2819	gene-ZFP69	ZFP69	protein_coding	339559	ZFP69 zinc finger protein	43	32	31	33	50	47	33	20	13	31	38	31	12	25	30	47	38	17	33.6595	32.5943	26.6474	32.0173	39.4875	39.9177	27.7624	16.2865	18.6713	28.1192	28.414	30.511	29.5942	34.6959	33.2067	39.431	31.2891	20.7919	30.1721	-0.0743686	0.302989	-0.245449
NC_000001.11	40486789	40508695	-	965	gene-EXO5-DT	EXO5-DT	lncRNA	105378672	EXO5 divergent transcript	12	14	15	14	13	13	15	15	5	11	7	8	6	4	5	7	12	6	9.39335	14.26	12.8939	13.5831	10.2668	11.0411	12.6193	12.2149	7.18129	9.97777	5.23415	7.87381	14.7971	5.55135	5.53444	5.87271	9.88077	7.33831	9.75078	-0.0108465	0.493842	-0.0219634
NC_000001.11	40508767	40516038	+	2447	gene-EXO5	EXO5	protein_coding	64789	exonuclease 5	31	29	42	57	56	58	54	46	23	45	62	41	19	26	38	33	34	32	24.2662	29.5385	36.103	55.3026	44.2261	49.2601	45.4293	37.4589	33.0339	40.8182	46.3596	40.3533	46.8576	36.0838	42.0618	27.6856	27.9955	39.1377	38.9984	-0.387317	0.272695	-1.42033
NC_000001.11	40530578	40531546	-	837	gene-LOC124904149	LOC124904149	lncRNA	124904149	uncharacterized LOC124904149	0	3	1	3	5	1	1	1	1	1	3	1	6	6	3	2	1	2	0	3.05571	0.859595	2.91066	3.94875	0.849313	0.841284	0.814323	1.43626	0.90707	2.24321	0.984226	14.7971	8.32702	3.32067	1.67792	0.823398	2.4461	2.79126	-1.57858	0.663364	-2.37966
NC_000001.11	40531637	40548167	+	2019	gene-ZNF684	ZNF684	protein_coding	127396	zinc finger protein 684	33	20	20	43	58	65	69	63	49	19	26	23	7	34	39	60	69	52	25.8317	20.3714	17.1919	41.7195	45.8056	55.2053	58.0486	51.3024	70.3766	17.2343	19.4411	22.6372	17.2633	47.1865	43.1687	50.3375	56.8145	63.5987	40.1964	0.553132	0.28251	1.95792
NC_000001.11	40559340	40561055	+	1716	gene-LOC100328982	LOC100328982	pseudogene	100328982	eukaryotic translation initiation factor 2 subunit gamma pseudogene	0	1	0	0	0	0	0	1	2	1	2	0	1	0	1	0	0	2	0	1.01857	0	0	0	0	0	0.814323	2.87252	0.90707	1.49547	0	2.46619	0	1.10689	0	0	2.4461	0.729285	-0.0856889	0.552965	-0.154963
NC_000001.11	40563189	40568566	+	788	gene-LOC105378673	LOC105378673	lncRNA	105378673	uncharacterized LOC105378673	1	0	0	1	0	0	0	0	1	0	0	0	2	1	0	2	0	0	0.782779	0	0	0.970222	0	0	0	0	1.43626	0	0	0	4.93237	1.38784	0	1.67792	0	0	0.621521	-0.240711	0.470447	-0.511665
NC_000001.11	40620680	40692066	-	7750	gene-RIMS3	RIMS3	protein_coding	9783	regulating synaptic membrane exocytosis 3	51	28	38	29	54	54	57	70	36	46	33	28	31	38	26	81	84	44	39.9217	28.52	32.6646	28.1364	42.6466	45.8629	47.9532	57.0026	51.7053	41.7252	24.6753	27.5583	76.4518	52.7378	28.7791	67.9556	69.1654	53.8143	45.4042	0.331862	0.308673	1.07512
NC_000001.11	40658033	40667676	+	3708	gene-LOC105378675	LOC105378675	lncRNA	105378675	uncharacterized LOC105378675	1	0	0	0	0	0	3	0	1	4	3	3	11	4	2	0	0	5	0.782779	0	0	0	0	0	2.52385	0	1.43626	3.62828	2.24321	2.95268	27.1281	5.55135	2.21378	0	0	6.11526	3.03197	-1.32487	0.667385	-1.98517
NC_000001.11	40689080	40692261	-	3182	gene-NFYC-AS1	NFYC-AS1	lncRNA	100130557	NFYC antisense RNA 1	38	30	32	33	42	34	39	34	24	27	44	22	20	15	18	32	35	26	29.7456	30.5571	27.507	32.0173	33.1695	28.8766	32.8101	27.687	34.4702	24.4909	32.9004	21.653	49.3237	20.8176	19.924	26.8467	28.8189	31.7994	29.6342	0.0717349	0.320832	0.22359
NC_000001.11	40691704	40771603	+	7296	gene-NFYC	NFYC	protein_coding	4802	nuclear transcription factor Y subunit gamma	384	277	316	392	551	517	630	705	369	217	302	228	103	252	346	718	676	401	300.587	282.144	271.632	380.327	435.153	439.095	530.009	574.098	529.979	196.834	225.816	224.404	254.017	349.735	382.983	602.372	556.617	490.444	390.347	0.710533	0.128301	5.53804
NC_000001.11	40754355	40754446	+	92	gene-MIR30E	MIR30E	miRNA	407034	microRNA 30e	3	2	0	1	2	1	2	3	3	1	5	1	0	0	0	4	3	3	2.34834	2.03714	0	0.970222	1.5795	0.849313	1.68257	2.44297	4.30877	0.90707	3.73868	0.984226	0	0	0	3.35583	2.47019	3.66916	1.74133	1.43723	0.670478	2.14358
NC_000001.11	40757284	40757372	+	89	gene-MIR30C1	MIR30C1	miRNA	407031	microRNA 30c-1	0	1	4	0	1	3	8	10	7	6	1	4	6	7	5	5	9	7	0	1.01857	3.43838	0	0.789751	2.54794	6.73027	8.14323	10.0538	5.44242	0.747736	3.9369	14.7971	9.71486	5.53444	4.19479	7.41058	8.56137	5.17012	-0.380615	0.602299	-0.631936
NC_000001.11	40783787	40840452	+	4663	gene-KCNQ4	KCNQ4	protein_coding	9132	potassium voltage-gated channel subfamily Q member 4	7	5	5	9	20	14	17	8	9	3	5	3	14	8	9	4	7	11	5.47945	5.09285	4.29797	8.73199	15.795	11.8904	14.3018	6.51459	12.9263	2.72121	3.73868	2.95268	34.5266	11.1027	9.962	3.35583	5.76379	13.4536	9.58931	-1.03326	0.530666	-1.9471
NC_000001.11	40848097	40857494	-	547	gene-LOC105378676	LOC105378676	lncRNA	105378676	uncharacterized LOC105378676	0	0	0	0	0	0	0	1	0	0	1	1	1	0	0	0	0	0	0	0	0	0	0	0	0	0.814323	0	0	0.747736	0.984226	2.46619	0	0	0	0	0	0.278471	-0.105372	0.329747	-0.319553
NC_000001.11	40861054	40862363	-	1310	gene-CITED4	CITED4	protein_coding	163732	Cbp/p300 interacting transactivator with Glu/Asp rich carboxy-terminal domain 4	97	49	61	82	73	62	35	30	14	102	89	120	19	21	31	44	33	22	75.9296	49.9099	52.4353	79.5582	57.6518	52.6574	29.4449	24.4297	20.1076	92.5212	66.5485	118.107	46.8576	29.1446	34.3135	36.9142	27.1721	26.9072	51.145	-0.22023	0.319426	-0.689457
NC_000001.11	40862384	40866931	+	1332	gene-LOC124904157	LOC124904157	lncRNA	124904157	uncharacterized LOC124904157	0	0	0	0	0	0	0	0	0	3	0	0	3	0	0	0	0	1	0	0	0	0	0	0	0	0	0	2.72121	0	0	7.39856	0	0	0	0	1.22305	0.630157	-0.165575	0.329747	-0.502128
NC_000001.11	40979696	41012565	+	6197	gene-CTPS1	CTPS1	protein_coding	1503	CTP synthase 1	162	149	113	332	387	398	216	212	114	199	260	190	108	163	259	192	199	141	126.81	151.767	97.1342	322.114	305.634	338.027	181.717	172.637	163.733	180.507	194.411	187.003	266.348	226.217	286.684	161.08	163.856	172.45	205.452	-0.644454	0.144183	-4.46969
NC_000001.11	41014590	41043890	+	4800	gene-SLFNL1-AS1	SLFNL1-AS1	lncRNA	100507178	SLFNL1 antisense RNA 1	23	19	17	29	29	43	23	29	10	31	44	32	7	8	7	12	17	4	18.0039	19.3528	14.6131	28.1364	22.9028	36.5205	19.3495	23.6154	14.3626	28.1192	32.9004	31.4952	17.2633	11.1027	7.74822	10.0675	13.9978	4.89221	19.6913	-0.156097	0.425785	-0.366609
NC_000001.11	41015597	41021725	-	2798	gene-SLFNL1	SLFNL1	protein_coding	200172	schlafen like 1	11	6	6	4	4	3	9	16	12	7	12	6	3	2	4	11	5	2	8.61057	6.11142	5.15757	3.88089	3.159	2.54794	7.57156	13.0292	17.2351	6.34949	8.97283	5.90536	7.39856	2.77567	4.42755	9.22854	4.11699	2.4461	6.60691	0.179926	0.569798	0.315771
NC_000001.11	41027202	41242306	-	4927	gene-SCMH1	SCMH1	protein_coding	22955	Scm polycomb group protein homolog 1	278	204	225	321	297	305	382	423	240	275	305	235	74	155	172	325	373	209	217.613	207.788	193.409	311.441	234.556	259.04	321.371	344.459	344.702	249.444	228.06	231.293	182.498	215.115	190.385	272.661	307.127	255.618	253.699	0.498526	0.133481	3.73479
NC_000001.11	41098799	41099183	+	385	gene-RPL23AP17	RPL23AP17	pseudogene	100271138	ribosomal protein L23a pseudogene 17	0	0	0	0	0	0	1	0	0	1	0	2	0	1	0	0	0	0	0	0	0	0	0	0	0.841284	0	0	0.90707	0	1.96845	0	1.38784	0	0	0	0	0.283591	-0.105372	0.329747	-0.319553
NC_000001.11	41237728	41264558	+	1847	gene-LOC102723924	LOC102723924	lncRNA	102723924	translation initiation factor IF-2	4	3	4	2	3	7	2	8	2	4	5	3	4	0	3	5	6	2	3.13112	3.05571	3.43838	1.94044	2.36925	5.94519	1.68257	6.51459	2.87252	3.62828	3.73868	2.95268	9.86475	0	3.32067	4.19479	4.94039	2.4461	3.66867	0.0478926	0.637512	0.0751243
NC_000001.11	41264418	41264879	-	462	gene-RPL36AP9	RPL36AP9	pseudogene	100271139	ribosomal protein L36a pseudogene 9	0	0	0	0	0	1	1	0	0	0	0	0	1	0	0	0	1	1	0	0	0	0	0	0.849313	0.841284	0	0	0	0	0	2.46619	0	0	0	0.823398	1.22305	0.344624	0.0206823	0.38187	0.0541606
NC_000001.11	41302918	41305943	-	1157	gene-LOC124904158	LOC124904158	lncRNA	124904158	uncharacterized LOC124904158	0	0	1	1	1	1	1	0	0	0	2	0	1	0	1	1	0	0	0	0	0.859595	0.970222	0.789751	0.849313	0.841284	0	0	0	1.49547	0	2.46619	0	1.10689	0.838958	0	0	0.567648	-0.391245	0.583828	-0.670137
NC_000001.11	41322850	41334597	+	3443	gene-LOC124904159	LOC124904159	lncRNA	124904159	uncharacterized LOC124904159	0	0	0	0	1	0	1	1	0	0	0	0	12	1	1	1	1	0	0	0	0	0	0.789751	0	0.841284	0.814323	0	0	0	0	29.5942	1.38784	1.10689	0.838958	0.823398	0	2.01093	-1.80576	0.619772	-2.91359
NC_000001.11	41361434	41383590	+	2885	gene-FOXO6	FOXO6	protein_coding	100132074	forkhead box O6	4	5	3	15	9	10	14	7	10	14	17	13	8	3	3	24	21	10	3.13112	5.09285	2.57878	14.5533	7.10776	8.49313	11.778	5.70026	14.3626	12.699	12.7115	12.7949	19.7295	4.16351	3.32067	20.135	17.2914	12.2305	10.4374	0.939465	0.514779	1.82499
NC_000001.11	41375004	41375669	-	394	gene-FOXO6-AS1	FOXO6-AS1	lncRNA	101929901	FOXO6 antisense RNA 1	0	0	3	0	0	0	0	1	0	1	0	1	0	0	0	0	0	0	0	0	2.57878	0	0	0	0	0.814323	0	0.90707	0	0.984226	0	0	0	0	0	0	0.293578	0	0.329747	0
NC_000001.11	41426381	41464989	+	7997	gene-LOC105378678	LOC105378678	lncRNA	105378678	uncharacterized LOC105378678	25	22	10	11	11	13	17	24	11	5	13	9	16	5	17	17	14	13	19.5695	22.4085	8.59595	10.6724	8.68726	11.0411	14.3018	19.5438	15.7988	4.53535	9.72057	8.85804	39.459	6.93919	18.8171	14.2623	11.5276	15.8997	14.4799	-0.482917	0.470655	-1.02605
NC_000001.11	41478775	41484683	-	1428	gene-EDN2	EDN2	protein_coding	1907	endothelin 2	0	0	0	0	0	0	1	0	0	0	2	1	4	5	3	0	2	1	0	0	0	0	0	0	0.841284	0	0	0	1.49547	0.984226	9.86475	6.93919	3.32067	0	1.6468	1.22305	1.46197	-1.42136	0.64884	-2.19062
NC_000001.11	41506365	42035934	-	26454	gene-HIVEP3	HIVEP3	protein_coding	59269	HIVEP zinc finger 3	713	606	709	353	431	447	200	299	118	638	537	454	215	308	419	176	162	111	558.122	617.254	609.453	342.488	340.383	379.643	168.257	243.483	169.478	578.711	401.534	446.839	530.23	427.454	463.786	147.657	133.39	135.759	371.884	-1.73438	0.165352	-10.489
NC_000001.11	41628749	41628816	-	68	gene-LOC128125817	LOC128125817	protein_coding	128125817	uncharacterized LOC128125817	29	24	24	12	10	14	4	8	2	19	18	14	6	20	38	4	4	2	22.7006	24.4457	20.6303	11.6427	7.89751	11.8904	3.36514	6.51459	2.87252	17.2343	13.4593	13.7792	14.7971	27.7567	42.0618	3.35583	3.29359	2.4461	13.8968	-2.74739	0.47407	-5.79532
NC_000001.11	41981532	41997018	+	602	gene-LOC124904160	LOC124904160	lncRNA	124904160	uncharacterized LOC124904160	0	0	0	0	0	0	0	0	0	0	0	0	3	0	0	1	0	0	0	0	0	0	0	0	0	0	0	0	0	0	7.39856	0	0	0.838958	0	0	0.45764	-0.165575	0.329747	-0.502128
NC_000001.11	42045223	42051778	+	855	gene-LOC124904161	LOC124904161	lncRNA	124904161	uncharacterized LOC124904161	0	0	0	0	2	0	2	0	1	0	0	0	1	2	0	1	0	1	0	0	0	0	1.5795	0	1.68257	0	1.43626	0	0	0	2.46619	2.77567	0	0.838958	0	1.22305	0.666789	-0.299754	0.521849	-0.574407
NC_000001.11	42153410	42155820	+	604	gene-GUCA2B	GUCA2B	protein_coding	2981	guanylate cyclase activator 2B	0	0	0	0	0	0	0	0	0	0	1	0	0	0	1	0	0	1	0	0	0	0	0	0	0	0	0	0	0.747736	0	0	0	1.10689	0	0	1.22305	0.170982	-0.0451685	0.329747	-0.136979
NC_000001.11	42162690	42164745	-	597	gene-GUCA2A	GUCA2A	protein_coding	2980	guanylate cyclase activator 2A	0	0	0	0	1	0	0	0	0	0	0	0	2	3	1	0	0	1	0	0	0	0	0.789751	0	0	0	0	0	0	0	4.93237	4.16351	1.10689	0	0	1.22305	0.678643	-0.654249	0.444372	-1.4723
NC_000001.11	42176548	42335880	-	15106	gene-FOXJ3	FOXJ3	protein_coding	22887	forkhead box J3	1001	738	950	674	795	788	899	749	438	1106	1365	975	220	430	549	758	749	472	783.562	751.705	816.615	653.929	627.852	669.259	756.314	609.928	629.081	1003.22	1020.66	959.62	542.561	596.77	607.682	635.93	616.725	577.281	714.372	0.0598313	0.0924104	0.647452
NC_000001.11	42380792	42424232	+	10638	gene-RIMKLA	RIMKLA	protein_coding	284716	ribosomal modification protein rimK like family member A	13	11	14	9	10	6	15	16	6	12	14	12	18	16	15	88	94	27	10.1761	11.2043	12.0343	8.73199	7.89751	5.09588	12.6193	13.0292	8.61755	10.8848	10.4683	11.8107	44.3914	22.2054	16.6033	73.8283	77.3994	33.0224	21.6678	1.17479	0.393323	2.98683
NC_000001.11	42412352	42412824	-	473	gene-RPS15AP8	RPS15AP8	pseudogene	100271143	ribosomal protein S15a pseudogene 8	0	0	0	0	0	0	0	1	1	0	0	0	0	0	0	0	1	0	0	0	0	0	0	0	0	0.814323	1.43626	0	0	0	0	0	0	0	0.823398	0	0.170777	0.0150348	0.329747	0.0455949
NC_000001.11	42430329	42456022	-	1530	gene-ZMYND12	ZMYND12	protein_coding	84217	zinc finger MYND-type containing 12	12	5	4	5	12	10	6	9	2	7	8	10	5	3	6	10	5	5	9.39335	5.09285	3.43838	4.85111	9.47701	8.49313	5.0477	7.32891	2.87252	6.34949	5.98189	9.84226	12.3309	4.16351	6.64133	8.38958	4.11699	6.11526	6.66257	-0.165285	0.547962	-0.301636
NC_000001.11	42456107	42657190	+	8820	gene-CCDC30	CCDC30	protein_coding	728621	coiled-coil domain containing 30	102	76	99	74	94	90	98	91	44	66	86	62	52	60	86	120	112	64	79.8435	77.4113	85.0999	71.7964	74.2366	76.4382	82.4458	74.1034	63.1953	59.8666	64.3053	61.022	128.242	83.2702	95.1924	100.675	92.2206	78.2754	80.4244	-0.121519	0.186743	-0.650726
NC_000001.11	42456341	42473417	+	3114	gene-PPCS	PPCS	protein_coding	79717	phosphopantothenoylcysteine synthetase	220	171	206	199	270	210	216	175	106	128	169	152	58	202	257	234	221	168	172.211	174.176	177.077	193.074	213.233	178.356	181.717	142.507	152.243	116.105	126.367	149.602	143.039	280.343	284.47	196.316	181.971	205.473	181.571	-0.305163	0.191565	-1.593
NC_000001.11	42499796	42500414	-	619	gene-TMSB4XP1	TMSB4XP1	pseudogene	7115	TMSB4X pseudogene 1	108	63	82	90	121	114	39	38	19	53	51	49	25	94	138	40	43	29	84.5402	64.1699	70.4868	87.3199	95.5599	96.8217	32.8101	30.9443	27.2889	48.0747	38.1345	48.2271	61.6547	130.457	152.751	33.5583	35.4061	35.4685	65.2041	-1.70426	0.263654	-6.46402
NC_000001.11	42569034	42569138	+	105	gene-RNU6-536P	RNU6-536P	pseudogene	106481350	RNA%2C U6 small nuclear 536%2C pseudogene	1	0	0	1	0	0	0	1	0	2	2	1	1	0	0	0	0	1	0.782779	0	0	0.970222	0	0	0	0.814323	0	1.81414	1.49547	0.984226	2.46619	0	0	0	0	1.22305	0.586134	-0.143892	0.566429	-0.254033
NC_000001.11	42570821	42675806	-	2290	gene-LOC124904162	LOC124904162	lncRNA	124904162	uncharacterized LOC124904162	3	5	3	5	7	9	2	7	1	7	9	4	7	6	6	5	4	7	2.34834	5.09285	2.57878	4.85111	5.52826	7.64382	1.68257	5.70026	1.43626	6.34949	6.72963	3.9369	17.2633	8.32702	6.64133	4.19479	3.29359	8.56137	5.67554	-0.760693	0.56266	-1.35196
NC_000001.11	42658423	42681654	+	4919	gene-PPIH	PPIH	protein_coding	10465	peptidylprolyl isomerase H	75	58	82	88	102	93	73	79	42	56	102	64	36	57	56	66	74	51	58.7084	59.0771	70.4868	85.3795	80.5546	78.9861	61.4137	64.3316	60.3228	50.7959	76.2691	62.9905	88.7827	79.1067	61.9858	55.3712	60.9314	62.3757	67.6594	-0.323147	0.212735	-1.51901
NC_000001.11	42682418	42703805	+	3209	gene-YBX1	YBX1	protein_coding	4904	Y-box binding protein 1	5356	4105	5758	6463	8840	7179	7188	6650	3461	4391	5937	4863	4026	7318	8273	6632	6108	4236	4192.57	4181.23	4949.55	6270.54	6981.4	6097.22	6047.15	5415.25	4970.89	3982.95	4439.31	4786.29	9928.87	10156.2	9157.29	5563.97	5029.31	5180.85	5962.82	-0.885663	0.096615	-9.16693
NC_000001.11	42733093	42740236	-	3584	gene-CLDN19	CLDN19	protein_coding	149461	claudin 19	0	0	0	1	1	1	1	0	0	1	0	2	6	3	2	2	0	3	0	0	0	0.970222	0.789751	0.849313	0.841284	0	0	0.90707	0	1.96845	14.7971	4.16351	2.21378	1.67792	0	3.66916	1.82487	-1.11124	0.674322	-1.64793
NC_000001.11	42746374	42767028	-	3133	gene-P3H1	P3H1	protein_coding	64175	prolyl 3-hydroxylase 1	1527	1081	1386	2222	2807	2520	1630	1710	1006	900	1200	895	284	826	1218	1870	1853	1322	1195.3	1101.07	1191.4	2155.83	2216.83	2140.27	1371.29	1392.49	1444.88	816.363	897.283	880.882	700.397	1146.35	1348.19	1568.85	1525.76	1616.88	1372.8	0.541922	0.147986	3.66197
NC_000001.11	42767249	42779491	+	4760	gene-C1orf50	C1orf50	protein_coding	79078	chromosome 1 open reading frame 50	86	79	82	80	116	86	106	107	53	104	126	88	38	37	42	109	120	64	67.319	80.4671	70.4868	77.6177	91.6111	73.0409	89.1761	87.1326	76.1217	94.3353	94.2148	86.6119	93.7151	51.35	46.4893	91.4464	98.8077	78.2754	80.4566	0.570529	0.220057	2.59264
NC_000001.11	42776666	42784895	-	493	gene-TMEM269-DT	TMEM269-DT	lncRNA	105378683	TMEM269 divergent transcript	2	0	0	0	0	0	0	1	1	1	1	2	3	1	4	1	0	3	1.56556	0	0	0	0	0	0	0.814323	1.43626	0.90707	0.747736	1.96845	7.39856	1.38784	4.42755	0.838958	0	3.66916	1.39786	-0.807321	0.665216	-1.21362
NC_000001.11	42784991	42800827	+	3404	gene-TMEM269	TMEM269	protein_coding	100129924	transmembrane protein 269	2	6	6	2	3	2	4	0	2	18	19	12	7	3	3	1	1	2	1.56556	6.11142	5.15757	1.94044	2.36925	1.69863	3.36514	0	2.87252	16.3273	14.207	11.8107	17.2633	4.16351	3.32067	0.838958	0.823398	2.4461	5.34897	-1.57465	0.641092	-2.45619
NC_000001.11	42788321	42793669	-	623	gene-LOC107984946	LOC107984946	lncRNA	107984946	uncharacterized LOC107984946	0	0	0	0	0	0	3	0	0	0	0	0	1	1	0	1	0	1	0	0	0	0	0	0	2.52385	0	0	0	0	0	2.46619	1.38784	0	0.838958	0	1.22305	0.468883	-0.0671576	0.396458	-0.169394
NC_000001.11	42807052	42817397	-	832	gene-SVBP	SVBP	protein_coding	374969	small vasohibin binding protein	74	64	83	86	125	103	118	104	56	38	51	42	51	78	132	138	118	71	57.9257	65.1885	71.3464	83.4391	98.7189	87.4792	99.2715	84.6896	80.4304	34.4687	38.1345	41.3375	125.776	108.251	146.109	115.776	97.161	86.8367	84.5744	-0.334087	0.186396	-1.79235
NC_000001.11	42817122	42844991	+	8697	gene-ERMAP	ERMAP	protein_coding	114625	erythroblast membrane associated protein %28Scianna blood group%29	93	81	85	119	132	152	103	137	70	88	119	76	49	55	75	100	99	69	72.7985	82.5042	73.0656	115.456	104.247	129.096	86.6523	111.562	100.538	79.8222	88.9806	74.8012	120.843	76.331	83.0166	83.8958	81.5164	84.3906	91.6399	-0.113645	0.193777	-0.586474
NC_000001.11	42831900	42837659	-	5052	gene-LOC124904163	LOC124904163	lncRNA	124904163	uncharacterized LOC124904163	51	48	59	34	29	28	23	28	8	24	20	20	8	13	17	14	28	12	39.9217	48.8914	50.7161	32.9875	22.9028	23.7808	19.3495	22.8011	11.4901	21.7697	14.9547	19.6845	19.7295	18.0419	18.8171	11.7454	23.0551	14.6766	24.1842	-0.165262	0.369418	-0.447357
NC_000001.11	42846613	42852477	+	5659	gene-ZNF691	ZNF691	protein_coding	51058	zinc finger protein 691	151	119	121	89	106	118	123	133	72	106	93	70	30	63	94	129	128	88	118.2	121.21	104.011	86.3497	83.7136	100.219	103.478	108.305	103.411	96.1495	69.5395	68.8958	73.9856	87.4337	104.048	108.226	105.395	107.629	97.2332	0.234373	0.18354	1.27696
NC_000001.11	42857622	42888792	+	2365	gene-LOC339539	LOC339539	lncRNA	339539	uncharacterized LOC339539	4	2	3	1	1	5	2	4	5	4	4	2	14	1	2	0	1	3	3.13112	2.03714	2.57878	0.970222	0.789751	4.24656	1.68257	3.25729	7.18129	3.62828	2.99094	1.96845	34.5266	1.38784	2.21378	0	0.823398	3.66916	4.2824	-1.73297	0.676323	-2.56234
NC_000001.11	42886351	42888721	-	2371	gene-LOC100420252	LOC100420252	pseudogene	100420252	transmembrane channel like 6 pseudogene	1	0	0	1	1	2	0	2	1	0	3	1	7	2	2	0	0	0	0.782779	0	0	0.970222	0.789751	1.69863	0	1.62865	1.43626	0	2.24321	0.984226	17.2633	2.77567	2.21378	0	0	0	1.82147	-2.15338	0.662066	-3.25252
NC_000001.11	42903114	42904112	+	999	gene-ATP6V1E1P1	ATP6V1E1P1	pseudogene	343515	ATPase H%2B transporting V1 subunit E1 pseudogene 1	2	0	4	1	0	0	2	1	0	2	2	2	1	4	1	3	0	4	1.56556	0	3.43838	0.970222	0	0	1.68257	0.814323	0	1.81414	1.49547	1.96845	2.46619	5.55135	1.10689	2.51687	0	4.89221	1.68237	-0.168027	0.679333	-0.247341
NC_000001.11	42925353	42958868	-	3384	gene-SLC2A1	SLC2A1	protein_coding	6513	solute carrier family 2 member 1	1222	762	1000	626	853	763	635	540	324	387	448	381	396	566	378	401	426	258	956.556	776.151	859.595	607.359	673.658	648.026	534.215	439.735	465.347	351.036	334.986	374.99	976.61	785.516	418.404	336.422	350.768	315.548	566.94	-1.08363	0.204293	-5.30429
NC_000001.11	42959049	42983358	+	1124	gene-SLC2A1-DT	SLC2A1-DT	lncRNA	440584	SLC2A1 divergent transcript	18	9	24	6	7	7	8	8	11	6	8	2	3	4	7	2	9	4	14.09	9.16713	20.6303	5.82133	5.52826	5.94519	6.73027	6.51459	15.7988	5.44242	5.98189	1.96845	7.39856	5.55135	7.74822	1.67792	7.41058	4.89221	7.68319	-0.442432	0.562321	-0.786796
NC_000001.11	42991438	42991543	+	106	gene-RNU6-880P	RNU6-880P	pseudogene	106479955	RNA%2C U6 small nuclear 880%2C pseudogene	1	1	0	0	1	0	0	0	0	0	2	0	1	0	0	0	0	0	0.782779	1.01857	0	0	0.789751	0	0	0	0	0	1.49547	0	2.46619	0	0	0	0	0	0.364042	-0.147204	0.384542	-0.382803
NC_000001.11	43023549	43023637	-	89	gene-LOC124904715	LOC124904715	pseudogene	124904715	uncharacterized LOC124904715	0	0	0	0	0	0	0	0	1	0	0	0	3	0	0	0	0	0	0	0	0	0	0	0	0	0	1.43626	0	0	0	7.39856	0	0	0	0	0	0.490823	-0.225778	0.329747	-0.684702
NC_000001.11	43142962	43156396	+	2920	gene-CFAP144	CFAP144	protein_coding	440585	cilia and flagella associated protein 144	4	4	0	1	7	4	5	5	1	4	0	1	3	4	4	6	7	5	3.13112	4.07428	0	0.970222	5.52826	3.39725	4.20642	4.07162	1.43626	3.62828	0	0.984226	7.39856	5.55135	4.42755	5.03375	5.76379	6.11526	3.65101	0.0331966	0.637166	0.0521004
NC_000001.11	43164174	43172570	-	1642	gene-EBNA1BP2	EBNA1BP2	protein_coding	10969	EBNA1 binding protein 2	548	428	575	575	777	630	342	408	220	378	490	377	226	548	898	376	460	276	428.963	435.948	494.267	557.877	613.637	535.067	287.719	332.244	315.977	342.873	366.391	371.053	557.358	760.535	993.986	315.448	378.763	337.562	468.093	-1.1601	0.158025	-7.34123
NC_000001.11	43171652	43171712	-	61	gene-MIR6733	MIR6733	miRNA	102465439	microRNA 6733	2	4	4	3	4	2	1	3	2	2	2	5	1	1	2	2	2	0	1.56556	4.07428	3.43838	2.91066	3.159	1.69863	0.841284	2.44297	2.87252	1.81414	1.49547	4.92113	2.46619	1.38784	2.21378	1.67792	1.6468	0	2.25703	-0.402018	0.674069	-0.596405
NC_000001.11	43172330	43254358	+	5534	gene-CFAP57	CFAP57	protein_coding	149465	cilia and flagella associated protein 57	6	4	7	4	4	2	4	2	1	4	3	6	16	12	11	1	5	8	4.69668	4.07428	6.01716	3.88089	3.159	1.69863	3.36514	1.62865	1.43626	3.62828	2.24321	5.90536	39.459	16.654	12.1758	0.838958	4.11699	9.78442	6.93126	-1.7833	0.58041	-3.07249
NC_000001.11	43181682	43250594	-	1766	gene-LOC105378685	LOC105378685	lncRNA	105378685	uncharacterized LOC105378685	0	1	0	0	0	0	2	0	0	0	1	1	3	2	5	0	0	1	0	1.01857	0	0	0	0	1.68257	0	0	0	0.747736	0.984226	7.39856	2.77567	5.53444	0	0	1.22305	1.18694	-1.53882	0.629333	-2.44516
NC_000001.11	43237346	43247877	-	452	gene-LOC124904164	LOC124904164	lncRNA	124904164	uncharacterized LOC124904164	1	0	0	0	0	1	1	0	0	0	0	0	2	0	0	0	0	0	0.782779	0	0	0	0	0.849313	0.841284	0	0	0	0	0	4.93237	0	0	0	0	0	0.411431	-0.165575	0.329747	-0.502128
NC_000001.11	43269983	43274002	+	2410	gene-TMEM125	TMEM125	protein_coding	128218	transmembrane protein 125	0	1	0	0	0	1	1	0	1	0	1	0	4	3	2	2	2	3	0	1.01857	0	0	0	0.849313	0.841284	0	1.43626	0	0.747736	0	9.86475	4.16351	2.21378	1.67792	1.6468	3.66916	1.56273	-0.681549	0.679824	-1.00254
NC_000001.11	43281877	43285857	-	1698	gene-C1orf210	C1orf210	protein_coding	149466	chromosome 1 open reading frame 210	0	0	0	0	0	0	0	0	0	0	1	0	2	0	0	0	0	0	0	0	0	0	0	0	0	0	0	0	0.747736	0	4.93237	0	0	0	0	0	0.315562	-0.165575	0.329747	-0.502128
NC_000001.11	43300982	43323108	+	4810	gene-TIE1	TIE1	protein_coding	7075	tyrosine kinase with immunoglobulin like and EGF like domains 1	5	5	3	1	1	5	2	1	2	13	19	15	22	12	18	0	1	7	3.9139	5.09285	2.57878	0.970222	0.789751	4.24656	1.68257	0.814323	2.87252	11.7919	14.207	14.7634	54.2561	16.654	19.924	0	0.823398	8.56137	9.10793	-2.50495	0.616034	-4.06626
NC_000001.11	43337818	43354466	+	3633	gene-MPL	MPL	protein_coding	4352	MPL proto-oncogene%2C thrombopoietin receptor	1	1	1	0	3	3	1	1	1	0	2	0	12	1	10	3	4	7	0.782779	1.01857	0.859595	0	2.36925	2.54794	0.841284	0.814323	1.43626	0	1.49547	0	29.5942	1.38784	11.0689	2.51687	3.29359	8.56137	3.81046	-1.06331	0.66715	-1.59381
NC_000001.11	43354684	43358673	-	770	gene-CDC20-DT	CDC20-DT	lncRNA	105378687	CDC20 divergent transcript	10	7	6	3	4	6	4	5	2	3	4	2	7	2	6	2	2	4	7.82779	7.12999	5.15757	2.91066	3.159	5.09588	3.36514	4.07162	2.87252	2.72121	2.99094	1.96845	17.2633	2.77567	6.64133	1.67792	1.6468	4.89221	4.676	-1.20451	0.602815	-1.99815
NC_000001.11	43358981	43363203	+	1649	gene-CDC20	CDC20	protein_coding	991	cell division cycle 20	18	18	18	20	24	30	16	28	6	17	28	26	51	74	50	12	12	9	14.09	18.3343	15.4727	19.4044	18.954	25.4794	13.4605	22.8011	8.61755	15.4202	20.9366	25.5899	125.776	102.7	55.3444	10.0675	9.88077	11.0075	29.6298	-2.9249	0.380546	-7.68606
NC_000001.11	43363401	43368011	-	1695	gene-ELOVL1	ELOVL1	protein_coding	64834	ELOVL fatty acid elongase 1	131	109	126	120	177	135	126	97	72	126	144	108	39	123	130	146	158	102	102.544	111.024	108.309	116.427	139.786	114.657	106.002	78.9894	103.411	114.291	107.674	106.296	96.1813	170.704	143.896	122.488	130.097	124.751	116.529	-0.156459	0.17897	-0.874219
NC_000001.11	43364648	43364715	-	68	gene-MIR6734	MIR6734	miRNA	102466723	microRNA 6734	0	0	2	0	0	0	0	0	0	2	1	0	0	0	0	0	0	0	0	0	1.71919	0	0	0	0	0	0	1.81414	0.747736	0	0	0	0	0	0	0	0.237837	0	0.329747	0
NC_000001.11	43368212	43379199	+	10552	gene-LOC112268225	LOC112268225	lncRNA	112268225	uncharacterized LOC112268225	37	35	28	19	12	30	25	42	32	33	34	36	46	27	28	22	20	26	28.9628	35.65	24.0687	18.4342	9.47701	25.4794	21.0321	34.2016	45.9602	29.9333	25.423	35.4321	113.445	37.4716	30.9929	18.4571	16.468	31.7994	32.3716	-1.24969	0.439415	-2.84398
NC_000001.11	43383917	43389800	-	2029	gene-MED8	MED8	protein_coding	112950	mediator complex subunit 8	448	310	504	344	472	367	269	283	151	512	881	638	127	230	233	258	272	190	350.685	315.757	433.236	333.756	372.762	311.698	226.305	230.454	216.875	464.42	658.756	627.936	313.206	319.203	257.905	216.451	223.964	232.38	339.208	-0.392411	0.159492	-2.46037
NC_000001.11	43385049	43385726	+	536	gene-MED8-AS1	MED8-AS1	lncRNA	107984947	MED8 antisense RNA 1	1	1	0	0	0	0	0	0	0	4	3	2	3	0	0	0	0	2	0.782779	1.01857	0	0	0	0	0	0	0	3.62828	2.24321	1.96845	7.39856	0	0	0	0	2.4461	1.08255	-0.331779	0.546289	-0.607332
NC_000001.11	43389899	43454247	+	14136	gene-SZT2	SZT2	protein_coding	23334	SZT2 subunit of KICSTOR complex	1286	981	1011	816	910	993	842	1336	560	1343	1393	977	138	344	460	734	832	464	1006.65	999.218	869.05	791.701	718.673	843.368	708.361	1087.94	804.304	1218.2	1041.6	961.589	340.334	477.416	509.169	615.795	685.067	567.496	791.44	0.473169	0.166664	2.83906
NC_000001.11	43447776	43448644	-	699	gene-SZT2-AS1	SZT2-AS1	lncRNA	100873952	SZT2 antisense RNA 1	3	1	1	1	2	2	2	2	0	5	0	3	0	1	1	0	0	1	2.34834	1.01857	0.859595	0.970222	1.5795	1.69863	1.68257	1.62865	0	4.53535	0	2.95268	0	1.38784	1.10689	0	0	1.22305	1.27733	-0.429391	0.664246	-0.646433
NC_000001.11	43448539	43448611	+	73	gene-MIR6735	MIR6735	miRNA	102465440	microRNA 6735	1	0	0	0	0	0	0	1	0	1	1	0	0	0	0	0	0	0	0.782779	0	0	0	0	0	0	0.814323	0	0.90707	0.747736	0	0	0	0	0	0	0	0.180662	0	0.329747	0
NC_000001.11	43450607	43453931	-	1705	gene-HYI	HYI	protein_coding	81888	hydroxypyruvate isomerase %28putative%29	94	69	85	45	70	71	71	60	47	79	94	74	48	80	79	73	94	52	73.5812	70.2814	73.0656	43.66	55.2826	60.3012	59.7312	48.8594	67.5041	71.6586	70.2872	72.8327	118.377	111.027	87.4442	61.244	77.3994	63.5987	71.452	-0.602904	0.200044	-3.01385
NC_000001.11	43453927	43456999	+	549	gene-HYI-AS1	HYI-AS1	lncRNA	100873923	HYI antisense RNA 1	2	2	0	0	2	1	0	2	1	1	2	0	1	1	0	0	0	0	1.56556	2.03714	0	0	1.5795	0.849313	0	1.62865	1.43626	0.90707	1.49547	0	2.46619	1.38784	0	0	0	0	0.852944	-0.672181	0.611009	-1.10012
NC_000001.11	43522051	43623666	+	8762	gene-PTPRF	PTPRF	protein_coding	5792	protein tyrosine phosphatase receptor type F	1482	1030	1107	538	662	565	374	418	204	1503	1635	1286	191	282	394	430	524	212	1160.08	1049.13	951.571	521.979	522.815	479.862	314.64	340.387	292.997	1363.33	1222.55	1265.71	471.042	391.37	436.114	360.752	431.46	259.287	657.504	-0.286703	0.14657	-1.95608
NC_000001.11	43650149	43705518	+	4486	gene-KDM4A	KDM4A	protein_coding	9682	lysine demethylase 4A	407	351	305	488	522	531	463	516	259	268	285	241	97	275	358	465	565	280	318.591	357.518	262.176	473.468	412.25	450.985	389.515	420.191	371.991	243.095	213.105	237.198	239.22	381.655	396.266	390.116	465.22	342.455	353.612	0.214254	0.167266	1.28092
NC_000001.11	43663630	43667832	-	1706	gene-LOC124904165	LOC124904165	lncRNA	124904165	uncharacterized LOC124904165	8	9	7	1	1	2	4	0	2	14	10	11	8	3	2	4	1	3	6.26223	9.16713	6.01716	0.970222	0.789751	1.69863	3.36514	0	2.87252	12.699	7.47736	10.8265	19.7295	4.16351	2.21378	3.35583	0.823398	3.66916	5.33893	-1.07632	0.636459	-1.69111
NC_000001.11	43699724	43707341	-	1574	gene-KDM4A-AS1	KDM4A-AS1	lncRNA	100132774	KDM4A antisense RNA 1	14	9	14	3	8	6	9	3	2	23	30	44	10	4	4	8	7	6	10.9589	9.16713	12.0343	2.91066	6.31801	5.09588	7.57156	2.44297	2.87252	20.8626	22.4321	43.3059	24.6619	5.55135	4.42755	6.71167	5.76379	7.33831	11.1348	-0.503933	0.545735	-0.923402
NC_000001.11	43707536	43931159	+	12354	gene-ST3GAL3	ST3GAL3	protein_coding	6487	ST3 beta-galactoside alpha-2%2C3-sialyltransferase 3	223	181	163	170	204	238	202	264	130	258	310	229	84	120	129	148	185	108	174.56	184.361	140.114	164.938	161.109	202.136	169.939	214.981	186.713	234.024	231.798	225.388	207.16	166.54	142.789	124.166	152.329	132.09	178.619	-0.300679	0.170971	-1.75865
NC_000001.11	43709392	43727343	-	469	gene-ST3GAL3-AS1	ST3GAL3-AS1	lncRNA	101929592	ST3GAL3 antisense RNA 1	0	1	0	0	0	0	0	1	0	0	0	0	4	0	0	0	0	1	0	1.01857	0	0	0	0	0	0.814323	0	0	0	0	9.86475	0	0	0	0	1.22305	0.717816	-0.273974	0.360642	-0.759683
NC_000001.11	43716471	43716564	+	94	gene-LOC124904721	LOC124904721	pseudogene	124904721	uncharacterized LOC124904721	0	3	0	0	0	1	2	1	1	1	5	1	0	0	0	1	1	1	0	3.05571	0	0	0	0.849313	1.68257	0.814323	1.43626	0.90707	3.73868	0.984226	0	0	0	0.838958	0.823398	1.22305	0.908531	0.481401	0.630717	0.76326
NC_000001.11	43771590	43774240	+	820	gene-LOC124904166	LOC124904166	lncRNA	124904166	uncharacterized LOC124904166	2	2	2	4	5	6	2	6	4	5	6	4	5	2	6	4	4	1	1.56556	2.03714	1.71919	3.88089	3.94875	5.09588	1.68257	4.88594	5.74503	4.53535	4.48642	3.9369	12.3309	2.77567	6.64133	3.35583	3.29359	1.22305	4.06334	-0.953541	0.605711	-1.57425
NC_000001.11	43838622	43838683	+	62	gene-MIR6079	MIR6079	miRNA	102464830	microRNA 6079	0	3	4	6	2	5	3	2	3	4	6	2	0	1	0	3	3	2	0	3.05571	3.43838	5.82133	1.5795	4.24656	2.52385	1.62865	4.30877	3.62828	4.48642	1.96845	0	1.38784	0	2.51687	2.47019	2.4461	2.52816	0.841387	0.671497	1.253
NC_000001.11	43933801	43937240	+	3018	gene-ARTN	ARTN	protein_coding	9048	artemin	1	1	1	2	0	0	2	3	0	1	2	5	4	1	1	1	3	1	0.782779	1.01857	0.859595	1.94044	0	0	1.68257	2.44297	0	0.90707	1.49547	4.92113	9.86475	1.38784	1.10689	0.838958	2.47019	1.22305	1.83013	-0.637459	0.680363	-0.93694
NC_000001.11	43937896	43940541	-	1210	gene-LINC02918	LINC02918	lncRNA	105378688	long intergenic non-protein coding RNA 2918	4	4	1	1	5	3	4	13	2	4	3	3	5	2	4	6	6	6	3.13112	4.07428	0.859595	0.970222	3.94875	2.54794	3.36514	10.5862	2.87252	3.62828	2.24321	2.95268	12.3309	2.77567	4.42755	5.03375	4.94039	7.33831	4.33481	-0.0122944	0.612749	-0.0200643
NC_000001.11	43944355	43946599	-	798	gene-LOC101929609	LOC101929609	lncRNA	101929609	uncharacterized LOC101929609	3	3	5	4	5	2	6	11	5	2	3	2	4	4	7	5	5	2	2.34834	3.05571	4.29797	3.88089	3.94875	1.69863	5.0477	8.95756	7.18129	1.81414	2.24321	1.96845	9.86475	5.55135	7.74822	4.19479	4.11699	2.4461	4.46471	-0.80183	0.574618	-1.39541
NC_000001.11	43946950	43968022	+	3904	gene-IPO13	IPO13	protein_coding	9670	importin 13	313	268	250	257	380	385	404	503	251	292	363	259	93	180	252	559	524	307	245.01	272.977	214.899	249.347	300.105	326.985	339.879	409.605	360.501	264.865	271.428	254.915	229.355	249.811	278.936	468.978	431.46	375.477	308.03	0.733745	0.139428	5.26255
NC_000001.11	43970010	43973369	+	2832	gene-DPH2	DPH2	protein_coding	1802	diphthamide biosynthesis 2	140	77	147	151	192	192	100	139	60	210	345	232	43	76	108	110	105	60	109.589	78.4299	126.36	146.503	151.632	163.068	84.1284	113.191	86.1755	190.485	257.969	228.34	106.046	105.476	119.544	92.2854	86.4568	73.3831	128.837	-0.384161	0.204885	-1.875
NC_000001.11	43973365	43974865	-	946	gene-LOC124904167	LOC124904167	lncRNA	124904167	uncharacterized LOC124904167	0	0	0	0	0	0	0	1	0	1	0	0	0	0	0	0	1	0	0	0	0	0	0	0	0	0.814323	0	0.90707	0	0	0	0	0	0	0.823398	0	0.141377	0.0150348	0.329747	0.0455949
NC_000001.11	43974960	43978295	+	1868	gene-ATP6V0B	ATP6V0B	protein_coding	533	ATPase H%2B transporting V0 subunit b	391	223	340	186	287	254	262	181	144	345	496	380	65	124	128	364	348	247	306.067	227.141	292.262	180.461	226.659	215.725	220.416	147.393	206.821	312.939	370.877	374.006	160.302	172.092	141.682	305.381	286.542	302.094	247.159	0.904763	0.172043	5.25895
NC_000001.11	43979210	43991171	+	2484	gene-B4GALT2	B4GALT2	protein_coding	8704	beta-1%2C4-galactosyltransferase 2	232	124	131	211	295	264	182	163	110	217	317	232	90	143	153	169	174	105	181.605	126.303	112.607	204.717	232.977	224.219	153.114	132.735	157.988	196.834	237.032	228.34	221.957	198.461	169.354	141.784	143.271	128.421	177.318	-0.482665	0.176979	-2.72724
NC_000001.11	43991599	43996528	+	1532	gene-CCDC24	CCDC24	protein_coding	149473	coiled-coil domain containing 24	46	32	36	22	25	21	19	33	7	35	32	31	13	7	23	16	19	9	36.0078	32.5943	30.9454	21.3449	19.7438	17.8356	15.9844	26.8727	10.0538	31.7475	23.9276	30.511	32.0604	9.71486	25.4584	13.4233	15.6446	11.0075	22.4932	-0.613324	0.393903	-1.55704
NC_000001.11	43996483	44031462	-	7953	gene-SLC6A9	SLC6A9	protein_coding	6536	solute carrier family 6 member 9	60	39	38	58	70	70	36	39	14	76	58	55	43	28	37	58	24	34	46.9668	39.7242	32.6646	56.2729	55.2826	59.4519	30.2862	31.7586	20.1076	68.9373	43.3687	54.1324	106.046	38.8594	40.9549	48.6596	19.7615	41.5838	46.3788	-0.648543	0.366569	-1.76923
NC_000001.11	44030414	44040436	+	674	gene-LOC107984948	LOC107984948	lncRNA	107984948	uncharacterized LOC107984948	18	12	16	3	12	4	6	3	2	26	24	23	5	9	9	5	8	0	14.09	12.2228	13.7535	2.91066	9.47701	3.39725	5.0477	2.44297	2.87252	23.5838	17.9457	22.6372	12.3309	12.4905	9.962	4.19479	6.58718	0	9.77481	-1.25379	0.527011	-2.37906
NC_000001.11	44032543	44035774	-	1124	gene-LOC124904168	LOC124904168	lncRNA	124904168	uncharacterized LOC124904168	0	0	0	0	0	0	0	1	0	0	1	0	6	0	0	0	0	2	0	0	0	0	0	0	0	0.814323	0	0	0.747736	0	14.7971	0	0	0	0	2.4461	1.04474	-0.377521	0.379811	-0.993971
NC_000001.11	44043927	44135140	+	4042	gene-KLF17	KLF17	protein_coding	128209	KLF transcription factor 17	17	11	8	19	27	25	8	7	2	6	10	6	18	26	47	1	2	8	13.3072	11.2043	6.87676	18.4342	21.3233	21.2328	6.73027	5.70026	2.87252	5.44242	7.47736	5.90536	44.3914	36.0838	52.0238	0.838958	1.6468	9.78442	15.0709	-3.11009	0.473761	-6.56468
NC_000001.11	44044803	44075089	-	973	gene-LOC124904169	LOC124904169	lncRNA	124904169	uncharacterized LOC124904169	0	0	0	0	0	0	0	0	0	1	0	0	5	1	0	1	0	4	0	0	0	0	0	0	0	0	0	0.90707	0	0	12.3309	1.38784	0	0.838958	0	4.89221	1.13095	-0.312146	0.454599	-0.686639
NC_000001.11	44103063	44104705	-	1643	gene-KRT8P47	KRT8P47	pseudogene	644743	keratin 8 pseudogene 47	1	0	0	1	0	0	0	1	0	2	1	0	4	3	1	0	1	1	0.782779	0	0	0.970222	0	0	0	0.814323	0	1.81414	0.747736	0	9.86475	4.16351	1.10689	0	0.823398	1.22305	1.23949	-1.31801	0.651224	-2.0239
NC_000001.11	44122054	44122595	-	542	gene-LOC100129492	LOC100129492	pseudogene	100129492	small nuclear ribonucleoprotein Sm D1 pseudogene	17	14	10	18	28	22	6	10	8	14	18	12	16	18	28	8	14	12	13.3072	14.26	8.59595	17.464	22.113	18.6849	5.0477	8.14323	11.4901	12.699	13.4593	11.8107	39.459	24.9811	30.9929	6.71167	11.5276	14.6766	15.8569	-1.41056	0.387858	-3.63679
NC_000001.11	44137821	44141631	-	3159	gene-KLF18	KLF18	protein_coding	105378952	KLF transcription factor 18	0	0	0	0	0	2	0	0	0	0	1	0	8	2	3	0	0	3	0	0	0	0	0	1.69863	0	0	0	0	0.747736	0	19.7295	2.77567	3.32067	0	0	3.66916	1.77452	-1.0456	0.555346	-1.8828
NC_000001.11	44172749	44174625	-	1492	gene-LOC124904170	LOC124904170	lncRNA	124904170	uncharacterized LOC124904170	0	1	0	0	1	0	1	0	0	1	0	2	0	0	0	0	0	0	0	1.01857	0	0	0.789751	0	0.841284	0	0	0.90707	0	1.96845	0	0	0	0	0	0	0.306952	0	0.373815	0
NC_000001.11	44213471	44220673	+	1742	gene-DMAP1	DMAP1	protein_coding	55929	DNA methyltransferase 1 associated protein 1	139	120	102	144	155	131	129	195	89	90	97	68	42	107	124	193	191	106	108.806	122.228	87.6787	139.712	122.411	111.26	108.526	158.793	127.827	81.6363	72.5304	66.9274	103.58	148.499	137.254	161.919	157.269	129.644	119.25	0.184642	0.194342	0.950089
NC_000001.11	44221070	44355279	-	1940	gene-ERI3	ERI3	protein_coding	79033	ERI1 exoribonuclease family member 3	317	196	214	322	423	380	300	288	196	321	389	310	116	234	269	310	346	246	248.141	199.64	183.953	312.411	334.065	322.739	252.385	234.525	281.506	291.17	290.869	305.11	286.078	324.754	297.753	260.077	284.896	300.871	278.386	-0.112109	0.123416	-0.908384
NC_000001.11	44222595	44244283	-	1120	gene-ERI3-IT1	ERI3-IT1	lncRNA	100874278	ERI3 intronic transcript 1	33	44	32	34	26	46	24	48	23	70	86	54	10	16	19	12	18	8	25.8317	44.8171	27.507	32.9875	20.5335	39.0684	20.1908	39.0875	33.0339	63.4949	64.3053	53.1482	24.6619	22.2054	21.0309	10.0675	14.8212	9.78442	31.4765	-0.845626	0.386489	-2.18797
NC_000001.11	44252344	44252559	-	216	gene-SNORA110	SNORA110	snoRNA	106635545	small nucleolar RNA%2C H/ACA box 110	5	3	4	3	7	6	2	5	6	7	9	1	2	0	3	2	2	1	3.9139	3.05571	3.43838	2.91066	5.52826	5.09588	1.68257	4.07162	8.61755	6.34949	6.72963	0.984226	4.93237	0	3.32067	1.67792	1.6468	1.22305	3.62104	-0.430564	0.661144	-0.65124
NC_000001.11	44404783	44651724	+	9707	gene-RNF220	RNF220	protein_coding	55182	ring finger protein 220	386	310	299	330	436	395	280	300	177	318	349	287	181	371	414	334	331	215	302.153	315.757	257.019	320.173	344.331	335.479	235.56	244.297	254.218	288.448	260.96	282.473	446.38	514.888	458.252	280.212	272.545	262.956	315.339	-0.797257	0.104336	-7.64122
NC_000001.11	44545493	44545552	+	60	gene-MIR5584	MIR5584	miRNA	100847089	microRNA 5584	0	0	0	0	0	0	0	0	0	0	0	0	0	0	0	0	1	1	0	0	0	0	0	0	0	0	0	0	0	0	0	0	0	0	0.823398	1.22305	0.113692	0.075238	0.329747	0.228169
NC_000001.11	44635238	44649666	-	5527	gene-LOC107984950	LOC107984950	lncRNA	107984950	uncharacterized LOC107984950	30	22	24	16	23	16	18	13	6	19	24	14	13	15	18	16	19	14	23.4834	22.4085	20.6303	15.5235	18.1643	13.589	15.1431	10.5862	8.61755	17.2343	17.9457	13.7792	32.0604	20.8176	19.924	13.4233	15.6446	17.1227	17.561	-0.557582	0.358398	-1.55576
NC_000001.11	44653247	44674481	-	2236	gene-TMEM53	TMEM53	protein_coding	79639	transmembrane protein 53	66	54	49	27	33	38	24	24	18	44	44	51	21	18	38	54	44	38	51.6634	55.0028	42.1201	26.196	26.0618	32.2739	20.1908	19.5438	25.8526	39.9111	32.9004	50.1955	51.7899	24.9811	42.0618	45.3037	36.2295	46.476	37.153	0.13772	0.287016	0.479834
NC_000001.11	44670957	44671056	-	100	gene-SNORD145	SNORD145	snoRNA	109623472	small nucleolar RNA%2C C/D box 145	0	1	2	0	0	0	1	0	0	1	0	3	0	1	0	0	1	1	0	1.01857	1.71919	0	0	0	0.841284	0	0	0.90707	0	2.95268	0	1.38784	0	0	0.823398	1.22305	0.60406	0.047956	0.550701	0.0870818
NC_000001.11	44674714	44725591	+	5040	gene-ARMH1	ARMH1	protein_coding	339541	armadillo like helical domain containing 1	54	56	45	23	19	28	25	53	21	24	33	28	20	20	20	16	30	20	42.2701	57.0399	38.6818	22.3151	15.0053	23.7808	21.0321	43.1591	30.1614	21.7697	24.6753	27.5583	49.3237	27.7567	22.1378	13.4233	24.7019	24.461	29.403	-0.554069	0.371705	-1.49061
NC_000001.11	44688314	44724828	-	2378	gene-LOC105378690	LOC105378690	lncRNA	105378690	uncharacterized LOC105378690	0	1	0	1	1	2	0	3	3	2	7	1	1	2	0	0	1	1	0	1.01857	0	0.970222	0.789751	1.69863	0	2.44297	4.30877	1.81414	5.23415	0.984226	2.46619	2.77567	0	0	0.823398	1.22305	1.47499	-0.486094	0.66726	-0.728493
NC_000001.11	44721786	44721901	-	116	gene-RNU5F-1	RNU5F-1	snRNA	26828	RNA%2C U5F small nuclear 1	9	6	16	0	2	1	0	2	2	3	7	5	0	2	0	1	1	0	7.04501	6.11142	13.7535	0	1.5795	0.849313	0	1.62865	2.87252	2.72121	5.23415	4.92113	0	2.77567	0	0.838958	0.823398	0	2.84191	-0.327573	0.680181	-0.481597
NC_000001.11	44731069	44731168	-	100	gene-RNU5D-1	RNU5D-1	snRNA	26830	RNA%2C U5D small nuclear 1	21	23	37	6	3	7	3	2	1	11	17	8	0	0	1	2	3	1	16.4384	23.4271	31.805	5.82133	2.36925	5.94519	2.52385	1.62865	1.43626	9.97777	12.7115	7.87381	0	0	1.10689	1.67792	2.47019	1.22305	7.13534	0.491147	0.648412	0.757461
NC_000001.11	44739837	44767767	+	3268	gene-KIF2C	KIF2C	protein_coding	11004	kinesin family member 2C	43	45	45	42	50	55	60	64	30	31	26	25	75	79	86	38	33	24	33.6595	45.8357	38.6818	40.7493	39.4875	46.7122	50.477	52.1167	43.0877	28.1192	19.4411	24.6057	184.964	109.639	95.1924	31.8804	27.1721	29.3533	52.2875	-2.01919	0.270802	-7.45635
NC_000001.11	44762035	44762107	+	73	gene-SNORD160	SNORD160	snoRNA	109623476	small nucleolar RNA%2C C/D box 160	0	0	0	0	0	0	0	0	0	0	0	0	0	0	0	0	0	0	0	0	0	0	0	0	0	0	0	0	0	0	0	0	0	0	0	0	0	NA	NA	NA
NC_000001.11	44775540	44778779	+	778	gene-RPS8	RPS8	protein_coding	6202	ribosomal protein S8	3133	2437	3586	3792	4849	3753	3269	3021	1770	4342	6033	4706	2347	4581	5403	4166	4435	3150	2452.45	2482.26	3082.51	3679.08	3829.5	3187.47	2750.16	2460.07	2542.18	3938.5	4511.09	4631.77	5788.14	6357.68	5980.52	3495.1	3651.77	3852.62	3815.16	-0.717528	0.100215	-7.15991
NC_000001.11	44775865	44775938	+	74	gene-SNORD55	SNORD55	snoRNA	26811	small nucleolar RNA%2C C/D box 55	49	38	42	28	20	30	18	15	9	28	42	24	6	14	24	16	18	12	38.3562	38.7057	36.103	27.1662	15.795	25.4794	15.1431	12.2149	12.9263	25.398	31.4049	23.6214	14.7971	19.4297	26.5653	13.4233	14.8212	14.6766	22.5571	-0.52992	0.357183	-1.48361
NC_000001.11	44776492	44776589	+	98	gene-SNORD46	SNORD46	snoRNA	94161	small nucleolar RNA%2C C/D box 46	44	22	38	20	25	18	14	13	13	26	26	36	5	14	16	22	18	8	34.4423	22.4085	32.6646	19.4044	19.7438	15.2876	11.778	10.5862	18.6713	23.5838	19.4411	35.4321	12.3309	19.4297	17.7102	18.4571	14.8212	9.78442	19.7765	-0.199051	0.395446	-0.503357
NC_000001.11	44777842	44777912	+	71	gene-SNORD38A	SNORD38A	snoRNA	94162	small nucleolar RNA%2C C/D box 38A	15	16	20	8	3	8	5	2	2	10	20	8	3	4	4	3	2	4	11.7417	16.2971	17.1919	7.76177	2.36925	6.7945	4.20642	1.62865	2.87252	9.0707	14.9547	7.87381	7.39856	5.55135	4.42755	2.51687	1.6468	4.89221	7.17758	-0.703645	0.581033	-1.21102
NC_000001.11	44778390	44778458	+	69	gene-SNORD38B	SNORD38B	snoRNA	94163	small nucleolar RNA%2C C/D box 38B	8	15	17	4	6	2	0	6	4	9	19	14	0	2	0	4	2	6	6.26223	15.2786	14.6131	3.88089	4.73851	1.69863	0	4.88594	5.74503	8.16363	14.207	13.7792	0	2.77567	0	3.35583	1.6468	7.33831	6.02052	0.877598	0.650802	1.34849
NC_000001.11	44780285	44780745	-	461	gene-RPS15AP11	RPS15AP11	pseudogene	644790	ribosomal protein S15a pseudogene 11	2	2	2	0	2	1	2	0	0	3	0	2	2	3	3	0	0	3	1.56556	2.03714	1.71919	0	1.5795	0.849313	1.68257	0	0	2.72121	0	1.96845	4.93237	4.16351	3.32067	0	0	3.66916	1.67826	-0.937	0.676266	-1.38555
NC_000001.11	44781840	44792828	-	3166	gene-BEST4	BEST4	protein_coding	266675	bestrophin 4	17	18	11	3	3	8	2	1	6	12	5	7	7	3	2	2	4	7	13.3072	18.3343	9.45554	2.91066	2.36925	6.7945	1.68257	0.814323	8.61755	10.8848	3.73868	6.88958	17.2633	4.16351	2.21378	1.67792	3.29359	8.56137	6.83181	-0.475147	0.634834	-0.74846
NC_000001.11	44800377	44805990	+	2340	gene-PLK3	PLK3	protein_coding	1263	polo like kinase 3	404	311	443	208	281	275	130	195	94	376	449	350	69	172	166	99	138	67	316.243	316.775	380.801	201.806	221.92	233.561	109.367	158.793	135.008	341.058	335.734	344.479	170.167	238.708	183.743	83.0569	113.629	81.9445	220.377	-1.07054	0.179073	-5.97822
NC_000001.11	44805893	44807351	-	1459	gene-DYNLT4	DYNLT4	protein_coding	343521	dynein light chain Tctex-type 4	2	4	6	1	1	3	0	1	1	5	6	5	2	0	1	2	4	1	1.56556	4.07428	5.15757	0.970222	0.789751	2.54794	0	0.814323	1.43626	4.53535	4.48642	4.92113	4.93237	0	1.10689	1.67792	3.29359	1.22305	2.41848	0.199119	0.672588	0.296049
NC_000001.11	44808523	44815585	+	3338	gene-BTBD19	BTBD19	protein_coding	149478	BTB domain containing 19	122	135	83	104	126	140	111	212	102	63	77	48	25	47	48	92	79	43	95.4991	137.507	71.3464	100.903	99.5086	118.904	93.3825	172.637	146.498	57.1454	57.5757	47.2429	61.6547	65.2283	53.1306	77.1842	65.0484	52.5913	87.3882	0.121355	0.281359	0.431316
NC_000001.11	44819845	44843253	-	5270	gene-PTCH2	PTCH2	protein_coding	8643	patched 2	48	47	42	15	15	15	21	12	5	30	63	27	23	12	21	13	18	14	37.5734	47.8728	36.103	14.5533	11.8463	12.7397	17.667	9.77188	7.18129	27.2121	47.1074	26.5741	56.7223	16.654	23.2447	10.9065	14.8212	17.1227	24.2041	-0.980363	0.420333	-2.33235
NC_000001.11	44820479	44821994	+	848	gene-LOC107984952	LOC107984952	lncRNA	107984952	uncharacterized LOC107984952	2	5	3	1	2	2	3	3	0	6	8	0	2	0	4	1	1	1	1.56556	5.09285	2.57878	0.970222	1.5795	1.69863	2.52385	2.44297	0	5.44242	5.98189	0	4.93237	0	4.42755	0.838958	0.823398	1.22305	2.34011	-0.801715	0.68021	-1.17863
NC_000001.11	44850522	44986595	-	2105	gene-EIF2B3	EIF2B3	protein_coding	8891	eukaryotic translation initiation factor 2B subunit gamma	167	127	173	193	235	214	199	203	97	162	227	185	67	177	232	280	210	171	130.724	129.358	148.71	187.253	185.591	181.753	167.416	165.308	139.317	146.945	169.736	182.082	165.235	245.647	256.798	234.908	172.914	209.142	178.824	-0.141924	0.163685	-0.867053
NC_000001.11	44988146	44988770	-	625	gene-PPIAP35	PPIAP35	pseudogene	128192	peptidylprolyl isomerase A pseudogene 35	0	0	0	1	0	0	0	0	0	0	0	0	1	0	0	0	0	1	0	0	0	0.970222	0	0	0	0	0	0	0	0	2.46619	0	0	0	0	1.22305	0.258859	-0.0451685	0.329747	-0.136979
NC_000001.11	44991677	44992265	-	589	gene-MRPS17P1	MRPS17P1	pseudogene	359803	mitochondrial ribosomal protein S17 pseudogene 1	2	0	1	2	0	1	0	0	2	4	2	2	2	2	4	0	1	0	1.56556	0	0.859595	1.94044	0	0.849313	0	0	2.87252	3.62828	1.49547	1.96845	4.93237	2.77567	4.42755	0	0.823398	0	1.56326	-1.50569	0.673608	-2.23526
NC_000001.11	45002548	45011324	-	3597	gene-HECTD3	HECTD3	protein_coding	79654	HECT domain E3 ubiquitin protein ligase 3	418	369	542	231	310	259	273	339	163	442	582	440	104	187	216	343	375	223	327.202	375.852	465.9	224.121	244.823	219.972	229.671	276.056	234.11	400.925	435.182	433.059	256.483	259.526	239.088	287.763	308.774	272.741	305.069	0.207735	0.139334	1.49091
NC_000001.11	45012254	45015575	+	1266	gene-UROD	UROD	protein_coding	7389	uroporphyrinogen decarboxylase	315	199	308	316	374	340	331	306	178	220	301	248	130	349	463	416	417	277	246.575	202.695	264.755	306.59	295.367	288.766	278.465	249.183	255.654	199.555	225.069	244.088	320.604	484.355	512.489	349.007	343.357	338.786	300.298	-0.369638	0.146364	-2.52547
NC_000001.11	45016399	45206605	-	5957	gene-ZSWIM5	ZSWIM5	protein_coding	57643	zinc finger SWIM-type containing 5	161	96	102	54	56	58	46	50	26	109	97	103	40	34	36	59	68	24	126.027	97.7828	87.6787	52.392	44.2261	49.2601	38.6991	40.7162	37.3427	98.8707	72.5304	101.375	98.6475	47.1865	39.848	49.4985	55.9911	29.3533	64.857	-0.350468	0.304022	-1.15277
NC_000001.11	45295812	45303746	-	1373	gene-LOC105378691	LOC105378691	lncRNA	105378691	uncharacterized LOC105378691	0	3	1	2	2	4	1	0	1	3	3	0	2	3	0	0	0	1	0	3.05571	0.859595	1.94044	1.5795	3.39725	0.841284	0	1.43626	2.72121	2.24321	0	4.93237	4.16351	0	0	0	1.22305	1.57741	-1.02351	0.665992	-1.53682
NC_000001.11	45303910	45305619	+	1710	gene-LINC01144	LINC01144	lncRNA	400752	long intergenic non-protein coding RNA 1144	4	2	3	5	10	7	4	11	4	5	4	5	4	3	3	8	4	5	3.13112	2.03714	2.57878	4.85111	7.89751	5.94519	3.36514	8.95756	5.74503	4.53535	2.99094	4.92113	9.86475	4.16351	3.32067	6.71167	3.29359	6.11526	5.02364	0.0338405	0.57756	0.0585922
NC_000001.11	45326895	45328710	+	1816	gene-HPDL	HPDL	protein_coding	84842	4-hydroxyphenylpyruvate dioxygenase like	8	4	5	9	9	8	5	3	1	7	7	7	1	3	4	3	0	1	6.26223	4.07428	4.29797	8.73199	7.10776	6.7945	4.20642	2.44297	1.43626	6.34949	5.23415	6.88958	2.46619	4.16351	4.42755	2.51687	0	1.22305	4.36804	-1.01985	0.629573	-1.61991
NC_000001.11	45329242	45340440	-	4197	gene-MUTYH	MUTYH	protein_coding	4595	mutY DNA glycosylase	86	73	73	83	88	83	77	107	41	93	82	71	43	56	73	77	84	52	67.319	74.3556	62.7504	80.5284	69.4981	70.493	64.7789	87.1326	58.8866	84.3575	61.3144	69.8801	106.046	77.7189	80.8029	64.5998	69.1654	63.5987	72.957	-0.377366	0.211712	-1.78245
NC_000001.11	45340170	45343973	+	2233	gene-TOE1	TOE1	protein_coding	114034	target of EGR1%2C exonuclease	58	51	50	84	104	113	58	59	32	37	55	31	23	52	58	53	58	36	45.4012	51.9471	42.9797	81.4986	82.1341	95.9724	48.7945	48.0451	45.9602	33.5616	41.1255	30.511	56.7223	72.1675	64.1995	44.4648	47.7571	44.0299	54.2929	-0.504352	0.220081	-2.29167
NC_000001.11	45343883	45491163	-	3071	gene-TESK2	TESK2	protein_coding	10420	testis associated actin remodelling kinase 2	65	50	74	33	33	42	40	33	23	87	139	110	23	32	48	36	40	31	50.8806	50.9285	63.61	32.0173	26.0618	35.6711	33.6514	26.8727	33.0339	78.9151	103.935	108.265	56.7223	44.4108	53.1306	30.2025	32.9359	37.9146	49.9533	-0.586847	0.257153	-2.28209
NC_000001.11	45358652	45358748	-	97	gene-LOC124904849	LOC124904849	pseudogene	124904849	uncharacterized LOC124904849	0	0	0	1	0	0	0	0	0	1	0	0	0	0	0	0	0	0	0	0	0	0.970222	0	0	0	0	0	0.90707	0	0	0	0	0	0	0	0	0.104294	0	0.329747	0
NC_000001.11	45493866	45500073	-	2223	gene-CCDC163	CCDC163	protein_coding	126661	CCDC163 homolog	12	6	20	7	9	10	11	22	4	16	18	14	7	3	6	11	12	13	9.39335	6.11142	17.1919	6.79155	7.10776	8.49313	9.25413	17.9151	5.74503	14.5131	13.4593	13.7792	17.2633	4.16351	6.64133	9.22854	9.88077	15.8997	10.7129	0.363964	0.50921	0.714762
NC_000001.11	45500300	45513382	+	5100	gene-MMACHC	MMACHC	protein_coding	25974	metabolism of cobalamin associated C	98	54	74	132	157	162	185	126	113	57	47	49	37	38	64	186	195	143	76.7124	55.0028	63.61	128.069	123.991	137.589	155.638	102.605	162.297	51.703	35.1436	48.2271	91.2489	52.7378	70.8409	156.046	160.563	174.897	102.607	1.19556	0.226285	5.28341
NC_000001.11	45511051	45522890	-	1278	gene-PRDX1	PRDX1	protein_coding	5052	peroxiredoxin 1	1311	875	1496	1430	1908	1564	1536	1304	860	1112	1526	1198	479	1332	1722	1742	1518	1295	1026.22	891.249	1285.95	1387.42	1506.84	1328.33	1292.21	1061.88	1235.18	1008.66	1141.05	1179.1	1181.3	1848.6	1906.06	1461.47	1249.92	1583.85	1309.74	-0.203049	0.165664	-1.22566
NC_000001.11	45550826	45570049	+	1535	gene-AKR1A1	AKR1A1	protein_coding	10327	aldo-keto reductase family 1 member A1	732	522	759	632	782	702	620	580	318	873	1299	958	270	709	862	770	676	445	572.994	531.694	652.432	613.18	617.585	596.218	521.596	472.308	456.73	791.872	971.309	942.889	665.871	983.976	954.138	645.998	556.617	544.258	671.759	-0.579399	0.135782	-4.26712
NC_000001.11	45584041	45618893	+	3298	gene-NASP	NASP	protein_coding	4678	nuclear autoantigenic sperm protein	1210	1118	1125	791	840	768	618	846	380	940	1126	856	468	1003	1275	591	756	343	947.163	1138.76	967.044	767.445	663.391	652.272	519.914	688.918	545.778	852.646	841.951	842.498	1154.18	1392	1411.28	495.824	622.489	419.507	829.059	-1.34778	0.143612	-9.3849
NC_000001.11	45620044	45624054	-	2607	gene-CCDC17	CCDC17	protein_coding	149483	coiled-coil domain containing 17	22	33	24	22	9	19	14	38	20	26	37	19	13	11	5	10	17	9	17.2211	33.6128	20.6303	21.3449	7.10776	16.1369	11.778	30.9443	28.7252	23.5838	27.6662	18.7003	32.0604	15.2662	5.53444	8.38958	13.9978	11.0075	19.0949	-0.460003	0.502491	-0.915446
[truncated: 47,449 more rows]
[truncated: 2 more columns]
