# Supplementary material for: Temporal transcriptomic profiling of human three-dimensional neuromuscular co-cultures
Source: Biol Open. 2025 Sep 16;14(9):bio062196. doi: 10.1242/bio.062196 (PMC12486213; doi:10.1242/bio.062196)
Supplement: Table S3. 3vs1 6vs3 padj005 [file biolopen-14-062196-TableS3.xlsx]

## Sheet: Sup Tab. 3 3vs1 6vs3 padj005 
Supplementary Table 3 - 3vs1 6vs3 padj005
Chr	Start	End	Strand	Combined_exon_length	ID	3 vs 1_gene	gene_biotype	GeneID	description	d6_34_1w_1	d6_34_1w_2	d6_34_1w_3	d6_34_3w_1	d6_34_3w_2	d6_34_3w_3	d6_34_6w_1	d6_34_6w_2	d6_34_6w_3	IMR9_1w_1	IMR9_1w_2	IMR9_1w_3	IMR9_3w_1	IMR9_3w_2	IMR9_3w_3	IMR9_6w_1	IMR9_6w_2	IMR9_6w_3	d6_34_1w_1_normalized	d6_34_1w_2_normalized	d6_34_1w_3_normalized	d6_34_3w_1_normalized	d6_34_3w_2_normalized	d6_34_3w_3_normalized	d6_34_6w_1_normalized	d6_34_6w_2_normalized	d6_34_6w_3_normalized	IMR9_1w_1_normalized	IMR9_1w_2_normalized	IMR9_1w_3_normalized	IMR9_3w_1_normalized	IMR9_3w_2_normalized	IMR9_3w_3_normalized	IMR9_6w_1_normalized	IMR9_6w_2_normalized	IMR9_6w_3_normalized	baseMean	3 vs 1_log2FoldChange	lfcSE	stat
NC_000017.11	35809484	35847242	+	2162	gene-TAF15	TAF15	protein_coding	8148	TATA-box binding protein associated factor 15	764	606	777	806	959	835	694	670	359	798	965	748	1379	2342	2958	785	858	545	598.043	617.254	667.905	781.999	757.371	709.176	583.851	545.597	515.616	723.842	721.565	736.201	3400.87	3250.31	3274.18	658.582	706.475	666.564	1106.41	2.17998	0.0644061	33.8474
NC_000007.14	134745467	134970729	+	5586	gene-CALD1	CALD1	protein_coding	800	caldesmon 1	6949	6385	7185	9016	10231	8897	7322	8036	3915	4270	5328	4044	7472	17454	23517	7422	7836	5050	5439.53	6503.57	6176.19	8747.52	8079.94	7556.34	6159.88	6543.9	5622.95	3873.19	3983.94	3980.21	18427.4	24223.3	26030.7	6226.75	6452.15	6176.42	8900.21	2.52054	0.110019	22.9101
NC_000023.11	48574484	48581162	+	4298	gene-RBM3	RBM3	protein_coding	5935	RNA binding motif protein 3	226	191	194	757	969	839	474	509	277	142	216	147	311	573	687	384	459	242	176.908	194.547	166.761	734.458	765.269	712.573	398.769	414.491	397.843	128.804	161.511	144.681	766.984	795.231	760.432	322.16	377.94	295.979	428.63	2.39476	0.111067	21.5614
NC_000022.11	39312882	39319623	-	1296	gene-RPL3	RPL3	protein_coding	6122	ribosomal protein L3	7380	5254	7389	11162	14001	11543	9380	9625	5299	7600	10018	8216	9146	16771	19164	12795	13049	9105	5776.91	5351.57	6351.55	10829.6	11057.3	9803.62	7891.25	7837.86	7610.73	6893.73	7490.82	8086.4	22555.8	23275.4	21212.4	10734.5	10744.5	11135.9	10813.3	1.57227	0.0745934	21.0779
NC_000012.12	6766363	6770952	+	1239	gene-PTMS	PTMS	protein_coding	5763	parathymosin	571	496	582	800	941	799	719	628	368	422	458	366	592	973	1198	774	744	500	446.967	505.211	500.284	776.177	743.156	678.601	604.883	511.395	528.543	382.784	342.463	360.227	1459.98	1350.37	1326.05	649.354	612.608	611.526	688.366	1.91865	0.091228	21.0314
NC_000019.10	54200858	54207647	+	958	gene-RPS9	RPS9	protein_coding	6203	ribosomal protein S9	1973	1254	1671	2080	2804	2374	1797	1950	977	1669	2189	1800	2118	4318	5055	2283	2331	1626	1544.42	1277.29	1436.38	2018.06	2214.46	2016.27	1511.79	1587.93	1403.22	1513.9	1636.79	1771.61	5223.39	5992.68	5595.32	1915.34	1919.34	1988.68	2364.83	1.76692	0.0841386	21.0001
NC_000003.12	45082277	45146482	-	6365	gene-CDCP1	CDCP1	protein_coding	64866	CUB domain containing protein 1	8793	5681	7571	2148	2634	2140	422	518	267	7616	7668	6551	470	1043	1191	229	189	148	6882.98	5786.5	6507.99	2084.04	2080.2	1817.53	355.022	421.82	383.481	6908.25	5733.64	6447.67	1159.11	1447.51	1318.3	192.121	155.622	181.012	2770.16	-2.26326	0.109578	-20.6543
NC_000016.10	84565596	84618078	-	1842	gene-COTL1	COTL1	protein_coding	23406	coactosin like F-actin binding protein 1	2398	1818	2102	3074	4162	3528	1900	2322	993	1604	1540	1459	2325	4329	5505	1313	1260	782	1877.1	1851.76	1806.87	2982.46	3286.94	2996.38	1598.44	1890.86	1426.2	1454.94	1151.51	1435.99	5733.89	6007.95	6093.42	1101.55	1037.48	956.427	2482.79	2.13064	0.104315	20.4251
NC_000021.9	8986999	8987178	+	180	gene-MIR3648-2	MIR3648-2	miRNA	103504731	microRNA 3648-2	1806	1428	1006	1544	2136	2319	1254	1077	806	1861	2107	1522	38	58	68	824	1292	596	1413.7	1454.52	864.752	1498.02	1686.91	1969.56	1054.97	877.026	1157.62	1688.06	1575.48	1497.99	93.7151	80.4946	75.2684	691.302	1063.83	728.939	1081.79	-4.14113	0.219021	-18.9074
NC_000001.11	206897443	206904139	+	2094	gene-IL24	IL24	protein_coding	11009	interleukin 24	3488	2231	3360	81	129	82	54	61	19	2966	3367	2852	103	131	109	5	5	4	2730.33	2272.43	2888.24	78.588	101.878	69.6437	45.4293	49.6737	27.2889	2690.37	2517.63	2807.01	254.017	181.807	120.651	4.19479	4.11699	4.89221	936.011	-3.80338	0.208555	-18.2369
NC_000001.11	31359588	31373076	-	2373	gene-FABP3	FABP3	protein_coding	2170	fatty acid binding protein 3	40	34	56	776	890	657	184	251	90	24	27	16	334	2730	2533	283	204	180	31.3112	34.6314	48.1373	752.892	702.878	557.999	154.796	204.395	129.263	21.7697	20.1889	15.7476	823.707	3788.8	2803.75	237.425	167.973	220.149	595.323	6.46009	0.361706	17.8601
NC_000022.11	37805229	37807432	+	2204	gene-H1-0	H1-0	protein_coding	3005	H1.0 linker histone	3649	2523	3408	996	1200	1074	747	719	408	3065	3806	3118	479	851	1054	694	633	408	2856.36	2569.85	2929.5	966.341	947.701	912.162	628.439	585.499	585.993	2780.17	2845.88	3068.82	1181.3	1181.05	1166.66	582.237	521.211	499.005	1489.34	-1.29782	0.0737213	-17.6045
NC_000007.14	815557	874934	+	6924	gene-SUN1	SUN1	protein_coding	23353	Sad1 and UNC84 domain containing 1	1184	910	1084	714	850	787	1010	1079	610	1185	1396	972	119	278	366	1048	1077	720	926.811	926.899	931.801	692.738	671.288	668.409	849.697	878.655	876.117	1074.88	1043.84	956.668	293.476	385.819	405.121	879.228	886.8	880.598	790.491	-1.46058	0.0836674	-17.457
NC_000001.11	185734391	186190949	+	20293	gene-HMCN1	HMCN1	protein_coding	83872	hemicentin 1	138	141	125	1286	1518	1558	1772	1338	1074	54	54	38	144	428	500	2106	2277	1568	108.024	143.618	107.449	1247.7	1198.84	1323.23	1490.76	1089.56	1542.54	48.9818	40.3778	37.4006	355.131	593.994	553.444	1766.85	1874.88	1917.75	857.807	3.47865	0.201439	17.269
NC_000021.9	38805183	38824955	+	7150	gene-ETS2	ETS2	protein_coding	2114	ETS proto-oncogene 2%2C transcription factor	846	654	872	263	324	279	101	112	52	1064	1353	978	113	222	283	119	135	65	662.231	666.145	749.567	255.168	255.879	236.958	84.9697	91.2042	74.6854	965.123	1011.69	962.573	278.679	308.1	313.249	99.836	111.159	79.4984	400.373	-1.68895	0.102689	-16.4472
NC_000015.10	84817356	84873479	+	10238	gene-ALPK3	ALPK3	protein_coding	57538	alpha kinase 3	1382	1113	1305	392	463	435	426	528	288	982	1224	889	112	148	230	951	772	579	1081.8	1133.67	1121.77	380.327	365.655	369.451	358.387	429.963	413.642	890.743	915.229	874.977	276.213	205.4	254.584	797.849	635.663	708.147	622.971	-1.86662	0.113687	-16.4188
NC_000021.9	8208473	8208652	+	180	gene-MIR3648-1	MIR3648-1	miRNA	100500862	microRNA 3648-1	964	768	535	824	1138	1231	670	598	466	988	1114	821	23	38	47	439	684	309	754.599	782.262	459.883	799.463	898.737	1045.5	563.66	486.965	669.296	896.186	832.978	808.05	56.7223	52.7378	52.0238	368.303	563.204	377.923	581.583	-3.83644	0.234813	-16.3383
NC_012920.1	5904	7445	+	1542	gene-COX1	COX1	protein_coding	4512		54832	39602	47015	71663	90879	84452	80155	69538	48255	74275	76506	66738	141134	184316	199642	139050	128323	94057	42921.3	40337.4	40413.9	69529	71771.8	71726.2	67433.1	56626.4	69306.6	67372.7	57206.3	65685.3	348063	255801	220981	116657	105661	115037	104585	2.09686	0.129402	16.2043
NC_000003.12	187721377	187745468	-	5538	gene-BCL6	BCL6	protein_coding	604	BCL6 transcription repressor	2779	2216	2482	646	820	777	1758	2038	1192	2424	2815	2116	338	543	581	2165	2190	1240	2175.34	2257.15	2133.51	626.763	647.596	659.916	1478.98	1659.59	1712.02	2198.74	2104.88	2082.62	833.571	753.596	643.102	1816.34	1803.24	1516.59	1505.75	-1.52405	0.0953857	-15.9778
NC_000006.12	15246069	15522042	+	15171	gene-JARID2	JARID2	protein_coding	3720	jumonji and AT-rich interaction domain containing 2	3970	3092	3283	879	842	947	452	555	274	4507	5572	4143	363	735	617	409	450	218	3107.63	3149.42	2822.05	852.825	664.97	804.299	380.26	451.95	393.535	4088.17	4166.39	4077.65	895.226	1020.06	682.95	343.134	370.529	266.625	1585.43	-2.22753	0.140111	-15.8983
NC_000002.12	191687286	191698958	+	9434	gene-LOC124900605	LOC124900605	lncRNA	124900605	uncharacterized LOC124900605	521	439	603	238	230	248	668	567	406	789	1054	646	52	87	110	688	718	395	407.828	447.152	518.336	230.913	181.643	210.63	561.978	461.721	583.121	715.679	788.114	635.81	128.242	120.742	121.758	577.203	591.2	483.106	431.399	-2.49923	0.157252	-15.8931
NC_000010.11	44370165	44385097	-	5273	gene-CXCL12	CXCL12	protein_coding	6387	C-X-C motif chemokine ligand 12	196	131	161	2348	2542	2589	4543	4886	2475	114	158	102	352	1353	2275	4944	7254	4054	153.425	133.433	138.395	2278.08	2007.55	2198.87	3821.95	3978.78	3554.74	103.406	118.142	100.391	868.098	1877.74	2518.17	4147.81	5972.93	4958.25	2162.79	3.88706	0.246091	15.7952
NC_000003.12	50227068	50263358	+	7670	gene-GNAI2	GNAI2	protein_coding	2771	G protein subunit alpha i2	2050	1504	1742	1944	2482	2235	1468	1730	916	1606	1850	1498	1117	2240	2862	1393	1312	930	1604.7	1531.93	1497.41	1886.11	1960.16	1898.21	1235.01	1408.78	1315.61	1456.76	1383.31	1474.37	2754.73	3108.76	3167.91	1168.67	1080.3	1137.44	1726.12	1.06884	0.0679938	15.7196
NC_000011.10	65854673	65858180	-	1245	gene-CFL1	CFL1	protein_coding	1072	cofilin 1	2106	1488	2079	2225	2883	2549	1920	1818	919	1676	2214	1840	1644	3142	4184	2571	2461	1694	1648.53	1515.63	1787.1	2158.74	2276.85	2164.9	1615.27	1480.44	1319.92	1520.25	1655.49	1810.98	4054.41	4360.58	4631.22	2156.96	2026.38	2071.85	2236.42	1.38378	0.0884322	15.648
NC_000003.12	170864875	170870195	-	1969	gene-RPL22L1	RPL22L1	protein_coding	200916	ribosomal protein L22 like 1	162	122	168	405	520	387	225	285	120	123	218	153	348	939	1208	217	162	113	126.81	124.266	144.412	392.94	410.671	328.684	189.289	232.082	172.351	111.57	163.006	150.587	858.233	1303.18	1337.12	182.054	133.39	138.205	361.047	2.98477	0.192037	15.5427
NC_000001.11	153618799	153634361	-	3519	gene-S100A13	S100A13	protein_coding	6284	S100 calcium binding protein A13	800	660	862	756	1048	826	665	807	352	497	606	487	640	1499	1633	846	762	657	626.223	672.256	740.971	733.488	827.659	701.532	559.454	657.159	505.563	450.814	453.128	479.318	1578.36	2080.37	1807.55	709.759	627.429	803.545	834.143	1.96883	0.127494	15.4426
NC_000002.12	47335315	47335514	+	200	gene-BCYRN1	BCYRN1	lncRNA	618	brain cytoplasmic RNA 1	61	53	78	112	158	115	211	198	70	79	94	81	224	367	502	208	253	159	47.7495	53.9842	67.0484	108.665	124.781	97.671	177.511	161.236	100.538	71.6586	70.2872	79.7223	552.426	509.336	555.658	174.503	208.32	194.465	186.42	2.8201	0.18305	15.4062
NC_000009.12	70384604	70414657	-	5201	gene-KLF9	KLF9	protein_coding	687	KLF transcription factor 9	2966	2182	2416	1712	2030	1921	1826	1716	1124	2172	2484	2066	279	636	763	2474	2468	1700	2321.72	2222.52	2076.78	1661.02	1603.19	1631.53	1536.18	1397.38	1614.35	1970.16	1857.38	2033.41	688.066	882.664	844.556	2075.58	2032.15	2079.19	1695.99	-1.25736	0.0822683	-15.2836
NC_000001.11	153981650	153990708	-	1752	gene-RAB13	RAB13	protein_coding	5872	RAB13%2C member RAS oncogene family	1755	1612	2237	1998	2408	1862	1374	1584	784	2063	2840	2290	4819	6950	7168	1772	1936	1418	1373.78	1641.94	1922.91	1938.5	1901.72	1581.42	1155.92	1289.89	1126.03	1871.29	2123.57	2253.88	11884.6	9645.47	7934.18	1486.63	1594.1	1734.29	3025.56	2.211	0.145551	15.1905
NC_000009.12	35681993	35690056	-	1824	gene-TPM2	TPM2	protein_coding	7169	tropomyosin 2	4296	3891	3978	5681	7162	5630	3344	4029	1908	4282	5305	4328	7434	12110	13443	6552	4484	4295	3362.82	3963.26	3419.47	5511.83	5656.2	4781.63	2813.25	3280.91	2740.38	3884.08	3966.74	4259.73	18333.6	16806.7	14879.9	5496.85	3692.12	5253.01	6227.92	2.02613	0.134012	15.119
NC_000018.10	657653	673578	+	2529	gene-TYMS	TYMS	protein_coding	7298	thymidylate synthetase	220	148	157	230	323	282	284	264	148	130	118	90	167	335	400	163	157	128	172.211	150.748	134.956	223.151	255.09	239.506	238.925	214.981	212.566	117.919	88.2329	88.5804	411.853	464.925	442.755	136.75	129.273	156.551	215.499	2.14749	0.142262	15.0953
NC_000014.9	94127781	94129604	-	451	gene-IFI27L2	IFI27L2	protein_coding	83982	interferon alpha inducible protein 27 like 2	146	105	142	129	135	104	108	139	55	56	77	60	141	354	382	80	104	56	114.286	106.95	122.062	125.159	106.616	88.3285	90.8587	113.191	78.9942	50.7959	57.5757	59.0536	347.732	491.294	422.831	67.1167	85.6334	68.4909	144.276	2.8681	0.191076	15.0103
NC_000018.10	32411501	32413237	-	1737	gene-HNRNPA1P7	HNRNPA1P7	pseudogene	388275	heterogeneous nuclear ribonucleoprotein A1 pseudogene 7	792	689	862	756	900	813	735	876	404	633	779	568	589	1337	1650	766	846	501	619.961	701.795	740.971	733.488	710.776	690.491	618.344	713.347	580.248	574.176	582.486	559.04	1452.58	1855.54	1826.37	642.642	696.595	612.749	828.422	1.57756	0.106488	14.8144
NC_000017.11	81239311	81241310	+	1333	gene-NDUFAF8	NDUFAF8	protein_coding	284184	NADH:ubiquinone oxidoreductase complex assembly factor 8	172	116	106	346	460	392	462	402	204	124	161	135	232	617	866	369	361	271	134.638	118.154	91.1171	335.697	363.285	332.931	388.673	327.358	292.997	112.477	120.386	132.871	572.155	856.295	958.565	309.576	297.247	331.447	337.548	2.66952	0.180545	14.7858
NC_000017.11	50056110	50090481	+	4930	gene-ITGA3	ITGA3	protein_coding	3675	integrin subunit alpha 3	1433	874	1339	241	289	300	114	144	77	1662	1580	1383	145	182	228	184	155	110	1121.72	890.23	1151	233.823	228.238	254.794	95.9064	117.263	110.592	1507.55	1181.42	1361.18	357.597	252.586	252.371	154.368	127.627	134.536	529.601	-2.23041	0.150862	-14.7845
NC_000023.11	103576231	103587729	+	2192	gene-TCEAL4	TCEAL4	protein_coding	79921	transcription elongation factor A like 4	602	530	603	779	912	765	833	881	427	434	555	434	550	1622	2042	1070	1112	690	471.233	539.842	518.336	755.803	720.253	649.724	700.79	717.419	613.282	393.669	414.994	427.154	1356.4	2251.07	2260.27	897.685	915.618	843.906	858.192	2.22526	0.151113	14.7257
NC_000015.10	68778535	68820895	-	2440	gene-ANP32A	ANP32A	protein_coding	8125	acidic nuclear phosphoprotein 32 family member A	577	570	619	470	563	404	512	506	248	397	556	391	550	1082	1228	454	518	298	451.664	580.585	532.089	456.004	444.63	343.122	430.737	412.048	356.192	360.107	415.741	384.832	1356.4	1501.64	1359.26	380.887	426.52	364.47	586.496	1.84543	0.125436	14.7121
NC_000006.12	35213956	35253079	+	11386	gene-SCUBE3	SCUBE3	protein_coding	222663	signal peptide%2C CUB domain and EGF like domain containing 3	1428	1000	1113	1286	1208	1185	778	854	384	990	1171	939	3335	4122	3638	498	516	319	1117.81	1018.57	956.729	1247.7	954.019	1006.44	654.519	695.432	551.523	898	875.599	924.188	8224.74	5720.66	4026.86	417.801	424.873	390.154	1672.53	2.68488	0.183745	14.612
NC_000004.12	153780591	153789083	-	1996	gene-SFRP2	SFRP2	protein_coding	6423	secreted frizzled related protein 2	245	146	107	707	856	824	11201	9166	6612	55	43	33	165	701	948	13176	17324	8744	191.781	148.711	91.9766	685.947	676.027	699.834	9423.22	7464.09	9496.53	49.8889	32.1527	32.4795	406.921	972.874	1049.33	11054.1	14264.5	10694.4	3746.38	4.16508	0.285736	14.5767
NC_000012.12	131894622	131923150	+	5391	gene-ULK1	ULK1	protein_coding	8408	unc-51 like autophagy activating kinase 1	903	656	713	357	469	443	492	727	321	919	1380	918	102	157	171	566	554	357	706.85	668.182	612.891	346.369	370.393	376.246	413.912	592.013	461.039	833.598	1031.88	903.52	251.551	217.89	189.278	474.85	456.162	436.63	519.069	-2.07059	0.143321	-14.4472
NC_000017.11	47253827	47313743	+	5941	gene-ITGB3	ITGB3	protein_coding	3690	integrin subunit beta 3	3226	2513	3773	558	666	578	297	321	142	3138	3588	2580	304	633	633	127	164	97	2525.25	2559.67	3243.25	541.384	525.974	490.903	249.861	261.398	203.949	2846.39	2682.88	2539.3	749.721	878.501	700.66	106.548	135.037	118.636	1186.63	-1.77921	0.123152	-14.4473
NC_000016.10	81779291	81962685	+	8666	gene-PLCG2	PLCG2	protein_coding	5336	phospholipase C gamma 2	1132	731	1150	959	1189	1041	964	631	390	1060	1262	990	80	145	179	1270	1179	897	886.106	744.575	988.534	930.443	939.014	884.135	810.998	513.838	560.14	961.495	943.643	974.384	197.295	201.236	198.133	1065.48	970.786	1097.08	770.406	-2.23623	0.156205	-14.316
NC_000001.11	209675412	209676390	+	876	gene-G0S2	G0S2	protein_coding	50486	G0/G1 switch 2	4612	3586	4580	1007	1246	986	925	1008	453	1817	1719	1625	1858	3534	4620	736	986	573	3610.18	3652.59	3936.94	977.013	984.03	837.422	778.188	820.838	650.625	1648.15	1285.36	1599.37	4582.18	4904.62	5113.82	617.473	811.87	700.809	2083.97	1.67655	0.118115	14.1942
NC_000017.11	34255285	34257203	+	741	gene-CCL2	CCL2	protein_coding	6347	C-C motif chemokine ligand 2	457	236	231	1388	1642	1552	943	992	439	115	157	190	441	1464	1793	325	250	226	357.73	240.383	198.566	1346.67	1296.77	1318.13	793.331	807.809	630.517	104.313	117.395	187.003	1087.59	2031.79	1984.65	272.661	205.849	276.41	736.532	3.5222	0.248387	14.1803
NC_000016.10	396729	400754	+	2086	gene-NME4	NME4	protein_coding	4833	NME/NM23 nucleoside diphosphate kinase 4	620	344	496	759	1024	838	666	640	394	462	540	478	478	886	1083	524	504	361	485.323	350.388	426.359	736.398	808.705	711.724	560.295	521.167	565.885	419.067	403.778	470.46	1178.84	1229.62	1198.76	439.614	414.993	441.522	631.272	1.47448	0.104606	14.0955
NC_000019.10	49487608	49492308	+	1127	gene-RPL13A	RPL13A	protein_coding	23521	ribosomal protein L13a	14642	10202	14862	17852	24632	19531	17293	19129	9498	14690	20778	17369	16075	36660	45635	18357	17310	12655	11461.5	10391.5	12775.3	17320.4	19453.1	16587.9	14548.3	15577.2	13641.6	13324.9	15536.5	17095	39644	50878.1	50512.9	15400.8	14253	15477.7	20215.5	1.60636	0.114984	13.9703
NC_000017.11	14301081	14349404	+	11521	gene-HS3ST3B1	HS3ST3B1	protein_coding	9953	heparan sulfate-glucosamine 3-sulfotransferase 3B1	3477	2332	2872	1100	1293	1171	590	628	353	2383	2260	1832	238	543	604	296	314	226	2721.72	2375.31	2468.76	1067.24	1021.15	994.545	496.358	511.395	506.999	2161.55	1689.88	1803.1	586.953	753.596	668.561	248.332	258.547	276.41	1145.02	-1.47452	0.105842	-13.9314
NC_000010.11	31318417	31529804	+	11290	gene-ZEB1	ZEB1	protein_coding	6935	zinc finger E-box binding homeobox 1	4084	3214	3422	3018	3494	3088	2760	2694	1656	2274	2606	2068	1578	3568	4316	2414	2280	1548	3196.87	3273.69	2941.53	2928.13	2759.39	2622.68	2321.94	2193.79	2378.44	2062.68	1948.6	2035.38	3891.64	4951.8	4777.33	2025.25	1877.35	1893.29	2782.21	1.17078	0.0843394	13.8817
NC_000011.10	65919426	65921563	+	822	gene-DRAP1	DRAP1	protein_coding	10589	DR1 associated protein 1	729	602	809	452	556	449	380	371	172	577	847	673	698	1330	1673	393	411	313	570.646	613.179	695.412	438.54	439.102	381.341	319.688	302.114	247.036	523.38	633.333	662.384	1721.4	1845.82	1851.82	329.711	338.417	382.815	683.119	1.56579	0.113644	13.778
NC_000017.11	17811334	17836986	-	5145	gene-SREBF1	SREBF1	protein_coding	6720	sterol regulatory element binding transcription factor 1	588	429	508	393	528	541	836	934	513	555	720	535	65	141	169	795	880	528	460.274	436.967	436.674	381.297	416.989	459.478	703.314	760.578	736.8	503.424	538.37	526.561	160.302	195.685	187.064	666.972	724.59	645.772	496.728	-1.49584	0.109092	-13.7117
NC_000019.10	11665736	11667089	-	1354	gene-HNRNPA1P10	HNRNPA1P10	transcribed_pseudogene	664709	heterogeneous nuclear ribonucleoprotein A1 pseudogene 10	408	338	434	395	467	415	364	387	196	317	393	300	264	554	640	394	428	261	319.374	344.277	373.064	383.238	368.814	352.465	306.227	315.143	281.506	287.541	293.86	295.268	651.073	768.862	708.409	330.55	352.414	319.217	391.739	1.2819	0.0947365	13.5312
NC_000001.11	145992435	145996579	-	3173	gene-TXNIP	TXNIP	protein_coding	10628	thioredoxin interacting protein	6439	4112	5934	3350	4546	3873	7466	5612	4899	6272	9659	7314	754	1316	1686	9712	9724	7194	5040.32	4188.36	5100.84	3250.24	3590.21	3289.39	6281.03	4569.98	7036.23	5689.15	7222.38	7198.63	1859.51	1826.39	1866.21	8147.96	8006.72	8798.64	5164.57	-1.8379	0.136025	-13.5114
NC_012920.1	7586	8269	+	684	gene-COX2	COX2	protein_coding	4513		16183	12372	15167	19500	24957	22539	20302	16856	11368	19513	20301	17464	37804	46244	47604	39195	33537	26022	12667.7	12601.8	13037.5	18919.3	19709.8	19142.7	17079.8	13726.2	16327.4	17699.7	15179.8	17188.5	93231.8	64179.1	52692.3	32883	27614.3	31826.3	27539.3	2.04311	0.151708	13.4674
NC_000004.12	73998228	74007717	+	1958	gene-LOC124900715	LOC124900715	lncRNA	124900715	uncharacterized LOC124900715	1100	923	966	104	123	94	70	88	34	278	259	216	323	804	1029	9	14	13	861.057	940.14	830.369	100.903	97.1394	79.8354	58.8899	71.6605	48.8328	252.166	193.664	212.593	796.579	1115.82	1138.99	7.55062	11.5276	15.8997	379.645	2.19176	0.16321	13.429
NC_000015.10	39799008	39920266	-	5146	gene-GPR176	GPR176	protein_coding	11245	G protein-coupled receptor 176	2035	1386	1878	310	435	358	308	357	147	2382	2987	2438	325	480	504	426	351	250	1592.96	1411.74	1614.32	300.769	343.542	304.054	259.116	290.713	211.13	2160.64	2233.49	2399.54	801.511	666.162	557.872	357.396	289.013	305.763	894.429	-1.74411	0.130082	-13.4077
NC_000008.11	42174718	42207565	-	3062	gene-PLAT	PLAT	protein_coding	5327	plasminogen activator%2C tissue type	2796	1718	2015	444	536	472	253	255	139	1388	1539	1330	172	337	393	255	241	194	2188.65	1749.9	1732.08	430.778	423.307	400.876	212.845	207.652	199.64	1259.01	1150.77	1309.02	424.184	467.701	435.007	213.934	198.439	237.272	735.615	-1.4738	0.110045	-13.3927
NC_000011.10	1996759	1996831	-	73	gene-MIR675	MIR675	miRNA	100033819	microRNA 675	33	40	81	114	182	140	200	218	99	62	86	56	1066	967	692	504	362	344	25.8317	40.7428	69.6272	110.605	143.735	118.904	168.257	177.523	142.189	56.2384	64.3053	55.1167	2628.96	1342.04	765.967	422.835	298.07	420.73	391.759	4.45648	0.333412	13.3663
NC_000011.10	68039025	68053762	+	4844	gene-TCIRG1	TCIRG1	protein_coding	10312	T cell immune regulator 1%2C ATPase H%2B transporting V0 subunit a3	1004	763	764	410	528	545	478	624	323	763	830	678	65	154	190	492	477	346	785.91	777.169	656.73	397.791	416.989	462.876	402.134	508.138	463.911	692.095	620.621	667.305	160.302	213.727	210.309	412.767	392.761	423.176	481.373	-1.71434	0.128554	-13.3355
NC_000022.11	35381096	35394207	+	1554	gene-HMOX1	HMOX1	protein_coding	3162	heme oxygenase 1	918	655	1136	593	771	656	691	729	387	636	892	599	709	1331	1614	639	644	452	718.591	667.164	976.5	575.341	608.898	557.149	581.327	593.642	555.832	576.897	666.981	589.551	1748.53	1847.21	1786.52	536.094	530.268	552.82	814.962	1.54184	0.116222	13.2664
NC_000006.12	33621322	33696562	+	10310	gene-ITPR3	ITPR3	protein_coding	3710	inositol 1%2C4%2C5-trisphosphate receptor type 3	3976	3091	4243	758	872	787	358	530	210	4326	4602	3462	442	904	942	239	260	191	3112.33	3148.4	3647.26	735.428	688.663	668.409	301.18	431.591	301.614	3923.99	3441.08	3407.39	1090.05	1254.6	1042.69	200.511	214.083	233.603	1546.83	-1.65552	0.124806	-13.2648
NC_000010.11	94545788	94613905	+	18997	gene-HELLS	HELLS	protein_coding	3070	helicase%2C lymphoid specific	350	267	295	473	650	569	711	735	422	55	81	59	114	175	202	72	111	42	273.973	271.958	253.58	458.915	513.338	483.259	598.153	598.528	606.101	49.8889	60.5666	58.0693	281.145	242.871	223.591	60.405	91.3972	51.3682	287.617	2.08965	0.161162	12.9661
NC_000001.11	152032506	152037004	-	563	gene-S100A11	S100A11	protein_coding	6282	S100 calcium binding protein A11	665	464	672	864	1131	1060	724	716	344	541	616	565	478	945	1077	725	716	502	520.548	472.617	577.648	838.271	893.208	900.272	609.09	583.056	494.073	490.725	460.605	556.088	1178.84	1311.51	1192.12	608.245	589.553	613.972	716.135	1.28629	0.0992911	12.9548
NC_000010.11	96750266	96750923	+	658	gene-RPL13AP5	RPL13AP5	transcribed_pseudogene	728658	ribosomal protein L13a pseudogene 5	1416	1114	1525	1707	2355	1783	1551	2059	1258	1325	1944	1628	1852	5357	6537	1729	1650	1165	1108.42	1134.69	1310.88	1656.17	1859.86	1514.32	1304.83	1676.69	1806.81	1201.87	1453.6	1602.32	4567.38	7434.64	7235.73	1450.56	1358.61	1424.86	2283.46	2.14427	0.167038	12.837
NC_000001.11	156668763	156677407	-	5568	gene-NES	NES	protein_coding	10763	nestin	922	682	774	1464	1946	1541	717	922	546	931	1047	842	1229	1852	2190	1265	898	818	721.722	694.665	665.326	1420.4	1536.86	1308.79	603.201	750.806	784.197	844.483	782.88	828.718	3030.94	2570.27	2424.09	1061.28	739.411	1000.46	1209.36	1.68999	0.132671	12.7382
NC_000016.10	51645757	51647079	+	1323	gene-HNRNPA1L3	HNRNPA1L3	protein_coding	642659	heterogeneous nuclear ribonucleoprotein A1 like 3	483	460	552	500	569	490	408	520	266	385	470	343	348	778	913	463	512	307	378.082	468.542	474.496	485.111	449.368	416.163	343.244	423.448	382.045	349.222	351.436	337.59	858.233	1079.74	1010.59	388.438	421.58	375.477	499.6	1.50089	0.118187	12.6993
NC_000007.14	17298652	17346147	+	6243	gene-AHR	AHR	protein_coding	196	aryl hydrocarbon receptor	4274	2775	3838	2237	2725	2608	3006	2018	1693	4586	4870	4541	299	763	969	3074	2533	2170	3345.6	2826.53	3299.12	2170.39	2152.07	2215.01	2528.9	1643.3	2431.58	4159.82	3641.48	4469.37	737.39	1058.92	1072.57	2578.96	2085.67	2654.02	2503.93	-2.05927	0.162589	-12.6655
NC_000004.12	82352498	82373991	-	3068	gene-HNRNPD	HNRNPD	protein_coding	3184	heterogeneous nuclear ribonucleoprotein D	1031	988	1239	1087	1366	1108	1044	1044	562	723	964	656	686	1512	2216	984	1074	646	807.045	1006.35	1065.04	1054.63	1078.8	941.039	878.301	850.154	807.177	655.812	720.818	645.652	1691.8	2098.41	2452.86	825.535	884.329	790.092	1069.66	1.61593	0.127922	12.6322
NC_000015.10	32718004	32745106	+	14794	gene-GREM1	GREM1	protein_coding	26585	gremlin 1%2C DAN family BMP antagonist	22122	13343	18606	5107	6462	5764	5564	5786	2347	31966	33892	30473	3782	7443	7896	2226	2437	1426	17316.6	13590.8	15993.6	4954.92	5103.37	4895.44	4680.9	4711.68	3370.9	28995.4	25342.3	29992.3	9327.12	10329.7	8739.99	1867.52	2006.62	1744.07	10720.2	-1.55752	0.123338	-12.628
NC_000019.10	35754566	35757029	-	1460	gene-HSPB6	HSPB6	protein_coding	126393	heat shock protein family B %28small%29 member 6	321	222	283	520	776	703	889	628	476	342	437	306	1454	1528	1332	1340	1552	836	251.272	226.123	243.265	504.515	612.847	597.067	747.902	511.395	683.659	310.218	326.761	301.173	3585.84	2120.62	1474.38	1124.2	1277.91	1022.47	884.534	2.85042	0.225852	12.6207
NC_000011.10	62832905	62841809	-	2513	gene-WDR74	WDR74	protein_coding	54663	WD repeat domain 74	3272	2351	3538	2198	1879	1478	1489	879	973	2078	2956	2123	108	223	285	1962	1667	1396	2561.25	2394.66	3041.25	2132.55	1483.94	1255.28	1252.67	715.79	1397.48	1884.89	2210.31	2089.51	266.348	309.488	315.463	1646.04	1372.6	1707.38	1557.61	-2.71417	0.215803	-12.5771
NC_000020.11	38346482	38377013	+	1825	gene-LBP	LBP	protein_coding	3929	lipopolysaccharide binding protein	461	322	328	802	914	981	2072	2560	1379	120	109	84	347	1968	3120	6546	10021	4415	360.861	327.98	281.947	778.118	721.832	833.176	1743.14	2084.67	1980.6	108.848	81.5032	82.675	855.767	2731.26	3453.49	5491.82	8251.27	5399.78	1976.04	4.3428	0.345564	12.5673
NC_012920.1	14747	15887	+	1141	gene-CYTB	CYTB	protein_coding	4519		16512	12522	18822	21279	26820	24991	25239	20692	14358	24926	25251	21311	41346	53595	55758	48334	41747	31892	12925.2	12754.5	16179.3	20645.3	21181.1	21225.2	21233.2	16850	20621.8	22609.6	18881.1	20974.8	101967	74381.1	61717.9	40550.2	34374.4	39005.6	32115.4	1.90595	0.151773	12.5579
NC_000005.10	82273320	82278354	-	3252	gene-RPS23	RPS23	protein_coding	6228	ribosomal protein S23	3564	2843	3562	4221	5802	4566	4963	6200	2876	3382	4638	3848	3578	10108	12366	4434	4193	3000	2789.83	2895.8	3061.88	4095.31	4582.14	3877.96	4175.29	5048.81	4130.68	3067.71	3468	3787.3	8824.02	14028.3	13687.8	3719.94	3452.51	3669.16	5131.24	1.80409	0.143777	12.5478
NC_000002.12	203190692	203191319	+	628	gene-RPL12P16	RPL12P16	pseudogene	100130447	ribosomal protein L12 pseudogene 16	334	235	325	477	581	479	382	463	206	312	434	334	308	737	894	381	369	260	261.448	239.364	279.368	462.796	458.845	406.821	321.371	377.032	295.869	283.006	324.517	328.732	759.586	1022.84	989.558	319.643	303.834	317.994	430.701	1.56229	0.124861	12.5122
NC_000017.11	19445933	19446875	-	943	gene-RPS2P46	RPS2P46	pseudogene	125208	ribosomal protein S2 pseudogene 46	883	690	910	1242	1623	1433	1074	1070	607	1152	1479	1183	857	2061	2470	1335	1261	827	691.194	702.814	782.231	1205.02	1281.77	1217.07	903.539	871.326	871.808	1044.95	1105.9	1164.34	2113.52	2860.33	2734.01	1120.01	1038.3	1011.46	1262.2	1.21664	0.0982667	12.381
NC_000017.11	34270221	34272242	+	810	gene-CCL7	CCL7	protein_coding	6354	C-C motif chemokine ligand 7	64	28	20	296	374	340	47	31	16	1	6	8	69	276	370	3	4	8	50.0979	28.52	17.1919	287.186	295.367	288.766	39.5404	25.244	22.9801	0.90707	4.48642	7.87381	170.167	383.043	409.549	2.51687	3.29359	9.78442	113.695	5.40721	0.437709	12.3534
NC_000022.11	37675636	37679802	+	528	gene-LGALS1	LGALS1	protein_coding	3956	galectin 1	2739	1713	2561	2383	3135	2623	1573	1413	806	1492	2157	1754	2340	4062	3785	1364	1159	1023	2144.03	1744.81	2201.42	2312.04	2475.87	2227.75	1323.34	1150.64	1157.62	1353.35	1612.87	1726.33	5770.88	5637.39	4189.57	1144.34	954.318	1251.18	2243.21	1.7138	0.138758	12.351
NC_000013.11	46125923	46182177	-	17713	gene-LCP1	LCP1	protein_coding	3936	lymphocyte cytosolic protein 1	247	137	107	1202	1408	1304	197	188	92	78	58	54	199	1216	1626	36	40	48	193.346	139.544	91.9766	1166.21	1111.97	1107.5	165.733	153.093	132.136	70.7515	43.3687	53.1482	490.771	1687.61	1799.8	30.2025	32.9359	58.7065	473.822	4.26205	0.347931	12.2497
NC_000009.12	97983341	98015943	+	1483	gene-ANP32B	ANP32B	protein_coding	10541	acidic nuclear phosphoprotein 32 family member B	1524	1528	1820	1267	1450	1148	978	1142	567	1612	2128	1698	2368	3438	3716	1143	1186	836	1192.96	1556.38	1564.46	1229.27	1145.14	975.011	822.776	929.957	814.358	1462.2	1591.18	1671.22	5839.93	4771.38	4113.2	958.929	976.55	1022.47	1813.19	1.62266	0.132522	12.2444
NC_000009.12	6215149	6257983	+	2979	gene-IL33	IL33	protein_coding	90865	interleukin 33	158	120	144	121	152	139	222	250	78	35	55	41	102	249	236	15	8	14	123.679	122.228	123.782	117.397	120.042	118.054	186.765	203.581	112.028	31.7475	41.1255	40.3533	251.551	345.571	261.226	12.5844	6.58718	17.1227	124.19	2.83958	0.233689	12.1511
NC_000022.11	30240453	30246759	-	4380	gene-LIF	LIF	protein_coding	3976	LIF interleukin 6 family cytokine	15864	11922	12488	2470	2678	2378	523	667	299	7100	6547	5452	565	1423	1529	320	414	227	12418	12143.4	10734.6	2396.45	2114.95	2019.67	439.992	543.154	429.441	6440.2	4895.43	5366	1393.4	1974.89	1692.43	268.467	340.887	277.633	3660.5	-1.70104	0.14035	-12.1201
NC_000002.12	101007228	101151382	-	4190	gene-TBC1D8	TBC1D8	protein_coding	11138	TBC1 domain family member 8	1123	932	911	558	677	724	750	986	492	898	1094	804	73	181	266	925	803	585	879.061	949.308	783.091	541.384	534.661	614.903	630.963	802.923	706.639	814.549	818.023	791.318	180.032	251.199	294.432	776.036	661.189	715.486	652.511	-1.68543	0.139193	-12.1086
NC_000001.11	226940294	226987544	+	3535	gene-COQ8A	COQ8A	protein_coding	56997	coenzyme Q8A	388	223	292	169	264	257	362	362	223	486	642	501	65	86	101	541	478	349	303.718	227.141	251.002	163.967	208.494	218.273	304.545	294.785	320.285	440.836	480.047	493.097	160.302	119.354	111.796	453.876	393.584	426.845	298.442	-1.86837	0.15449	-12.0938
NC_000020.11	55074556	55075178	+	623	gene-RPL12P4	RPL12P4	pseudogene	116149	ribosomal protein L12 pseudogene 4	377	264	361	517	634	525	395	554	235	325	425	358	335	826	992	389	397	278	295.108	268.903	310.314	501.605	500.702	445.889	332.307	451.135	337.521	294.798	317.788	352.353	826.173	1146.35	1098.03	326.355	326.889	340.009	470.68	1.6612	0.139139	11.9392
NC_000011.10	125956821	126063352	-	12046	gene-CDON	CDON	protein_coding	50937	cell adhesion associated%2C oncogene regulated	548	407	476	489	575	584	787	902	524	521	532	459	66	112	165	862	798	566	428.963	414.558	409.167	474.438	454.107	495.999	662.091	734.52	752.599	472.584	397.796	451.76	162.768	155.438	182.637	723.182	657.072	692.248	484.551	-1.37194	0.115231	-11.906
NC_000021.9	34073578	34106260	+	11566	gene-SLC5A3	SLC5A3	protein_coding	6526	solute carrier family 5 member 3	2552	1846	1867	613	793	696	1154	1027	632	1108	1562	1088	125	315	290	1248	1008	792	1997.65	1880.28	1604.86	594.746	626.273	591.122	970.842	836.31	907.715	1005.03	1167.96	1070.84	308.273	437.169	320.998	1047.02	829.985	968.658	953.652	-1.5801	0.133151	-11.867
NC_000001.11	156699606	156705784	-	1050	gene-CRABP2	CRABP2	protein_coding	1382	cellular retinoic acid binding protein 2	896	709	789	998	1312	1084	943	855	455	477	691	504	688	1041	1002	556	588	379	701.37	722.166	678.22	968.281	1036.15	920.655	793.331	696.247	653.497	432.673	516.686	496.05	1696.74	1444.74	1109.1	466.461	484.158	463.537	793.337	1.53361	0.129867	11.809
NC_000001.11	186671791	186680423	-	4510	gene-PTGS2	PTGS2	protein_coding	5743	prostaglandin-endoperoxide synthase 2	25004	19003	22646	838	1116	810	433	464	252	5964	5284	5047	512	1190	1014	220	162	165	19572.6	19355.9	19466.4	813.046	881.362	687.943	364.276	377.846	361.937	5409.77	3951.04	4967.39	1262.69	1651.53	1122.38	184.571	133.39	201.804	4486.99	-1.80461	0.152919	-11.8011
NC_000018.10	63887705	63903888	+	5036	gene-SERPINB2	SERPINB2	protein_coding	5055	serpin family B member 2	2942	1957	3553	233	296	227	56	78	21	2295	2996	2501	229	427	439	38	33	32	2302.94	1993.34	3054.14	226.062	233.766	192.794	47.1119	63.5172	30.1614	2081.73	2240.22	2461.55	564.757	592.606	485.924	31.8804	27.1721	39.1377	926.045	-2.01885	0.171267	-11.7878
NC_000002.12	46915866	47076123	+	9065	gene-TTC7A	TTC7A	protein_coding	57217	tetratricopeptide repeat domain 7A	484	356	399	186	212	243	193	223	108	746	945	700	123	199	209	146	165	90	378.865	362.611	342.978	180.461	167.427	206.383	162.368	181.594	155.116	676.674	706.611	688.958	303.341	276.18	231.34	122.488	135.861	110.075	299.407	-1.36956	0.117693	-11.6367
NC_000002.12	219178275	219185475	+	4769	gene-RETREG2	RETREG2	protein_coding	79137	reticulophagy regulator family member 2	929	658	853	509	644	634	719	606	391	802	1081	912	134	252	324	878	894	583	727.202	670.219	733.234	493.843	508.6	538.464	604.883	493.48	561.577	727.47	808.303	897.614	330.469	349.735	358.632	736.605	736.118	713.04	610.527	-1.21202	0.104224	-11.629
NC_000012.12	106297935	106347003	+	5000	gene-TCP11L2	TCP11L2	protein_coding	255394	t-complex 11 like 2	356	264	345	133	188	140	237	202	137	357	457	304	34	68	98	275	267	199	278.669	268.903	296.56	129.039	148.473	118.904	199.384	164.493	196.767	323.824	341.715	299.205	83.8504	94.3729	108.475	230.714	219.847	243.387	208.144	-1.69944	0.147828	-11.496
NC_000020.11	45640452	45641393	-	942	gene-RPS2P7	RPS2P7	pseudogene	86781	ribosomal protein S2 pseudogene 7	47	33	61	70	78	70	53	60	34	62	76	53	104	178	193	54	58	38	36.7906	33.6128	52.4353	67.9155	61.6006	59.4519	44.5881	48.8594	48.8328	56.2384	56.8279	52.164	256.483	247.035	213.629	45.3037	47.7571	46.476	82.0001	2.07209	0.180442	11.4834
NC_000002.12	231453531	231464484	-	3924	gene-NCL	NCL	protein_coding	4691	nucleolin	6074	5517	6890	7290	8778	7015	5731	5852	3260	6178	8292	6764	5277	13220	17413	7140	7301	4944	4754.6	5619.45	5922.61	7072.92	6932.43	5957.93	4821.4	4765.42	4682.2	5603.88	6200.23	6657.31	13014.1	18347.2	19274.2	5990.16	6011.63	6046.77	7648.58	1.44385	0.125993	11.4598
NC_000001.11	85580761	85583950	+	2278	gene-CCN1	CCN1	protein_coding	3491	cellular communication network factor 1	2661	1550	2136	1209	1933	1777	476	416	253	4709	5419	5381	468	942	784	552	386	382	2082.98	1578.78	1836.09	1173	1526.59	1509.23	400.451	338.759	363.373	4271.39	4051.98	5296.12	1154.18	1307.34	867.801	463.105	317.832	467.206	1611.46	-2.00127	0.17501	-11.4352
NC_000002.12	102355796	102398776	+	4966	gene-IL18R1	IL18R1	protein_coding	8809	interleukin 18 receptor 1	80	58	52	540	734	601	636	591	401	23	24	20	40	212	301	604	553	469	62.6223	59.0771	44.6989	523.92	579.677	510.437	535.057	481.265	575.939	20.8626	17.9457	19.6845	98.6475	294.221	333.173	506.731	455.339	573.612	316.273	3.42941	0.299969	11.4326
NC_000022.11	41688937	41698136	+	5016	gene-C22orf46P	C22orf46P	transcribed_pseudogene	79640	chromosome 22 open reading frame 46%2C pseudogene	565	517	470	378	470	390	410	491	201	315	368	288	321	533	641	380	420	280	442.27	526.601	404.01	366.744	371.183	331.232	344.926	399.833	288.688	285.727	275.167	283.457	791.646	739.717	709.516	318.804	345.827	342.455	420.433	1.39286	0.122049	11.4123
NC_000012.12	118246061	118247002	+	942	gene-RPS2P5	RPS2P5	pseudogene	100130562	ribosomal protein S2 pseudogene 5	712	508	722	953	1280	988	761	627	400	942	1221	963	1113	1733	1798	988	935	713	557.339	517.434	620.627	924.621	1010.88	839.121	640.217	510.581	574.503	854.46	912.986	947.81	2744.87	2405.12	1990.19	828.891	769.877	872.036	1028.98	1.37999	0.121476	11.3602
NC_000001.11	39026350	39034615	+	495	gene-NDUFS5	NDUFS5	protein_coding	4725	NADH:ubiquinone oxidoreductase subunit S5	1121	894	1190	1248	1768	1380	1344	1154	502	682	967	820	867	2460	3184	1439	1474	1166	877.495	910.602	1022.92	1210.84	1396.28	1172.05	1130.69	939.729	721.001	618.622	723.061	807.065	2138.18	3414.08	3524.33	1207.26	1213.69	1426.08	1358.55	2.04452	0.18001	11.3578
NC_012920.1	10470	10766	+	297	gene-ND4L	ND4L	protein_coding	4539		4047	2959	3893	3808	5178	4707	5023	4121	3096	5299	5200	4632	7918	10529	10235	8999	7855	5895	3167.91	3013.95	3346.4	3694.6	4089.33	3997.72	4225.77	3355.83	4446.65	4806.57	3888.23	4558.94	19527.3	14612.5	11329	7549.79	6467.79	7209.89	6293.79	1.75465	0.155274	11.3003
NC_000022.11	41063996	41064708	+	713	gene-RPS9P2	RPS9P2	pseudogene	267009	ribosomal protein S9 pseudogene 2	100	62	77	107	156	123	93	89	46	77	101	78	96	176	230	126	132	83	78.2779	63.1514	66.1888	103.814	123.201	104.465	78.2394	72.4748	66.0678	69.8444	75.5214	76.7696	236.754	244.259	254.584	105.709	108.689	101.513	112.751	1.71301	0.151977	11.2715
NC_000008.11	29067278	29263388	-	9005	gene-KIF13B	KIF13B	protein_coding	23303	kinesin family member 13B	766	586	654	412	552	506	751	842	443	784	745	600	82	149	213	934	729	639	599.609	596.882	562.175	399.731	435.943	429.752	631.804	685.66	636.262	711.143	557.063	590.536	202.227	206.788	235.767	783.587	600.257	781.531	535.929	-1.49798	0.133114	-11.2534
NC_000018.10	63753057	63805370	+	2328	gene-SERPINB7	SERPINB7	protein_coding	8710	serpin family B member 7	442	255	587	65	90	71	71	44	42	828	1132	966	64	70	76	33	31	19	345.988	259.735	504.582	63.0644	71.0776	60.3012	59.7312	35.8302	60.3228	751.054	846.437	950.762	157.836	97.1486	84.1235	27.6856	25.5253	23.238	245.802	-2.85478	0.25375	-11.2504
NC_000012.12	2857680	2877174	-	4079	gene-FOXM1	FOXM1	protein_coding	2305	forkhead box M1	71	49	56	84	132	122	100	131	70	17	30	22	97	116	124	12	23	10	55.5773	49.9099	48.1373	81.4986	104.247	103.616	84.1284	106.676	100.538	15.4202	22.4321	21.653	239.22	160.989	137.254	10.0675	18.9382	12.2305	76.2519	3.01589	0.268346	11.2388
NC_000001.11	203340628	203351122	-	2954	gene-FMOD	FMOD	protein_coding	2331	fibromodulin	138	116	111	493	620	584	1783	1472	1158	110	138	122	127	413	571	2654	2989	1737	108.024	118.154	95.415	478.319	489.646	495.999	1500.01	1198.68	1663.19	99.7777	103.188	120.076	313.206	573.177	632.033	2226.6	2461.14	2124.44	822.281	2.19978	0.195797	11.235
NC_000019.10	41860255	41872925	+	2239	gene-RPS19	RPS19	protein_coding	6223	ribosomal protein S19	4333	2787	4033	4286	5610	4508	3484	3440	1822	3880	5529	4582	3681	7290	8140	4160	3750	3064	3391.78	2838.76	3466.75	4158.37	4430.5	3828.7	2931.03	2801.27	2616.86	3519.43	4134.23	4509.72	9078.04	10117.3	9010.07	3490.07	3087.74	3747.43	4508.78	1.2061	0.107354	11.2348
NC_000017.11	34319435	34321402	+	862	gene-CCL8	CCL8	protein_coding	6355	C-C motif chemokine ligand 8	90	66	61	124	149	125	113	99	74	4	2	3	20	94	112	42	35	32	70.4501	67.2256	52.4353	120.307	117.673	106.164	95.0651	80.618	106.283	3.62828	1.49547	2.95268	49.3237	130.457	123.972	35.2362	28.8189	39.1377	68.4024	4.49193	0.399967	11.2307
NC_000001.11	68045962	68050627	-	1481	gene-DIRAS3	DIRAS3	protein_coding	9077	DIRAS family GTPase 3	157	129	137	362	524	472	1218	1164	753	39	53	36	46	134	232	1445	1450	1068	122.896	131.396	117.764	351.22	413.83	400.876	1024.68	947.873	1081.5	35.3757	39.63	35.4321	113.445	185.97	256.798	1212.29	1193.93	1306.22	498.396	2.30124	0.205336	11.2072
NC_000012.12	127060501	127158030	+	12173	gene-LOC107984449	LOC107984449	protein_coding	107984449	uncharacterized LOC107984449	383	300	308	134	136	133	47	44	26	453	446	346	38	84	87	32	38	26	299.804	305.571	264.755	130.01	107.406	112.959	39.5404	35.8302	37.3427	410.903	333.49	340.542	93.7151	116.578	96.2993	26.8467	31.2891	31.7994	156.371	-1.79541	0.161091	-11.1453
NC_000023.11	2752040	2816500	+	2946	gene-XG	XG	protein_coding	7499	Xg glycoprotein %28Xg blood group%29	89	77	88	135	182	160	144	153	64	62	73	50	78	177	194	118	115	57	69.6673	78.4299	75.6443	130.98	143.735	135.89	121.145	124.591	91.9205	56.2384	54.5847	49.2113	192.363	245.647	214.736	98.9971	94.6908	69.714	113.788	2.00113	0.179658	11.1385
NC_000017.11	39200283	39204732	+	1131	gene-RPL19	RPL19	protein_coding	6143	ribosomal protein L19	8850	7066	10109	9446	12014	9549	8632	9889	4808	9281	12808	10705	8387	21058	27102	9827	9475	6715	6927.6	7197.22	8689.64	9164.71	9488.07	8110.09	7261.96	8052.84	6905.53	8418.52	9577	10536.1	20683.9	29225.1	29998.9	8244.44	7801.7	8212.8	11360.9	1.47207	0.132407	11.1178
NC_000019.10	23758496	23871188	+	12829	gene-RPSA2	RPSA2	protein_coding	388524	ribosomal protein SA 2	813	555	899	1377	1784	1500	1358	1440	876	861	1201	1065	912	1895	2040	1273	1079	800	636.399	565.307	772.776	1336	1408.92	1273.97	1142.46	1172.63	1258.16	780.988	898.031	1048.2	2249.16	2629.95	2258.05	1067.99	888.446	978.442	1242.55	1.3778	0.124006	11.1108
NC_000016.10	2088708	2135898	-	16234	gene-PKD1	PKD1	protein_coding	5310	polycystin 1%2C transient receptor potential channel interacting	2940	2101	1748	1417	1844	1779	1607	2253	1055	1885	1983	1611	206	365	473	1424	1540	904	2301.37	2140.02	1502.57	1374.8	1456.3	1510.93	1351.94	1834.67	1515.25	1709.83	1482.76	1585.59	508.035	506.561	523.558	1194.68	1268.03	1105.64	1381.81	-1.61423	0.145612	-11.0858
NC_000006.12	1312098	1314758	+	2661	gene-FOXQ1	FOXQ1	protein_coding	94234	forkhead box Q1	121	94	96	50	71	60	91	76	70	157	198	138	7	7	16	130	138	90	94.7163	95.7456	82.5211	48.5111	56.0723	50.9588	76.5569	61.8886	100.538	142.41	148.052	135.823	17.2633	9.71486	17.7102	109.065	113.629	110.075	81.7361	-3.08312	0.278426	-11.0734
NC_000001.11	28643256	28648801	+	1117	gene-TAF12-DT	TAF12-DT	lncRNA	105378616	TAF12 divergent transcript	279	270	350	234	214	156	93	75	59	201	203	152	1031	1079	805	83	57	68	218.395	275.014	300.858	227.032	169.007	132.493	78.2394	61.0743	84.7392	182.321	151.79	149.602	2542.64	1497.48	891.045	69.6335	46.9337	83.1676	397.859	3.19684	0.290058	11.0214
NC_000007.14	74289407	74405935	+	5623	gene-CLIP2	CLIP2	protein_coding	7461	CAP-Gly domain containing linker protein 2	3557	2653	3200	1158	1434	1337	594	793	310	4420	4738	4048	700	1286	1363	782	813	465	2784.35	2702.27	2750.7	1123.52	1132.5	1135.53	499.723	645.759	445.24	4009.25	3542.77	3984.15	1726.33	1784.76	1508.69	656.065	669.422	568.719	1759.43	-1.19505	0.108513	-11.013
NC_000012.12	121132876	121188032	+	5489	gene-P2RX7	P2RX7	protein_coding	5027	purinergic receptor P2X 7	182	155	163	21	33	28	16	16	10	189	226	169	16	12	19	9	11	7	142.466	157.878	140.114	20.3747	26.0618	23.7808	13.4605	13.0292	14.3626	171.436	168.988	166.334	39.459	16.654	21.0309	7.55062	9.05738	8.56137	64.4778	-2.77351	0.253208	-10.9535
NC_000020.11	51003656	51023107	-	2584	gene-KCNG1	KCNG1	protein_coding	3755	potassium voltage-gated channel modifier subfamily G member 1	522	326	346	113	147	144	77	88	30	658	631	634	60	74	68	60	53	29	408.611	332.054	297.42	109.635	116.093	122.301	64.7789	71.6605	43.0877	596.852	471.822	623.999	147.971	102.7	75.2684	50.3375	43.6401	35.4685	206.317	-2.36847	0.217383	-10.8953
NC_000005.10	132073789	132076170	+	788	gene-CSF2	CSF2	protein_coding	1437	colony stimulating factor 2	274	175	459	11	22	20	21	14	11	412	422	442	13	21	24	0	0	0	214.481	178.25	394.554	10.6724	17.3745	16.9863	17.667	11.4005	15.7988	373.713	315.545	435.028	32.0604	29.1446	26.5653	0	0	0	116.069	-3.53389	0.324824	-10.8794
NC_000023.11	7147290	7354641	+	7664	gene-STS	STS	protein_coding	412	steroid sulfatase	80	68	93	339	454	444	701	660	394	62	70	46	100	112	164	794	711	506	62.6223	69.2628	79.9423	328.905	358.547	377.095	589.74	537.453	565.885	56.2384	52.3415	45.2744	246.619	155.438	181.53	666.133	585.436	618.865	309.852	1.8435	0.169469	10.8781
NC_012920.1	14149	14673	-	525	gene-ND6	ND6	protein_coding	4541		1179	1138	1275	1499	1764	1436	1871	1246	1125	1153	1150	1084	3606	4114	5194	2113	2213	3074	922.897	1159.13	1095.98	1454.36	1393.12	1219.61	1574.04	1014.65	1615.79	1045.85	859.897	1066.9	8893.07	5709.56	5749.18	1772.72	1822.18	3759.66	2340.48	2.68165	0.247112	10.852
NC_000001.11	28648600	28648734	+	135	gene-RNU11	RNU11	snRNA	26824	RNA%2C U11 small nuclear	266	266	340	226	203	148	85	60	52	189	195	137	1027	1071	799	72	48	63	208.219	270.94	292.262	219.27	160.319	125.698	71.5092	48.8594	74.6854	171.436	145.809	134.839	2532.77	1486.37	884.404	60.405	39.5231	77.0523	389.132	3.26951	0.301862	10.8312
NC_000003.12	14402576	14489349	+	7593	gene-SLC6A6	SLC6A6	protein_coding	6533	solute carrier family 6 member 6	2236	1591	2186	1402	1844	1715	1620	1747	942	1682	1889	1354	210	498	665	2688	2456	1829	1750.29	1620.55	1879.07	1360.25	1456.3	1456.57	1362.88	1422.62	1352.95	1525.69	1412.47	1332.64	517.899	691.143	736.081	2255.12	2022.27	2236.96	1466.21	-1.1076	0.102374	-10.8192
NC_000012.12	92140278	92145846	-	4629	gene-BTG1	BTG1	protein_coding	694	BTG anti-proliferation factor 1	2256	1488	2108	728	1030	982	1594	1232	941	1480	2170	1568	248	362	408	1749	1485	1152	1765.95	1515.63	1812.03	706.321	813.444	834.025	1341.01	1003.25	1351.52	1342.46	1622.59	1543.27	611.614	502.397	451.611	1467.34	1222.75	1408.96	1184.23	-1.52132	0.140869	-10.7995
NC_000017.11	39904595	39918635	-	2787	gene-GSDMB	GSDMB	protein_coding	55876	gasdermin B	328	338	242	40	34	45	51	74	30	628	943	473	41	47	34	36	31	20	256.752	344.277	208.022	38.8089	26.8515	38.2191	42.9055	60.2599	43.0877	569.64	705.115	465.539	101.114	65.2283	37.6342	30.2025	25.5253	24.461	171.313	-3.03422	0.281276	-10.7873
NC_000005.10	37812677	37840041	-	4542	gene-GDNF	GDNF	protein_coding	2668	glial cell derived neurotrophic factor	648	458	671	130	134	127	84	111	39	873	954	783	108	219	253	51	56	32	507.241	466.505	576.788	126.129	105.827	107.863	70.6679	90.3899	56.014	791.872	713.34	770.649	266.348	303.936	280.043	42.7869	46.1103	39.1377	297.869	-1.40489	0.130286	-10.7831
NC_000012.12	6199946	6238266	+	2631	gene-CD9	CD9	protein_coding	928	CD9 molecule	593	406	547	78	97	91	162	146	82	363	365	365	31	73	58	230	176	154	464.188	413.54	470.198	75.6773	76.6058	77.2875	136.288	118.891	117.773	329.267	272.924	359.243	76.4518	101.312	64.1995	192.96	144.918	188.35	204.449	-1.95564	0.181894	-10.7515
NC_000006.12	105992690	106109938	+	6024	gene-PRDM1	PRDM1	protein_coding	639	PR/SET domain 1	1424	1045	1196	452	506	478	214	180	95	1191	1117	963	151	309	339	102	101	78	1114.68	1064.41	1028.08	438.54	399.614	405.972	180.035	146.578	136.444	1080.32	835.221	947.81	372.394	428.842	375.235	85.5737	83.1632	95.3981	512.128	-1.27061	0.118529	-10.7199
NC_000019.10	12730640	12734684	-	1015	gene-TRIR	TRIR	protein_coding	79002	telomerase RNA component interacting RNase	795	589	755	751	894	740	709	710	387	697	978	826	572	1378	1810	934	956	613	622.309	599.938	648.994	728.636	706.037	628.492	596.47	578.17	555.832	632.228	731.286	812.971	1410.66	1912.44	2003.47	783.587	787.168	749.731	860.468	1.28814	0.120328	10.7053
NC_000003.12	139517438	139539742	-	3629	gene-RBP1	RBP1	protein_coding	5947	retinol binding protein 1	122	101	91	126	174	134	189	206	101	148	117	116	261	317	360	257	235	139	95.4991	102.876	78.2231	122.248	137.417	113.808	159.003	167.751	145.062	134.246	87.4851	114.17	643.675	439.944	398.48	215.612	193.499	170.004	195.5	2.08947	0.19581	10.6709
NC_012920.1	1671	3229	+	1559	gene-RNR2	RNR2	rRNA	4550		123847	93003	145133	110539	150144	116116	101102	54401	44327	136101	182735	136256	509225	577642	495342	141756	145347	148027	96944.9	94730.1	124756	107247	118576	98618.8	85055.5	44300	63665	123453	136638	134107	1.25584e+06	801673	548288	118927	119678	181045	236308	2.63423	0.247013	10.6643
NC_000023.11	103376323	103378164	+	1428	gene-BEX3	BEX3	protein_coding	27018	brain expressed X-linked 3	2294	1843	2147	1619	1979	1496	1199	1296	563	1337	1534	1208	974	2216	2830	1683	1777	1019	1795.7	1877.23	1845.55	1570.79	1562.92	1270.57	1008.7	1055.36	808.613	1212.75	1147.03	1188.95	2402.07	3075.45	3132.49	1411.97	1463.18	1246.29	1615.31	1.27225	0.11942	10.6535
NC_000012.12	65824460	65966291	+	6062	gene-HMGA2	HMGA2	protein_coding	8091	high mobility group AT-hook 2	2991	1908	2046	835	1010	869	419	440	203	2508	2389	1701	236	531	555	54	53	50	2341.29	1943.43	1758.73	810.135	797.649	738.053	352.498	358.302	291.56	2274.93	1786.34	1674.17	582.02	736.941	614.323	45.3037	43.6401	61.1526	956.138	-1.54838	0.146214	-10.5898
NC_000023.11	70962936	70963342	+	407	gene-RPS23P8	RPS23P8	pseudogene	653658	ribosomal protein S23 pseudogene 8	763	610	798	850	1144	881	984	1288	516	700	934	802	686	1820	2183	897	823	523	597.261	621.328	685.957	824.688	903.475	748.245	827.824	1048.85	741.109	634.949	698.386	789.349	1691.8	2525.86	2416.34	752.546	677.656	639.656	990.293	1.6269	0.153712	10.584
NC_000009.12	115019575	115118157	-	10570	gene-TNC	TNC	protein_coding	3371	tenascin C	31075	20486	23686	5736	6996	6895	1181	1074	577	13137	12348	11964	790	2773	2697	1260	1010	736	24324.9	20866.4	20360.4	5565.19	5525.1	5856.01	993.557	874.583	828.721	11916.2	9233.05	11775.3	1948.29	3848.47	2985.28	1057.09	831.632	900.167	7205.01	-1.87159	0.177056	-10.5706
NC_000009.12	35970940	35972457	-	1518	gene-YBX1P10	YBX1P10	pseudogene	158373	Y-box binding protein 1 pseudogene 10	169	144	159	211	254	218	207	242	114	129	155	121	108	277	381	185	185	141	132.29	146.674	136.676	204.717	200.597	185.15	174.146	197.066	163.733	117.012	115.899	119.091	266.348	384.431	421.725	155.207	152.329	172.45	191.419	1.61326	0.152643	10.5689
NC_000009.12	127447674	127451406	-	634	gene-RPL12	RPL12	protein_coding	6136	ribosomal protein L12	2925	2037	2953	3568	4533	3666	2909	2838	1464	2746	4140	3109	2311	4992	5673	2844	2835	2119	2289.63	2074.83	2538.38	3461.75	3579.94	3113.58	2447.3	2311.05	2102.68	2490.82	3095.63	3059.96	5699.36	6928.08	6279.38	2386	2334.33	2591.65	3265.8	1.1226	0.10652	10.5389
NC_000005.10	44300247	44389420	-	6113	gene-FGF10	FGF10	protein_coding	2255	fibroblast growth factor 10	27	15	9	475	581	580	2428	1659	1426	17	19	25	36	131	207	3672	3995	2536	21.135	15.2786	7.73635	460.855	458.845	492.601	2042.64	1350.96	2048.1	15.4202	14.207	24.6057	88.7827	181.807	229.126	3080.65	3289.47	3101.66	940.216	3.0385	0.28832	10.5386
NC_000004.12	73740569	73743716	+	2058	gene-CXCL8	CXCL8	protein_coding	3576	C-X-C motif chemokine ligand 8	54386	38268	66480	2815	4269	2844	2254	2313	1063	32297	32900	32375	3212	6178	5202	167	128	130	42572.2	38978.7	57145.9	2731.17	3371.45	2415.45	1896.25	1883.53	1526.74	29295.7	24600.5	31864.3	7921.39	8574.06	5758.03	140.106	105.395	158.997	14496.7	-1.91231	0.181627	-10.5288
NC_000018.10	21612314	21633520	+	4858	gene-SNRPD1	SNRPD1	protein_coding	6632	small nuclear ribonucleoprotein D1 polypeptide	396	360	470	548	678	550	428	517	244	258	337	283	290	1113	1573	352	406	236	309.981	366.685	404.01	531.681	535.451	467.122	360.07	421.005	350.447	234.024	251.987	278.536	715.194	1544.66	1741.14	295.313	334.3	288.64	523.902	2.32889	0.223047	10.4413
NC_000020.11	36541519	36551447	+	2786	gene-MYL9	MYL9	protein_coding	10398	myosin light chain 9	1254	875	1254	1035	1245	1141	809	871	335	1114	1390	1084	1240	1872	2029	1203	1261	813	981.605	891.249	1077.93	1004.18	983.24	969.066	680.599	709.276	481.146	1010.48	1039.35	1066.9	3058.07	2598.03	2245.88	1009.27	1038.3	994.342	1213.27	1.32722	0.127479	10.4113
NC_000011.10	117199294	117207465	+	4260	gene-TAGLN	TAGLN	protein_coding	6876	transgelin	150	128	205	116	174	162	99	146	58	428	626	440	1471	1698	1368	166	150	119	117.417	130.377	176.217	112.546	137.417	137.589	83.2871	118.891	83.3029	388.226	468.083	433.059	3627.76	2356.55	1514.22	139.267	123.51	145.543	571.848	2.46204	0.237605	10.3619
NC_000018.10	55222185	55635957	-	10701	gene-TCF4	TCF4	protein_coding	6925	transcription factor 4	932	698	772	1256	1660	1474	2408	2308	1469	369	414	378	245	549	781	2474	2278	1589	729.55	710.962	663.607	1218.6	1310.99	1251.89	2025.81	1879.46	2109.86	334.709	309.563	372.037	604.216	761.923	864.48	2075.58	1875.7	1943.43	1169.02	1.14642	0.110882	10.3391
NC_000003.12	157259742	157503605	-	7651	gene-VEPH1	VEPH1	protein_coding	79674	ventricular zone expressed PH domain containing 1	128	97	147	267	278	271	150	152	72	29	75	58	76	170	213	83	77	60	100.196	98.8013	126.36	259.049	219.551	230.164	126.193	123.777	103.411	26.305	56.0802	57.0851	187.43	235.932	235.767	69.6335	63.4016	73.3831	132.918	2.19118	0.21206	10.3328
NC_000014.9	58634061	58648321	+	4569	gene-DACT1	DACT1	protein_coding	51339	dishevelled binding antagonist of beta catenin 1	443	292	372	64	73	59	42	41	20	399	445	387	60	79	86	64	65	50	346.771	297.423	319.769	62.0942	57.6518	50.1095	35.3339	33.3873	28.7252	361.921	332.743	380.896	147.971	109.639	95.1924	53.6933	53.5209	61.1526	157.111	-1.64225	0.159292	-10.3097
NC_000014.9	20343071	20343411	-	341	gene-RPPH1	RPPH1	RNase_P_RNA	85495	ribonuclease P RNA component H1	32217	18565	28626	19154	24356	19852	23933	18301	9482	28010	35435	30072	3747	7238	7941	30917	25701	23433	25218.8	18909.8	24606.8	18583.6	19235.2	16860.6	20134.5	14902.9	13618.6	25407	26496	29597.6	9240.8	10045.2	8789.8	25938.1	21162.1	28659.8	19856	-1.51917	0.147448	-10.3031
NC_000019.10	4903080	4962154	+	5076	gene-UHRF1	UHRF1	protein_coding	29128	ubiquitin like with PHD and ring finger domains 1	50	50	40	63	102	78	48	66	25	48	32	36	156	161	194	32	42	22	39.139	50.9285	34.3838	61.124	80.5546	66.2464	40.3816	53.7453	35.9064	43.5394	23.9276	35.4321	384.725	223.442	214.736	26.8467	34.5827	26.9072	82.0305	2.8722	0.278944	10.2967
NC_000019.10	16067538	16103002	+	4782	gene-TPM4	TPM4	protein_coding	7171	tropomyosin 4	17371	14525	16795	10850	13021	11103	7546	7703	3956	11550	15443	12084	7644	18464	22437	8841	9112	5734	13597.7	14794.7	14436.9	10526.9	10283.3	9429.92	6348.33	6272.73	5681.83	10476.7	11547.3	11893.4	18851.5	25625	24835.3	7417.23	7502.8	7012.98	12029.7	1.02616	0.0997243	10.29
NC_000001.11	1785286	1891087	-	4540	gene-GNB1	GNB1	protein_coding	2782	G protein subunit beta 1	3758	2719	3660	3604	4662	3919	3413	3724	1934	3308	3734	3154	2066	4649	6457	3790	3594	2270	2941.68	2769.49	3146.12	3496.68	3681.82	3328.46	2871.3	3032.54	2777.72	3000.59	2792.05	3104.25	5095.14	6452.05	7147.18	3179.65	2959.29	2776.33	3586.24	1.06756	0.103846	10.2802
NC_000001.11	35720213	35769978	-	9280	gene-CLSPN	CLSPN	protein_coding	63967	claspin	66	66	74	86	112	88	89	95	66	43	56	36	116	138	146	37	39	21	51.6634	67.2256	63.61	83.4391	88.4521	74.7395	74.8743	77.3607	94.793	39.004	41.8732	35.4321	286.078	191.522	161.606	31.0415	32.1125	25.6841	84.4728	2.35674	0.229686	10.2607
NC_000017.11	4959226	4967817	-	1005	gene-SPAG7	SPAG7	protein_coding	9552	sperm associated antigen 7	380	359	440	534	692	588	534	618	212	336	394	293	316	880	1183	606	582	436	297.456	365.667	378.222	518.098	546.508	499.396	449.246	503.252	304.487	304.776	294.608	288.378	779.315	1221.3	1309.45	508.409	479.218	533.251	532.279	1.87062	0.182485	10.2509
NC_000001.11	28236124	28238100	+	1887	gene-ATP5IF1	ATP5IF1	protein_coding	93974	ATP synthase inhibitory factor subunit 1	728	631	937	700	878	663	691	682	303	502	706	600	528	1338	1696	788	772	544	569.863	642.718	805.44	679.155	693.401	563.094	581.327	555.369	435.186	455.349	527.902	590.536	1302.15	1856.93	1877.28	661.099	635.663	665.341	783.211	1.65849	0.162726	10.1919
NC_000008.11	24913761	24919093	+	3582	gene-NEFM	NEFM	protein_coding	4741	neurofilament medium chain	1031	960	942	587	956	761	276	456	165	892	1074	897	2491	3413	2778	638	735	265	807.045	977.828	809.738	569.52	755.002	646.327	232.194	371.332	236.982	809.107	803.069	882.851	6143.27	4736.69	3074.94	535.255	605.197	324.109	1295.58	2.40784	0.236534	10.1797
NC_000009.12	91722601	91950228	-	14585	gene-ROR2	ROR2	protein_coding	4920	receptor tyrosine kinase like orphan receptor 2	19	21	12	193	216	235	454	404	263	8	12	7	24	52	89	500	580	285	14.8728	21.39	10.3151	187.253	170.586	199.589	381.943	328.987	377.736	7.25656	8.97283	6.88958	59.1885	72.1675	98.5131	419.479	477.571	348.57	177.293	3.06196	0.301274	10.1634
NC_000019.10	55605647	55617269	+	3763	gene-ZNF865	ZNF865	protein_coding	100507290	zinc finger protein 865	210	130	164	177	215	198	151	153	92	201	276	223	21	52	46	194	197	126	164.384	132.414	140.974	171.729	169.796	168.164	127.034	124.591	132.136	182.321	206.375	219.482	51.7899	72.1675	50.9169	162.758	162.209	154.105	144.075	-1.75376	0.173012	-10.1366
NC_000002.12	219219380	219229636	-	3770	gene-ATG9A	ATG9A	protein_coding	79065	autophagy related 9A	685	494	579	482	672	573	671	586	360	639	812	628	119	230	248	919	874	657	536.204	503.174	497.705	467.647	530.713	486.656	564.502	477.194	517.053	579.618	607.162	618.094	293.476	319.203	274.508	771.003	719.65	803.545	531.506	-1.02134	0.100924	-10.1199
NC_000007.14	32485338	32495283	-	2802	gene-LSM5	LSM5	protein_coding	23658	LSM5 homolog%2C U6 small nuclear RNA and mRNA degradation associated	141	111	137	142	224	179	202	168	61	83	113	85	114	257	338	177	138	106	110.372	113.061	117.764	137.771	176.904	152.027	169.939	136.806	87.6117	75.2868	84.4942	83.6592	281.145	356.674	374.128	148.496	113.629	129.644	158.301	2.02082	0.199778	10.1153
NC_012920.1	648	1601	+	954	gene-RNR1	RNR1	rRNA	4549		39178	28438	43734	38507	46447	37762	35793	20738	17308	45311	60444	41939	185881	199199	134515	56309	51036	47886	30667.7	28966.1	37593.5	37360.3	36681.6	32071.8	30112.1	16887.4	24858.7	41100.3	45196.2	41277.5	458417	276456	148893	47240.9	42022.9	58567.1	79687.2	2.68479	0.265639	10.1069
NC_000011.10	13962723	14268133	+	5052	gene-SPON1	SPON1	protein_coding	10418	spondin 1	354	214	121	4946	5520	5351	4342	3726	2353	135	116	133	315	2128	2774	7562	7220	4657	277.104	217.974	104.011	4798.72	4359.43	4544.67	3652.86	3034.17	3379.51	122.454	86.7374	130.902	776.849	2953.32	3070.51	6344.2	5944.93	5695.76	2749.67	3.90165	0.386702	10.0895
NC_000003.12	160756231	161078902	+	12567	gene-PPM1L	PPM1L	protein_coding	151742	protein phosphatase%2C Mg2%2B/Mn2%2B dependent 1L	128	94	123	329	449	398	1008	872	622	70	53	50	62	126	151	989	1073	648	100.196	95.7456	105.73	319.203	354.598	338.027	848.014	710.09	893.352	63.4949	39.63	49.2113	152.904	174.867	167.14	829.73	883.506	792.538	384.332	1.68989	0.167658	10.0794
NC_000023.11	40934945	40935887	-	943	gene-RPS2P55	RPS2P55	pseudogene	286444	ribosomal protein S2 pseudogene 55	74	51	69	79	118	93	88	71	39	92	122	97	193	262	246	86	94	68	57.9257	51.9471	59.312	76.6475	93.1906	78.9861	74.033	57.817	56.014	83.4505	91.2238	95.4699	475.974	363.613	272.295	72.1504	77.3994	83.1676	123.368	1.98342	0.196794	10.0787
NC_000011.10	6612768	6619422	-	3492	gene-TPP1	TPP1	protein_coding	1200	tripeptidyl peptidase 1	1452	922	1282	570	686	672	1046	900	593	1202	1423	1076	122	318	445	1231	1501	919	1136.6	939.122	1102	553.026	541.769	570.738	879.983	732.891	851.701	1090.3	1064.03	1059.03	300.875	441.332	492.565	1032.76	1235.92	1123.99	841.59	-1.34083	0.133069	-10.0761
NC_000023.11	101391011	101396155	+	761	gene-RPL36A	RPL36A	protein_coding	6173	ribosomal protein L36a	973	721	931	856	1156	865	681	683	303	842	1183	992	755	2020	2262	744	785	544	761.644	734.389	800.283	830.51	912.952	734.656	572.914	556.183	435.186	763.753	884.572	976.352	1861.97	2803.43	2503.78	624.185	646.367	665.341	1003.8	1.43742	0.142667	10.0754
NC_000014.9	58000761	58152213	-	6917	gene-ARMH4	ARMH4	protein_coding	145407	armadillo like helical domain containing 4	140	114	146	291	402	321	483	477	298	111	96	75	81	189	280	668	704	402	109.589	116.117	125.501	282.334	317.48	272.629	406.34	388.432	428.005	100.685	71.7827	73.817	199.761	262.301	309.929	560.424	579.672	491.667	283.137	1.65287	0.164557	10.0444
NC_000002.12	119366977	119372543	+	1336	gene-DBI	DBI	protein_coding	1622	diazepam binding inhibitor%2C acyl-CoA binding protein	578	502	705	501	686	494	704	652	289	303	416	338	343	1378	1662	808	728	568	452.446	511.322	606.014	486.081	541.769	419.561	592.264	530.939	415.078	274.842	311.058	332.668	845.902	1912.44	1839.65	677.878	599.434	694.694	669.113	2.26227	0.226643	9.98165
NC_000001.11	6185020	6199595	-	2061	gene-RPL22	RPL22	protein_coding	6146	ribosomal protein L22	1965	1627	2257	1929	2434	1896	1853	2096	963	1770	2575	2118	1632	4558	5798	2194	2044	1459	1538.16	1657.21	1940.11	1871.56	1922.25	1610.3	1558.9	1706.82	1383.12	1605.51	1925.42	2084.59	4024.82	6325.76	6417.74	1840.67	1683.03	1784.43	2382.24	1.559	0.156427	9.96631
NC_000011.10	46428601	46429381	-	781	gene-RPS10P19	RPS10P19	pseudogene	100271350	ribosomal protein S10 pseudogene 19	802	587	862	854	1177	986	779	807	467	897	1225	1018	681	1688	1890	928	912	638	627.789	597.901	740.971	828.569	929.537	837.422	655.36	657.159	670.732	813.642	915.977	1001.94	1679.47	2342.67	2092.02	778.553	750.939	780.307	983.387	1.15887	0.116517	9.94593
NC_000007.14	149838375	149867479	+	12439	gene-ZNF862	ZNF862	protein_coding	643641	zinc finger protein 862	395	308	315	227	282	301	502	568	317	468	502	376	51	119	129	387	473	243	309.198	313.72	270.772	220.24	222.71	255.643	422.325	462.536	455.294	424.509	375.364	370.069	125.776	165.153	142.789	324.677	389.467	297.202	308.191	-1.3958	0.140604	-9.92713
NC_000017.11	74748628	74769353	+	1993	gene-NHERF1	NHERF1	protein_coding	9368	NHERF family PDZ scaffold protein 1	324	228	302	231	386	319	644	731	384	344	474	312	50	74	118	703	663	506	253.62	232.234	259.598	224.121	304.844	270.931	541.787	595.27	551.523	312.032	354.427	307.079	123.309	102.7	130.613	589.788	545.913	618.865	351.036	-1.42931	0.144122	-9.91734
NC_000011.10	64241095	64244135	+	1209	gene-FKBP2	FKBP2	protein_coding	2286	FKBP prolyl isomerase 2	116	98	106	101	121	84	103	118	44	62	76	66	78	185	304	137	127	102	90.8024	99.8199	91.1171	97.9924	95.5599	71.3423	86.6523	96.0902	63.1953	56.2384	56.8279	64.9589	192.363	256.75	336.494	114.937	104.572	124.751	116.692	2.11307	0.213448	9.89969
NC_000002.12	85694358	85698852	+	1418	gene-GNLY	GNLY	protein_coding	10578	granulysin	231	174	174	8	14	10	6	1	3	642	537	552	17	16	2	3	1	2	180.822	177.231	149.569	7.76177	11.0565	8.49313	5.0477	0.814323	4.30877	582.339	401.534	543.293	41.9252	22.2054	2.21378	2.51687	0.823398	2.4461	119.133	-4.25944	0.430645	-9.89084
NC_000011.10	64241095	64244132	+	1655	gene-LOC114841035	LOC114841035	protein_coding	114841035	Uncharacterized protein LOC114841035	116	98	106	101	121	84	101	118	44	62	77	66	78	185	304	137	127	102	90.8024	99.8199	91.1171	97.9924	95.5599	71.3423	84.9697	96.0902	63.1953	56.2384	57.5757	64.9589	192.363	256.75	336.494	114.937	104.572	124.751	116.64	2.10712	0.213051	9.89018
NC_000010.11	103594027	103855576	-	12573	gene-SH3PXD2A	SH3PXD2A	protein_coding	9644	SH3 and PX domains 2A	4246	3433	3266	5432	6367	5888	5050	7142	3088	4158	4244	3501	4698	6813	6790	4040	4740	2894	3323.68	3496.75	2807.44	5270.24	5028.34	5000.75	4248.48	5815.9	4435.16	3771.6	3173.39	3445.78	11586.1	9455.33	7515.77	3389.39	3902.91	3539.51	4955.92	1.44084	0.145876	9.87718
NC_000007.14	99394673	99408597	-	2604	gene-PDAP1	PDAP1	protein_coding	11333	PDGFA associated protein 1	891	828	1044	959	1196	941	935	1231	495	701	933	724	634	1688	2420	1115	1203	724	697.456	843.376	897.417	930.443	944.542	799.203	786.601	1002.43	710.947	635.856	697.638	712.58	1563.56	2342.67	2678.67	935.438	990.548	885.49	1058.6	1.66412	0.168508	9.87558
NC_000016.10	1962058	1964826	-	945	gene-RPS2	RPS2	protein_coding	6187	ribosomal protein S2	4350	2848	4123	5863	7918	6805	5282	4485	2699	5604	7419	5998	5177	8534	8883	6174	5767	4172	3405.09	2900.89	3544.11	5688.41	6253.25	5779.57	4443.66	3652.24	3876.46	5083.22	5547.45	5903.39	12767.5	11843.8	9832.49	5179.73	4748.54	5102.57	5864.02	1.05149	0.106942	9.83234
NC_000011.10	16974646	16975044	-	399	gene-RPL36AP37	RPL36AP37	pseudogene	729362	ribosomal protein L36a pseudogene 37	1483	1117	1438	1316	1805	1333	1092	1103	446	1331	1881	1556	1236	3292	3621	1218	1264	848	1160.86	1137.74	1236.1	1276.81	1425.5	1132.13	918.682	898.199	640.571	1207.31	1406.49	1531.46	3048.21	4568.76	4008.04	1021.85	1040.77	1037.15	1594.26	1.47158	0.149823	9.82214
NC_000016.10	88643289	88651053	-	2550	gene-CYBA	CYBA	protein_coding	1535	cytochrome b-245 alpha chain	589	433	461	411	560	452	292	246	138	266	382	274	223	546	791	310	338	226	461.057	441.041	396.273	398.761	442.261	383.889	245.655	200.324	198.204	241.281	285.635	269.678	549.96	757.759	875.549	260.077	278.308	276.41	386.785	1.44931	0.147717	9.81145
NC_000019.10	4402640	4450830	+	9672	gene-CHAF1A	CHAF1A	protein_coding	10036	chromatin assembly factor 1 subunit A	130	110	112	112	142	139	130	170	78	117	136	93	148	184	258	130	121	92	101.761	112.043	96.2746	108.665	112.145	118.054	109.367	138.435	112.028	106.127	101.692	91.533	364.996	255.362	285.577	109.065	99.6311	112.521	140.849	1.55379	0.158373	9.81093
NC_000010.11	86955759	86963258	+	1066	gene-SNCG	SNCG	protein_coding	6623	synuclein gamma	34	25	30	42	53	39	43	47	17	29	24	12	108	119	117	35	54	23	26.6145	25.4643	25.7878	40.7493	41.8568	33.1232	36.1752	38.2732	24.4164	26.305	17.9457	11.8107	266.348	165.153	129.506	29.3635	44.4635	28.1302	56.1937	3.11828	0.318084	9.8033
NC_000022.11	37697048	37776556	+	10810	gene-TRIOBP	TRIOBP	protein_coding	11078	TRIO and F-actin binding protein	2436	1848	1775	2017	2591	2314	1247	1544	680	1347	1226	1164	977	2265	2639	1104	1300	686	1906.85	1882.32	1525.78	1956.94	2046.24	1965.31	1049.08	1257.32	976.655	1221.82	916.725	1145.64	2409.47	3143.45	2921.08	926.21	1070.42	839.014	1620.02	1.3562	0.138359	9.80207
NC_000012.12	14774405	14778002	+	3332	gene-H2AJ	H2AJ	protein_coding	55766	H2A.J histone	531	392	642	260	332	294	304	401	194	322	430	348	292	803	1074	491	519	360	415.656	399.28	551.86	252.258	262.197	249.698	255.75	326.544	278.634	292.077	321.527	342.511	720.127	1114.43	1188.8	411.928	427.344	440.299	458.384	1.6442	0.167826	9.79709
NC_000002.12	206159609	206162928	+	884	gene-EEF1B2	EEF1B2	protein_coding	1933	eukaryotic translation elongation factor 1 beta 2	1295	1024	1513	1923	2573	1979	1562	1518	812	1740	2448	2097	1478	3435	4263	2253	2210	1650	1013.7	1043.02	1300.57	1865.74	2032.03	1680.79	1314.09	1236.14	1166.24	1578.3	1830.46	2063.92	3645.03	4767.22	4718.67	1890.17	1819.71	2018.04	2054.66	1.25349	0.128126	9.78321
NC_000022.11	29073035	29168333	+	9295	gene-KREMEN1	KREMEN1	protein_coding	83999	kringle containing transmembrane protein 1	623	377	490	375	474	478	644	630	406	430	422	355	52	92	138	745	749	484	487.671	384.001	421.201	363.833	374.342	405.972	541.787	513.024	583.121	390.04	315.545	349.4	128.242	127.681	152.751	625.024	616.725	591.957	409.573	-1.32959	0.135994	-9.77689
NC_000006.12	71407864	71420745	-	9566	gene-LINC00472	LINC00472	lncRNA	79940	long intergenic non-protein coding RNA 472	328	273	294	74	107	108	200	198	118	292	372	218	28	63	55	235	176	149	256.752	278.07	252.721	71.7964	84.5034	91.7258	168.257	161.236	169.478	264.865	278.158	214.561	69.0532	87.4337	60.8789	197.155	144.918	182.235	168.544	-1.77283	0.182582	-9.70979
NC_012920.1	10760	12137	+	1378	gene-ND4	ND4	protein_coding	4538		37823	27467	37652	35741	46620	44380	42141	33011	24157	49040	51086	43799	72357	87797	86021	81937	69861	52270	29607.1	27977.1	32365.5	34676.7	36818.2	37692.5	35452.6	26881.6	34695.7	44482.7	38198.8	43108.1	178446	121848	95215.7	68741.7	57523.4	63929	55981.1	1.6273	0.167773	9.69939
NC_000001.11	65420652	65641559	+	11019	gene-LEPR	LEPR	protein_coding	3953	leptin receptor	434	268	372	162	184	177	207	171	92	421	470	388	52	121	120	348	365	238	339.726	272.977	319.769	157.176	145.314	150.328	174.146	139.249	132.136	381.877	351.436	381.88	128.242	167.928	132.827	291.957	300.54	291.086	236.589	-1.3516	0.139777	-9.66966
NC_000001.11	85649417	85708433	-	6439	gene-ZNHIT6	ZNHIT6	protein_coding	54680	zinc finger HIT-type containing 6	244	229	254	290	299	309	274	254	138	241	299	243	185	509	645	259	239	163	190.998	233.253	218.337	281.364	236.136	262.438	230.512	206.838	198.204	218.604	223.573	239.167	456.245	706.409	713.943	217.29	196.792	199.358	290.526	1.45955	0.151133	9.65743
NC_000017.11	28573120	28576895	-	1664	gene-ALDOC	ALDOC	protein_coding	230	aldolase%2C fructose-bisphosphate C	779	568	862	241	312	282	182	208	116	432	592	420	74	135	132	436	473	293	609.785	578.548	740.971	233.823	246.402	239.506	153.114	169.379	166.606	391.854	442.66	413.375	182.498	187.358	146.109	365.786	389.467	358.354	334.2	-1.28043	0.13288	-9.63594
NC_000023.11	65588377	65741931	+	9036	gene-MSN	MSN	protein_coding	4478	moesin	5088	4437	5195	4372	5421	4777	3760	4335	2180	3598	4138	3308	2084	4976	6656	3698	3918	2584	3982.78	4519.4	4465.6	4241.81	4281.24	4057.17	3163.23	3530.09	3131.04	3263.64	3094.13	3255.82	5139.53	6905.88	7367.45	3102.47	3226.07	3160.37	4104.87	1.01034	0.10485	9.63603
NC_000014.9	31446036	31457506	-	2713	gene-DTD2	DTD2	protein_coding	112487	D-aminoacyl-tRNA deacylase 2	142	130	136	226	266	244	200	245	115	118	138	106	88	244	305	166	171	118	111.155	132.414	116.905	219.27	210.074	207.232	168.257	199.509	165.17	107.034	103.188	104.328	217.024	338.632	337.601	139.267	140.801	144.32	175.677	1.51429	0.157229	9.63113
NC_000017.11	78214253	78225635	+	2643	gene-BIRC5	BIRC5	protein_coding	332	baculoviral IAP repeat containing 5	116	78	108	127	240	179	189	262	134	14	26	16	50	75	82	18	19	11	90.8024	79.4485	92.8362	123.218	189.54	152.027	159.003	213.353	192.459	12.699	19.4411	15.7476	123.309	104.088	90.7649	15.1012	15.6446	13.4536	94.6075	2.56591	0.267372	9.59676
NC_000006.12	24804284	25042168	-	7933	gene-RIPOR2	RIPOR2	protein_coding	9750	RHO family interacting cell polarization regulator 2	467	335	298	95	117	127	140	137	85	235	226	216	28	23	23	286	251	174	365.558	341.221	256.159	92.1711	92.4009	107.863	117.78	111.562	122.082	213.162	168.988	212.593	69.0532	31.9203	25.4584	239.942	206.673	212.811	165.967	-2.27857	0.237491	-9.59432
NC_000019.10	17402939	17405630	-	1001	gene-BST2	BST2	protein_coding	684	bone marrow stromal cell antigen 2	2416	1876	2349	894	1320	1013	776	936	513	180	247	178	146	467	651	128	126	98	1891.19	1910.84	2019.19	867.378	1042.47	860.354	652.836	762.207	736.8	163.273	184.691	175.192	360.063	648.12	720.584	107.387	103.748	119.859	740.344	1.70823	0.178945	9.54609
NC_000004.12	73836678	73838760	+	1537	gene-CXCL6	CXCL6	protein_coding	6372	C-X-C motif chemokine ligand 6	4296	2954	2738	4098	4606	4132	1306	1341	613	605	742	749	712	3781	5194	693	566	571	3362.82	3008.86	2353.57	3975.97	3637.59	3509.36	1098.72	1092.01	880.426	548.778	554.82	737.185	1755.93	5247.41	5749.18	581.398	466.043	698.363	2181.02	2.67042	0.280007	9.53696
NC_000006.12	27138293	27146858	-	1275	gene-H2BC12	H2BC12	protein_coding	85236	H2B clustered histone 12	542	373	616	553	696	604	399	398	224	406	574	438	366	623	742	416	400	259	424.266	379.927	529.51	536.533	549.667	512.985	335.672	324.101	321.722	368.271	429.201	431.091	902.625	864.622	821.311	349.007	329.359	316.771	484.813	1.06369	0.111683	9.52423
NC_000003.12	61742425	61743137	-	713	gene-RPL10AP6	RPL10AP6	pseudogene	100128936	ribosomal protein L10a pseudogene 6	72	52	77	119	144	130	94	120	85	59	61	48	60	202	260	121	113	62	56.3601	52.9657	66.1888	115.456	113.724	110.411	79.0807	97.7188	122.082	53.5172	45.6119	47.2429	147.971	280.343	287.791	101.514	93.044	75.8293	108.158	2.24618	0.235876	9.52274
NC_000001.11	220879443	220885059	+	2237	gene-HLX	HLX	protein_coding	3142	H2.0 like homeobox	223	149	205	125	191	153	174	175	104	271	321	256	38	62	61	246	191	160	174.56	151.767	176.217	121.278	150.842	129.945	146.383	142.507	149.371	245.816	240.023	251.962	93.7151	86.0459	67.5202	206.384	157.269	195.688	160.405	-1.58791	0.166756	-9.52238
NC_000004.12	118850681	119061247	+	19524	gene-SYNPO2	SYNPO2	protein_coding	171024	synaptopodin 2	194	147	191	658	1055	841	1018	1004	651	149	176	104	177	239	376	2104	1426	1348	151.859	149.73	164.183	638.406	833.187	714.272	856.427	817.581	935.004	135.153	131.602	102.36	436.515	331.693	416.19	1765.17	1174.17	1648.67	633.454	1.64299	0.173257	9.48297
NC_000022.11	31064118	31104624	+	5758	gene-SMTN	SMTN	protein_coding	6525	smoothelin	2038	1661	2029	510	561	546	272	401	161	1216	1346	1084	205	370	429	289	319	181	1595.3	1691.85	1744.12	494.813	443.05	463.725	228.829	326.544	231.237	1103	1006.45	1066.9	505.568	513.5	474.855	242.459	262.664	221.373	700.902	-1.08346	0.114259	-9.48247
NC_000020.11	31739290	31801800	+	3473	gene-TPX2	TPX2	protein_coding	22974	TPX2 microtubule nucleation factor	200	136	178	173	220	236	227	277	139	73	87	54	201	209	239	48	79	20	156.556	138.526	153.008	167.848	173.745	200.438	190.971	225.568	199.64	66.2161	65.053	53.1482	495.704	290.058	264.546	40.27	65.0484	24.461	165.045	2.40234	0.253533	9.47544
NC_000003.12	40457339	40468587	+	7136	gene-RPL14	RPL14	protein_coding	9045	ribosomal protein L14	3050	2079	3402	3276	4305	3459	2851	3034	1501	3286	4966	3919	2858	7114	8374	3626	3446	2514	2387.48	2117.61	2924.34	3178.45	3399.88	2937.77	2398.5	2470.66	2155.82	2980.63	3713.26	3857.18	7048.36	9873.07	9269.08	3042.06	2837.43	3074.75	3870.35	1.29918	0.137136	9.47367
NC_000015.10	69452818	69456205	+	1174	gene-RPLP1	RPLP1	protein_coding	6176	ribosomal protein lateral stalk subunit P1	3774	2660	4083	3060	4128	3276	2499	2462	1255	4161	5944	4684	3164	6962	8263	2951	3032	2049	2954.21	2709.4	3509.73	2968.88	3260.09	2782.35	2102.37	2004.86	1802.5	3774.32	4444.54	4610.12	7803.02	9662.12	9146.22	2475.77	2496.54	2506.03	3945.17	1.04651	0.110613	9.46099
NC_000023.11	101391011	101414133	+	2531	gene-RPL36A-HNRNPH2	RPL36A-HNRNPH2	protein_coding	100529097	RPL36A-HNRNPH2 readthrough	1257	957	1265	1185	1587	1235	1032	1001	512	1107	1545	1273	844	2286	2611	1228	1274	876	983.953	974.772	1087.39	1149.71	1253.33	1048.9	868.205	815.138	735.364	1004.13	1155.25	1252.92	2081.46	3172.6	2890.09	1030.24	1049.01	1071.39	1312.44	1.24706	0.132015	9.44639
NC_000021.9	8987617	8987665	+	49	gene-MIR10396A	MIR10396A	miRNA	113218501	microRNA 10396a	70	54	46	60	90	86	53	29	28	93	126	88	2	3	3	34	41	22	54.7945	55.0028	39.5414	58.2133	71.0776	73.0409	44.5881	23.6154	40.2152	84.3575	94.2148	86.6119	4.93237	4.16351	3.32067	28.5246	33.7593	26.9072	45.9378	-3.80705	0.403433	-9.43662
NC_000001.11	101786266	101787298	-	1033	gene-RPSAP19	RPSAP19	pseudogene	730029	ribosomal protein SA pseudogene 19	120	83	107	178	262	204	183	188	108	128	167	147	153	239	265	176	148	118	93.9335	84.5413	91.9766	172.699	206.915	173.26	153.955	153.093	155.116	116.105	124.872	144.681	377.327	331.693	293.325	147.657	121.863	144.32	171.518	1.34958	0.143065	9.43334
NC_000015.10	43800421	43804427	+	3189	gene-HYPK	HYPK	protein_coding	25764	huntingtin interacting protein K	353	353	446	308	346	288	279	306	119	197	314	219	213	626	779	271	264	178	276.321	359.555	383.379	298.828	273.254	244.602	234.718	249.183	170.915	178.693	234.789	215.546	525.298	868.786	862.266	227.358	217.377	217.703	335.476	1.81309	0.192445	9.42133
NC_012920.1	3230	3304	+	75	gene-TRNL1	TRNL1	tRNA	4567		219	194	244	172	204	204	188	187	118	187	262	164	216	306	338	240	264	175	171.429	197.603	209.741	166.878	161.109	173.26	158.161	152.278	169.478	169.622	195.907	161.413	532.696	424.678	374.128	201.35	217.377	214.034	225.064	1.29918	0.138687	9.36771
NC_000019.10	48954875	48961798	+	1510	gene-BAX	BAX	protein_coding	581	BCL2 associated X%2C apoptosis regulator	240	183	208	171	220	192	149	186	81	173	220	170	132	308	394	190	152	122	187.867	186.398	178.796	165.908	173.745	163.068	125.351	151.464	116.337	156.923	164.502	167.318	325.537	427.454	436.114	159.402	125.156	149.212	197.809	1.28829	0.137791	9.34963
NC_000003.12	183635623	183684519	+	9770	gene-KLHL24	KLHL24	protein_coding	54800	kelch like family member 24	879	664	939	439	561	509	1084	954	618	914	1402	975	113	310	400	1162	1193	795	688.063	676.331	807.16	425.927	443.05	432.3	911.952	776.865	887.607	829.062	1048.33	959.62	278.679	430.229	442.755	974.869	982.314	972.327	720.413	-1.26273	0.135137	-9.34405
NC_000017.11	81244811	81295307	-	5164	gene-SLC38A10	SLC38A10	protein_coding	124565	solute carrier family 38 member 10	1364	1048	1014	1091	1271	1107	1170	1353	671	1294	1333	1124	140	273	503	1344	1402	883	1067.71	1067.46	871.629	1058.51	1003.77	940.189	984.302	1101.78	963.729	1173.75	996.732	1106.27	345.266	378.88	556.765	1127.56	1154.4	1079.96	943.259	-1.31987	0.141262	-9.3434
NC_000013.11	42886388	42992241	-	15242	gene-EPSTI1	EPSTI1	protein_coding	94240	epithelial stromal interaction 1	1536	1227	1350	1213	1328	1213	741	842	576	101	95	80	77	230	277	113	72	69	1202.35	1249.79	1160.45	1176.88	1048.79	1030.22	623.392	685.66	827.284	91.6141	71.0349	78.7381	189.896	319.203	306.608	94.8023	59.2846	84.3906	572.243	1.74545	0.187105	9.3287
NC_000001.11	145964690	145978848	+	1178	gene-POLR3GL	POLR3GL	protein_coding	84265	RNA polymerase III subunit GL	277	269	296	195	315	243	230	276	138	155	198	187	151	439	644	306	281	195	216.83	273.995	254.44	189.193	248.772	206.383	193.495	224.753	198.204	140.596	148.052	184.05	372.394	609.26	712.836	256.721	231.375	238.495	272.214	1.81919	0.195228	9.31824
NC_000022.11	42565062	42565329	-	268	gene-RN7SKP80	RN7SKP80	pseudogene	106479130	RN7SK pseudogene 80	532	336	429	303	310	235	252	135	116	354	528	360	26	63	71	276	259	239	416.439	342.24	368.766	293.977	244.823	199.589	212.004	109.934	166.606	321.103	394.805	354.321	64.1209	87.4337	78.5891	231.552	213.26	292.31	243.993	-2.12921	0.228858	-9.30363
NC_000003.12	39406720	39412542	+	1155	gene-RPSA	RPSA	protein_coding	3921	ribosomal protein SA	2373	1542	2459	3737	4937	4058	3520	3359	2005	2581	3658	3081	2437	4531	4739	3433	2911	2333	1857.54	1570.64	2113.74	3625.72	3899	3446.51	2961.32	2735.31	2879.7	2341.15	2735.22	3032.4	6010.1	6288.29	5245.54	2880.14	2396.91	2853.38	3270.7	1.10451	0.119149	9.26999
NC_000001.11	200463653	200483506	-	2461	gene-LOC124900414	LOC124900414	lncRNA	124900414	uncharacterized LOC124900414	304	180	186	34	57	47	55	57	30	453	380	403	41	58	50	28	24	24	237.965	183.343	159.885	32.9875	45.0158	39.9177	46.2706	46.4164	43.0877	410.903	284.14	396.643	101.114	80.4946	55.3444	23.4908	19.7615	29.3533	124.23	-2.19088	0.236383	-9.26836
NC_000012.12	122980233	122982909	+	1418	gene-ARL6IP4	ARL6IP4	protein_coding	51329	ADP ribosylation factor like GTPase 6 interacting protein 4	1112	925	1016	896	1034	849	836	854	394	864	1138	946	637	1710	2254	1000	1004	709	870.45	942.178	873.348	869.319	816.603	721.067	703.314	695.432	565.885	783.709	850.924	931.078	1570.96	2373.2	2494.93	838.958	826.691	867.144	1033.07	1.3181	0.142789	9.23112
NC_000011.10	59171430	59208588	+	6062	gene-DTX4	DTX4	protein_coding	23220	deltex E3 ubiquitin ligase 4	375	254	328	348	540	442	538	588	276	155	110	101	304	366	379	122	202	63	293.542	258.717	281.947	337.637	426.466	375.396	452.611	478.822	396.407	140.596	82.251	99.4068	749.721	507.948	419.511	102.353	166.326	77.0523	313.706	2.2913	0.24875	9.21129
NC_000015.10	65327127	65378002	-	5329	gene-IGDCC3	IGDCC3	protein_coding	9543	immunoglobulin superfamily DCC subclass member 3	94	87	102	142	214	177	226	227	126	54	32	27	110	118	139	35	23	13	73.5812	88.6156	87.6787	137.771	169.007	150.328	190.13	184.851	180.968	48.9818	23.9276	26.5741	271.281	163.765	153.857	29.3635	18.9382	15.8997	111.973	2.44517	0.265462	9.21097
NC_000006.12	27147106	27147562	+	457	gene-H2AC12	H2AC12	protein_coding	85235	H2A clustered histone 12	57	41	55	49	55	43	30	28	16	45	56	43	68	120	125	24	25	20	44.6184	41.7614	47.2777	47.5409	43.4363	36.5205	25.2385	22.8011	22.9801	40.8182	41.8732	42.3217	167.701	166.54	138.361	20.135	20.5849	24.461	55.2762	1.87014	0.203178	9.20446
NC_000007.14	41685114	41705406	-	6225	gene-INHBA	INHBA	protein_coding	3624	inhibin subunit beta A	6018	4544	10984	1570	2344	1943	515	438	253	7822	9220	6859	836	1254	1302	280	224	173	4710.77	4628.38	9441.79	1523.25	1851.18	1650.21	433.261	356.674	363.373	7095.1	6894.13	6750.81	2061.73	1740.35	1441.17	234.908	184.441	211.588	2865.17	-1.93842	0.211408	-9.16908
NC_000011.10	17228251	17229188	+	938	gene-RPS2P40	RPS2P40	pseudogene	91561	ribosomal protein S2 pseudogene 40	28	24	46	32	45	31	30	26	16	42	45	30	79	125	124	40	42	27	21.9178	24.4457	39.5414	31.0471	35.5388	26.3287	25.2385	21.1724	22.9801	38.097	33.6481	29.5268	194.829	173.48	137.254	33.5583	34.5827	33.0224	53.1227	2.23522	0.244141	9.15546
NC_000003.12	29281071	30010395	+	9979	gene-RBMS3	RBMS3	protein_coding	27303	RNA binding motif single stranded interacting protein 3	268	164	184	424	551	540	763	632	498	102	124	99	88	194	285	713	710	497	209.785	167.046	158.165	411.374	435.153	458.629	641.9	514.652	715.256	92.5212	92.7193	97.4384	217.024	269.24	315.463	598.177	584.613	607.857	365.945	1.50288	0.164229	9.15112
NC_000011.10	124673904	124697518	+	4054	gene-SPA17	SPA17	protein_coding	53340	sperm autoantigenic protein 17	71	55	67	59	92	79	85	88	37	38	34	33	50	91	108	51	63	36	55.5773	56.0214	57.5929	57.2431	72.6571	67.0957	71.5092	71.6605	53.1415	34.4687	25.423	32.4795	123.309	126.293	119.544	42.7869	51.8741	44.0299	64.5948	1.95857	0.214196	9.14386
NC_000007.14	116672196	116798377	+	7015	gene-MET	MET	protein_coding	4233	MET proto-oncogene%2C receptor tyrosine kinase	2084	1707	2156	404	541	445	1126	1002	678	885	1221	840	109	254	367	1247	976	874	1631.31	1738.7	1853.29	391.97	427.255	377.944	947.286	815.952	973.783	802.757	912.986	826.75	268.814	352.511	406.228	1046.18	803.636	1068.95	869.239	-1.27008	0.139024	-9.13569
NC_000007.14	88270892	88306894	-	10090	gene-STEAP4	STEAP4	protein_coding	79689	STEAP4 metalloreductase	2	1	0	108	141	134	157	121	114	2	2	4	22	32	67	134	137	141	1.56556	1.01857	0	104.784	111.355	113.808	132.082	98.5331	163.733	1.81414	1.49547	3.9369	54.2561	44.4108	74.1615	112.42	112.806	172.45	72.4795	3.83687	0.420016	9.13505
NC_000007.14	93921735	93928610	+	3019	gene-GNG11	GNG11	protein_coding	2791	G protein subunit gamma 11	2323	1553	1965	2542	3390	2692	1830	1884	836	1031	1191	1097	843	3462	4056	1389	1253	1021	1818.4	1581.84	1689.1	2466.3	2677.26	2286.35	1539.55	1534.19	1200.71	935.19	890.554	1079.7	2079	4804.69	4489.54	1165.31	1031.72	1248.74	1917.67	1.92298	0.210662	9.12828
NC_000010.11	19816432	20289856	+	15295	gene-PLXDC2	PLXDC2	protein_coding	84898	plexin domain containing 2	57	44	64	363	456	446	2522	2474	1484	49	50	43	32	114	159	2197	1923	1573	44.6184	44.8171	55.0141	352.19	360.126	378.794	2121.72	2014.64	2131.41	44.4464	37.3868	42.3217	78.918	158.213	175.995	1843.19	1583.39	1923.86	743.947	1.75655	0.192559	9.12214
NC_000008.11	103371538	103382989	+	1393	gene-CTHRC1	CTHRC1	protein_coding	115908	collagen triple helix repeat containing 1	352	270	263	275	347	276	118	129	59	172	228	197	152	500	548	120	123	83	275.538	275.014	226.073	266.811	274.044	234.41	99.2715	105.048	84.7392	156.016	170.484	193.893	374.86	693.919	606.575	100.675	101.278	101.513	241.12	1.67095	0.183244	9.11872
NC_000014.9	91869411	91947694	-	3350	gene-FBLN5	FBLN5	protein_coding	10516	fibulin 5	248	153	171	522	659	573	1051	899	633	182	249	191	155	278	356	1203	1278	870	194.129	155.841	146.991	506.456	520.446	486.656	884.19	732.077	909.151	165.087	186.186	187.987	382.259	385.819	394.052	1009.27	1052.3	1064.06	520.164	1.10004	0.120676	9.11571
NC_000005.10	172954094	172969771	+	1325	gene-RPL26L1	RPL26L1	protein_coding	51121	ribosomal protein L26 like 1	202	153	223	197	253	178	197	222	100	150	216	178	144	405	524	211	213	161	158.121	155.841	191.69	191.134	199.807	151.178	165.733	180.78	143.626	136.061	161.511	175.192	355.131	562.074	580.01	177.02	175.384	196.911	225.4	1.64857	0.180931	9.11158
NC_000002.12	27130756	27134636	-	2153	gene-PREB	PREB	protein_coding	10113	prolactin regulatory element binding	346	245	393	226	308	284	311	354	194	417	590	457	70	121	172	480	437	297	270.842	249.55	337.821	219.27	243.243	241.205	261.639	288.271	278.634	378.248	441.164	449.791	172.633	167.928	190.385	402.7	359.825	363.247	295.355	-1.23708	0.135894	-9.10328
NC_000001.11	243256041	243500091	+	3064	gene-SDCCAG8	SDCCAG8	protein_coding	10806	SHH signaling and ciliogenesis regulator SDCCAG8	575	400	510	539	648	559	520	618	352	423	530	427	275	669	849	521	558	307	450.098	407.428	438.393	522.949	511.759	474.766	437.468	503.252	505.563	383.691	396.3	420.265	678.202	928.463	939.748	437.097	459.456	375.477	515.021	1.08988	0.120108	9.07412
NC_000003.12	141051347	141148611	+	16558	gene-SPSB4	SPSB4	protein_coding	92369	splA/ryanodine receptor domain and SOCS box containing 4	85	56	58	70	106	104	115	124	62	37	43	20	141	113	131	50	44	27	66.5362	57.0399	49.8565	67.9155	83.7136	88.3285	96.7477	100.976	89.048	33.5616	32.1527	19.6845	347.732	156.826	145.002	41.9479	36.2295	33.0224	85.9067	2.74307	0.302572	9.06583
NC_000017.11	55719627	55732081	-	6280	gene-TMEM100	TMEM100	protein_coding	55273	transmembrane protein 100	22	21	21	172	221	178	573	488	343	11	11	11	17	49	117	522	542	416	17.2211	21.39	18.0515	166.878	174.535	151.178	482.056	397.39	492.636	9.97777	8.2251	10.8265	41.9252	68.004	129.506	437.936	446.282	508.79	199.045	2.85998	0.31587	9.05429
NC_000003.12	10164919	10243745	+	3431	gene-IRAK2	IRAK2	protein_coding	3656	interleukin 1 receptor associated kinase 2	996	830	1228	226	232	214	95	119	69	814	968	728	128	207	187	66	74	55	779.648	845.413	1055.58	219.27	183.222	181.753	79.922	96.9045	99.1018	738.355	723.809	716.517	315.672	287.282	206.988	55.3712	60.9314	67.2679	372.945	-1.43172	0.158142	-9.05337
NC_000018.10	62715541	62980433	+	6299	gene-PHLPP1	PHLPP1	protein_coding	23239	PH domain and leucine rich repeat protein phosphatase 1	212	151	199	117	172	152	210	196	126	254	313	264	39	64	84	257	239	141	165.949	153.804	171.059	113.516	135.837	129.096	176.67	159.607	180.968	230.396	234.041	259.836	96.1813	88.8216	92.9786	215.612	196.792	172.45	165.201	-1.36779	0.151461	-9.03068
NC_000003.12	32817997	32897824	+	8704	gene-TRIM71	TRIM71	protein_coding	131405	tripartite motif containing 71	136	127	108	203	304	225	277	305	180	28	10	15	56	74	82	3	10	10	106.458	129.358	92.8362	196.955	240.084	191.095	233.036	248.369	258.526	25.398	7.47736	14.7634	138.106	102.7	90.7649	2.51687	8.23398	12.2305	116.606	2.64065	0.293659	8.99223
NC_000011.10	46380784	46383837	+	1669	gene-MDK	MDK	protein_coding	4192	midkine	1696	1072	928	1019	1337	1090	750	772	427	355	379	305	295	699	954	354	441	204	1327.59	1091.91	797.704	988.656	1055.9	925.751	630.963	628.658	613.282	322.01	283.392	300.189	727.525	970.098	1055.97	296.991	363.118	249.503	701.623	1.58335	0.176219	8.98513
NC_000015.10	41282697	41313338	+	10670	gene-OIP5-AS1	OIP5-AS1	lncRNA	729082	OIP5 antisense RNA 1	892	647	888	1119	1532	1284	2309	2023	1376	853	1299	882	115	290	396	1823	1732	1302	698.239	659.015	763.32	1085.68	1209.9	1090.52	1942.53	1647.38	1976.29	773.731	971.309	868.087	283.612	402.473	438.328	1529.42	1426.13	1592.41	1075.46	-1.17942	0.131376	-8.97745
NC_000009.12	35673928	35681159	+	1659	gene-CA9	CA9	protein_coding	768	carbonic anhydrase 9	1356	818	799	267	311	259	61	60	35	568	600	423	61	75	59	74	44	40	1061.45	833.191	686.816	259.049	245.613	219.972	51.3183	48.8594	50.269	515.216	448.642	416.328	150.437	104.088	65.3064	62.0829	36.2295	48.9221	294.655	-2.09724	0.233773	-8.97127
NC_000004.12	108620576	108630484	+	1277	gene-RPL34	RPL34	protein_coding	6164	ribosomal protein L34	1993	1309	1983	1946	2691	2162	1696	1661	863	1998	2869	2231	1486	3688	4048	1951	1842	1372	1560.08	1333.31	1704.58	1888.05	2125.22	1836.21	1426.82	1352.59	1239.49	1812.33	2145.26	2195.81	3664.75	5118.34	4480.68	1636.81	1516.7	1678.03	2150.84	1.10074	0.123085	8.94293
NC_000011.10	57741491	57743550	+	1192	gene-SELENOH	SELENOH	protein_coding	280636	selenoprotein H	363	265	330	306	363	363	308	355	181	297	390	325	206	495	696	372	376	222	284.149	269.921	283.666	296.888	286.68	308.301	259.116	289.085	259.963	269.4	291.617	319.873	508.035	686.979	770.394	312.092	309.598	271.518	348.737	1.16477	0.130249	8.94267
NC_000008.11	132120861	132481095	-	41976	gene-KCNQ3	KCNQ3	protein_coding	3786	potassium voltage-gated channel subfamily Q member 3	22	20	15	57	61	70	47	39	21	18	18	16	81	67	89	51	50	49	17.2211	20.3714	12.8939	55.3026	48.1748	59.4519	39.5404	31.7586	30.1614	16.3273	13.4593	15.7476	199.761	92.9851	98.5131	42.7869	41.1699	59.9296	49.7531	2.89128	0.323587	8.9351
NC_000003.12	64515654	64688000	-	10026	gene-ADAMTS9	ADAMTS9	protein_coding	56999	ADAM metallopeptidase with thrombospondin type 1 motif 9	307	248	266	574	654	664	1081	1197	619	151	152	109	90	302	427	1347	1483	1049	240.313	252.605	228.652	556.907	516.497	563.944	909.428	974.745	889.043	136.968	113.656	107.281	221.957	419.127	472.641	1130.08	1221.1	1282.98	568.773	1.63084	0.18272	8.92536
NC_000023.11	105821786	105958610	+	8338	gene-NRK	NRK	protein_coding	203447	Nik related kinase	12	8	13	26	15	22	19	12	12	10	13	6	30	80	141	27	17	22	9.39335	8.14856	11.1747	25.2258	11.8463	18.6849	15.9844	9.77188	17.2351	9.0707	9.72057	5.90536	73.9856	111.027	156.071	22.6519	13.9978	26.9072	30.9335	3.48527	0.39079	8.91853
NC_000004.12	143349238	143350140	-	903	gene-RPS2P20	RPS2P20	pseudogene	645018	ribosomal protein S2 pseudogene 20	49	33	47	81	106	92	64	59	34	75	97	77	110	159	164	71	72	54	38.3562	33.6128	40.401	78.588	83.7136	78.1368	53.8422	48.0451	48.8328	68.0303	72.5304	75.7854	271.281	220.666	181.53	59.566	59.2846	66.0448	87.6804	1.58648	0.17809	8.9083
NC_000015.10	34943051	34943444	+	394	gene-RPL36AP8	RPL36AP8	pseudogene	643007	ribosomal protein L36a pseudogene 8	223	182	252	205	256	208	160	211	87	222	244	225	185	636	800	212	213	116	174.56	185.38	216.618	198.895	202.176	176.657	134.605	171.822	124.954	201.37	182.448	221.451	456.245	882.664	885.511	177.859	175.384	141.874	272.804	1.8458	0.20746	8.89714
NC_000012.12	12875477	12876136	+	660	gene-RPL13AP20	RPL13AP20	transcribed_pseudogene	387841	ribosomal protein L13a pseudogene 20	115	84	127	94	107	84	78	140	113	90	125	97	127	469	609	81	91	51	90.0196	85.5599	109.169	91.2008	84.5034	71.3423	65.6202	114.005	162.297	81.6363	93.467	95.4699	313.206	650.896	674.095	67.9556	74.9292	62.3757	165.986	2.49596	0.281442	8.86844
NC_000010.11	128096659	128126423	-	13241	gene-MKI67	MKI67	protein_coding	4288	marker of proliferation Ki-67	432	380	354	507	780	764	797	934	456	157	134	111	429	442	489	101	208	48	338.161	387.057	304.297	491.902	616.006	648.875	670.503	760.578	654.933	142.41	100.197	109.249	1057.99	613.424	541.268	84.7348	171.267	58.7065	430.642	2.52499	0.284806	8.86566
NC_000019.10	29665461	29675477	+	3351	gene-PLEKHF1	PLEKHF1	protein_coding	79156	pleckstrin homology and FYVE domain containing 1	119	80	93	45	70	60	130	138	87	156	208	183	24	28	38	132	148	97	93.1507	81.4856	79.9423	43.66	55.2826	50.9588	109.367	112.377	124.954	141.503	155.529	180.113	59.1885	38.8594	42.0618	110.742	121.863	118.636	95.5375	-1.78291	0.201612	-8.84331
NC_000011.10	8019059	8106243	+	8480	gene-TUB	TUB	protein_coding	7275	TUB bipartite transcription factor	581	454	400	515	614	606	723	787	451	678	781	583	120	214	230	777	808	458	454.795	462.431	343.838	499.664	484.907	514.684	608.248	640.873	647.752	614.994	583.982	573.804	295.942	296.997	254.584	651.871	665.305	560.158	508.602	-1.06572	0.120667	-8.83188
NC_000022.11	37953663	38041915	+	3351	gene-POLR2F	POLR2F	protein_coding	5435	RNA polymerase II%2C I and III subunit F	242	234	306	242	369	272	291	356	157	181	241	190	160	562	708	272	306	208	189.433	238.345	263.036	234.794	291.418	231.013	244.814	289.899	225.492	164.18	180.204	187.003	394.59	779.964	783.677	228.197	251.96	254.395	301.801	1.84735	0.209972	8.79804
NC_000003.12	124033369	124726325	+	26220	gene-KALRN	KALRN	protein_coding	8997	kalirin RhoGEF kinase	288	273	211	481	550	584	1161	1534	734	225	150	137	248	327	459	1450	1746	887	225.44	278.07	181.375	466.677	434.363	495.999	976.731	1249.17	1054.21	204.091	112.16	134.839	611.614	453.823	508.062	1216.49	1437.65	1084.85	618.09	1.75841	0.199929	8.79515
NC_000010.11	56357227	56361273	-	2062	gene-ZWINT	ZWINT	protein_coding	11130	ZW10 interacting kinetochore protein	22	10	15	27	51	41	37	39	18	3	11	8	34	44	64	16	23	10	17.2211	10.1857	12.8939	26.196	40.2773	34.8218	31.1275	31.7586	25.8526	2.72121	8.2251	7.87381	83.8504	61.0648	70.8409	13.4233	18.9382	12.2305	28.3057	3.20277	0.364196	8.79408
NC_000014.9	73058534	73123899	+	7154	gene-RBM25	RBM25	protein_coding	58517	RNA binding motif protein 25	1712	1832	1843	1679	1820	1784	1720	1896	942	1512	2102	1467	1054	2742	3464	1716	1847	1201	1340.12	1866.02	1584.23	1629	1437.35	1515.17	1447.01	1543.96	1352.95	1371.49	1571.74	1443.86	2599.36	3805.45	3834.26	1439.65	1520.82	1468.89	1820.63	1.21274	0.137909	8.79379
NC_000010.11	93591694	93601744	-	1301	gene-RBP4	RBP4	protein_coding	5950	retinol binding protein 4	25	13	13	89	97	89	393	318	197	5	13	5	15	54	66	181	160	158	19.5695	13.2414	11.1747	86.3497	76.6058	75.5888	330.625	258.955	282.943	4.53535	9.72057	4.92113	36.9928	74.9432	73.0546	151.851	131.744	193.242	102.003	2.96123	0.337212	8.78152
NC_000010.11	30012803	30115494	-	9614	gene-JCAD	JCAD	protein_coding	57608	junctional cadherin 5 associated	516	442	359	592	752	604	340	384	179	400	419	318	294	524	712	201	210	166	403.914	450.208	308.595	574.371	593.893	512.985	286.037	312.7	257.09	362.828	313.301	312.984	725.059	727.227	788.105	168.631	172.914	203.027	415.215	1.17095	0.133898	8.74507
NC_000019.10	57279982	57294069	+	4166	gene-ZNF460	ZNF460	protein_coding	10794	zinc finger protein 460	1287	854	1121	1343	1712	1527	1560	1538	1045	1362	1969	1370	143	434	589	1362	1464	940	1007.44	869.859	963.606	1303.01	1352.05	1296.9	1312.4	1252.43	1500.89	1235.43	1472.29	1348.39	352.665	602.321	651.957	1142.66	1205.45	1149.67	1112.19	-1.29908	0.148616	-8.74115
NC_000001.11	31409777	31434678	+	3259	gene-SERINC2	SERINC2	protein_coding	347735	serine incorporator 2	837	533	543	1362	1628	1667	615	594	322	400	373	389	293	946	1388	496	449	324	655.186	542.898	466.76	1321.44	1285.71	1415.8	517.39	483.708	462.475	362.828	278.906	382.864	722.593	1312.89	1536.36	416.123	369.706	396.269	718.329	1.76903	0.202623	8.73064
NC_000003.12	122886513	122892416	+	5904	gene-LINC02035	LINC02035	lncRNA	100129550	long intergenic non-protein coding RNA 2035	202	182	206	164	222	201	270	241	180	219	379	252	35	56	72	278	302	165	158.121	185.38	177.077	159.116	175.325	170.712	227.147	196.252	258.526	198.648	283.392	248.025	86.3166	77.7189	79.696	233.23	248.666	201.804	186.953	-1.56484	0.179233	-8.73076
NC_000011.10	102770502	102780628	-	1759	gene-MMP10	MMP10	protein_coding	4319	matrix metallopeptidase 10	491	261	390	81	86	68	10	16	6	589	700	503	55	140	111	8	4	2	384.345	265.847	335.242	78.588	67.9186	57.7533	8.41284	13.0292	8.61755	534.264	523.415	495.066	135.64	194.297	122.865	6.71167	3.29359	2.4461	179.875	-1.74877	0.200447	-8.72431
NC_000005.10	41306952	41510601	-	7929	gene-PLCXD3	PLCXD3	protein_coding	345557	phosphatidylinositol specific phospholipase C X domain containing 3	1	2	1	2	3	3	17	8	1	1	0	2	112	70	42	14	13	4	0.782779	2.03714	0.859595	1.94044	2.36925	2.54794	14.3018	6.51459	1.43626	0.90707	0	1.96845	276.213	97.1486	46.4893	11.7454	10.7042	4.89221	26.8254	5.24997	0.602662	8.71131
NC_000017.11	42189087	42194494	-	2497	gene-GHDC	GHDC	protein_coding	84514	GH3 domain containing	286	150	181	177	224	200	180	154	90	315	341	282	42	59	81	252	207	142	223.875	152.786	155.587	171.729	176.904	169.863	151.431	125.406	129.263	285.727	254.978	277.552	103.58	81.8824	89.658	211.417	170.443	173.673	172.542	-1.56268	0.179839	-8.68932
NC_000017.11	61069855	61070384	+	530	gene-RPL23AP74	RPL23AP74	pseudogene	729617	ribosomal protein L23a pseudogene 74	203	183	278	165	214	173	137	176	64	182	237	202	179	587	721	137	146	118	158.904	186.398	238.967	160.087	169.007	146.931	115.256	143.321	91.9205	165.087	177.213	198.814	441.448	814.66	798.067	114.937	120.216	144.32	243.642	1.88565	0.217174	8.68265
NC_000002.12	191678136	191686943	+	3305	gene-NABP1	NABP1	protein_coding	64859	nucleic acid binding protein 1	451	378	530	285	376	322	720	618	400	568	792	514	98	166	253	816	836	570	353.033	385.02	455.585	276.513	296.946	273.479	605.725	503.252	574.503	515.216	592.207	505.892	241.686	230.381	280.043	684.59	688.361	697.14	453.31	-1.0831	0.124748	-8.68234
NC_000009.12	84668522	85027054	+	21314	gene-NTRK2	NTRK2	protein_coding	4915	neurotrophic receptor tyrosine kinase 2	53	41	33	114	199	163	870	723	573	21	19	17	49	66	61	1059	926	766	41.4873	41.7614	28.3666	110.605	157.16	138.438	731.917	588.756	822.976	19.0485	14.207	16.7318	120.843	91.5972	67.5202	888.457	762.466	936.858	309.955	2.30547	0.265602	8.68016
NC_000015.10	62066977	62070917	+	3445	gene-C2CD4A	C2CD4A	protein_coding	145741	C2 calcium dependent domain containing 4A	681	493	555	98	120	135	91	68	53	189	159	157	13	16	25	173	110	138	533.073	502.155	477.075	95.0817	94.7701	114.657	76.5569	55.374	76.1217	171.436	118.89	154.524	32.0604	22.2054	27.6722	145.14	90.5738	168.781	164.23	-2.33382	0.269011	-8.67555
NC_000015.10	33851781	34075325	-	14408	gene-AVEN	AVEN	protein_coding	57099	apoptosis and caspase activation inhibitor	94	69	95	165	114	140	73	88	62	56	64	44	92	137	172	87	78	36	73.5812	70.2814	81.6615	160.087	90.0316	118.904	61.4137	71.6605	89.048	50.7959	47.8551	43.3059	226.889	190.134	190.385	72.9894	64.225	44.0299	97.071	2.02435	0.233517	8.66897
NC_000004.12	74097040	74099195	-	1115	gene-CXCL2	CXCL2	protein_coding	2920	C-X-C motif chemokine ligand 2	1334	1039	1885	638	637	548	486	587	251	633	549	526	574	1184	1683	184	262	126	1044.23	1058.29	1620.34	619.001	503.071	465.423	408.864	478.008	360.501	574.176	410.507	517.703	1415.59	1643.2	1862.89	154.368	215.73	154.105	750.333	1.68004	0.193892	8.66484
NC_000013.11	110878540	110915069	-	6335	gene-ANKRD10	ANKRD10	protein_coding	55608	ankyrin repeat domain 10	1118	848	923	809	895	912	1507	1501	1004	1162	1369	893	132	332	478	1391	1392	833	875.147	863.748	793.406	784.909	706.827	774.573	1267.82	1222.3	1442	1054.02	1023.65	878.914	325.537	460.762	529.093	1166.99	1146.17	1018.8	907.481	-1.13338	0.131151	-8.64184
NC_000004.12	185500660	185535507	-	2990	gene-PDLIM3	PDLIM3	protein_coding	27295	PDZ and LIM domain 3	867	578	1070	530	821	609	695	651	408	550	774	582	69	118	174	1004	674	633	678.67	588.734	919.766	514.217	648.386	517.232	584.692	530.125	585.993	498.889	578.748	572.82	170.167	163.765	192.599	842.314	554.97	774.192	550.904	-1.60769	0.186204	-8.63404
NC_000012.12	103930425	103930555	+	131	gene-MIR3652	MIR3652	miRNA	100500842	microRNA 3652	2195	1968	2610	2100	2548	1941	1474	1213	596	1406	2353	1581	1357	5168	6891	1597	1710	1194	1718.2	2004.55	2243.54	2037.47	2012.29	1648.52	1240.05	987.774	856.01	1275.34	1759.42	1556.06	3346.62	7172.34	7627.57	1339.82	1408.01	1460.32	2316.33	1.92961	0.223634	8.62843
NC_000002.12	26847995	26950351	+	5653	gene-DPYSL5	DPYSL5	protein_coding	56896	dihydropyrimidinase like 5	189	118	108	147	226	205	198	237	132	111	76	87	351	373	362	329	388	97	147.945	120.191	92.8362	142.623	178.484	174.109	166.574	192.995	189.586	100.685	56.8279	85.6277	865.632	517.663	400.694	276.017	319.478	118.636	230.367	2.71188	0.314372	8.62634
NC_000007.14	22727200	22731998	+	2651	gene-IL6	IL6	protein_coding	3569	interleukin 6	6854	5515	6573	386	514	367	481	461	271	1719	1443	1411	222	470	464	229	307	190	5365.17	5617.42	5650.12	374.506	405.932	311.698	404.658	375.403	389.226	1559.25	1078.98	1388.74	547.494	652.283	513.596	192.121	252.783	232.38	1406.21	-1.21843	0.141286	-8.62386
NC_000019.10	10289952	10296778	+	3029	gene-ICAM5	ICAM5	protein_coding	7087	intercellular adhesion molecule 5	466	388	455	56	43	40	8	7	3	723	840	609	57	58	29	7	7	10	364.775	395.205	391.116	54.3324	33.9593	33.9725	6.73027	5.70026	4.30877	655.812	628.098	599.394	140.573	80.4946	32.0998	5.87271	5.76379	12.2305	191.691	-2.80362	0.32551	-8.61301
NC_000017.11	18968789	19006116	-	5321	gene-FAM83G	FAM83G	protein_coding	644815	family with sequence similarity 83 member G	298	207	267	113	152	112	48	55	26	374	466	352	56	108	103	61	36	39	233.268	210.844	229.512	109.635	120.042	95.123	40.3816	44.7878	37.3427	339.244	348.445	346.448	138.106	149.886	114.01	51.1765	29.6423	47.699	149.2	-1.36311	0.158372	-8.60702
NC_000001.11	31179745	31239887	-	2922	gene-NKAIN1	NKAIN1	protein_coding	79570	sodium/potassium transporting ATPase interacting 1	72	59	46	136	186	186	50	72	36	41	30	26	57	140	208	78	72	19	56.3601	60.0957	39.5414	131.95	146.894	157.972	42.0642	58.6313	51.7053	37.1899	22.4321	25.5899	140.573	194.297	230.233	65.4387	59.2846	23.238	85.7494	2.60542	0.302877	8.60224
NC_000002.12	196133583	196176483	-	6096	gene-STK17B	STK17B	protein_coding	9262	serine/threonine kinase 17b	810	502	832	587	836	740	983	761	468	919	1235	924	116	279	328	954	768	681	634.051	511.322	715.183	569.52	660.232	628.492	826.982	619.7	672.169	833.598	923.454	909.425	286.078	387.207	363.059	800.366	632.37	832.899	655.895	-1.33236	0.155137	-8.58829
NC_000015.10	66498015	66504855	-	2741	gene-RPL4	RPL4	protein_coding	6124	ribosomal protein L4	6962	4767	7110	8915	11686	9576	6992	6693	3945	8732	12201	10217	6029	14221	18281	9738	9308	6614	5449.71	4855.52	6111.72	8649.53	9229.03	8133.02	5882.26	5450.27	5666.04	7920.54	9123.13	10055.8	14868.6	19736.4	20235	8169.78	7664.19	8089.27	9182.77	1.00997	0.117694	8.58128
NC_000005.10	83471744	83582302	+	12345	gene-VCAN	VCAN	protein_coding	1462	versican	2642	1802	2596	28718	34612	32651	82472	57795	49118	2627	3331	2537	2144	10131	15966	92711	109264	70641	2068.1	1835.46	2231.51	27862.8	27334.9	27730.9	69382.4	47063.8	70546.1	2382.87	2490.71	2496.98	5287.51	14060.2	17672.6	77780.7	89967.7	86397.7	31921.8	2.23674	0.260659	8.58108
NC_000001.11	156594301	156601479	-	2154	gene-GPATCH4	GPATCH4	protein_coding	54865	G-patch domain containing 4 %28gene/pseudogene%29	163	154	196	360	411	335	257	315	173	190	202	192	148	474	708	266	288	219	127.593	156.86	168.481	349.28	324.588	284.52	216.21	256.512	248.473	172.343	151.043	188.971	364.996	657.835	783.677	223.163	237.139	267.848	287.752	1.78916	0.209164	8.55388
NC_000014.9	20365667	20413501	-	11370	gene-TEP1	TEP1	protein_coding	7011	telomerase associated protein 1	590	526	523	437	496	514	566	716	373	538	602	427	96	159	198	558	600	397	461.84	535.768	449.568	423.987	391.716	436.547	476.167	583.056	535.724	488.004	450.137	420.265	236.754	220.666	219.164	468.139	494.039	485.552	432.061	-1.0061	0.117657	-8.55109
NC_000007.14	15611212	15686683	-	2371	gene-MEOX2	MEOX2	protein_coding	4223	mesenchyme homeobox 2	96	86	78	34	57	52	35	19	6	18	31	25	68	84	124	19	16	6	75.1468	87.597	67.0484	32.9875	45.0158	44.1643	29.4449	15.4721	8.61755	16.3273	23.1798	24.6057	167.701	116.578	137.254	15.9402	13.1744	7.33831	51.533	2.57538	0.302138	8.52385
NC_000006.12	26031589	26032099	-	511	gene-H3C2	H3C2	protein_coding	8358	H3 clustered histone 2	43	16	28	39	47	62	29	39	17	40	44	39	170	194	218	53	58	9	33.6595	16.2971	24.0687	37.8386	37.1183	52.6574	24.3972	31.7586	24.4164	36.2828	32.9004	38.3848	419.252	269.24	241.302	44.4648	47.7571	11.0075	79.0446	2.91502	0.343343	8.49012
NC_000014.9	60643421	60649477	-	4005	gene-SIX1	SIX1	protein_coding	6495	SIX homeobox 1	674	419	600	476	682	586	570	592	384	585	718	604	70	148	242	781	578	486	527.593	426.781	515.757	461.825	538.61	497.697	479.532	482.079	551.523	530.636	536.875	594.473	172.633	205.4	267.867	655.226	475.924	594.404	473.046	-1.31588	0.155102	-8.48395
NC_000004.12	113213977	113214420	-	444	gene-RPS26P25	RPS26P25	pseudogene	728937	ribosomal protein S26 pseudogene 25	296	204	269	319	401	348	278	321	161	284	364	294	181	490	616	338	317	210	231.703	207.788	231.231	309.501	316.69	295.561	233.877	261.398	231.237	257.608	272.176	289.362	446.38	680.04	681.843	283.568	261.017	256.841	319.323	1.14954	0.135539	8.48127
NC_000006.12	3254404	3268049	+	5442	gene-PSMG4	PSMG4	protein_coding	389362	proteasome assembly chaperone 4	135	112	124	147	166	135	159	178	91	158	177	142	106	277	359	119	146	78	105.675	114.08	106.59	142.623	131.099	114.657	133.764	144.95	130.699	143.317	132.349	139.76	261.416	384.431	397.373	99.836	120.216	95.3981	161.013	1.33472	0.157676	8.46495
NC_000014.9	75958097	75983011	-	3905	gene-TGFB3	TGFB3	protein_coding	7043	transforming growth factor beta 3	314	226	284	517	636	622	701	652	423	154	162	96	155	203	218	772	702	505	245.793	230.197	244.125	501.605	502.282	528.273	589.74	530.939	607.537	139.689	121.133	94.4857	382.259	281.731	241.302	647.676	578.025	617.642	393.58	1.29513	0.153236	8.45188
NC_000022.11	49859311	49918438	-	6425	gene-ALG12	ALG12	protein_coding	79087	ALG12 alpha-1%2C6-mannosyltransferase	221	153	178	203	265	222	296	300	161	293	280	233	27	66	100	315	339	232	172.994	155.841	153.008	196.955	209.284	188.547	249.02	244.297	231.237	265.772	209.366	229.325	66.5871	91.5972	110.689	264.272	279.132	283.748	200.093	-1.30462	0.154461	-8.44629
NC_000010.11	91156219	91284337	+	15135	gene-PCGF5	PCGF5	protein_coding	84333	polycomb group ring finger 5	512	357	537	424	586	546	760	666	463	502	558	461	86	154	166	598	524	423	400.783	363.63	461.602	411.374	462.794	463.725	639.376	542.339	664.987	455.349	417.237	453.728	212.092	213.727	183.743	501.697	431.46	517.351	433.166	-1.11843	0.132481	-8.44214
NC_000005.10	178055572	178056268	+	697	gene-RPL19P9	RPL19P9	pseudogene	653314	ribosomal protein L19 pseudogene 9	180	143	185	178	211	173	137	180	103	163	240	178	135	419	515	166	147	120	140.9	145.656	159.025	172.699	166.637	146.931	115.256	146.578	147.935	147.852	179.457	175.192	332.935	581.504	570.048	139.267	121.039	146.766	207.538	1.54889	0.184045	8.4158
NC_000016.10	30949068	30954938	+	2204	gene-ORAI3	ORAI3	protein_coding	93129	ORAI calcium release-activated calcium modulator 3	296	170	227	109	139	101	200	159	108	253	364	269	36	61	72	222	279	136	231.703	173.157	195.128	105.754	109.775	85.7806	168.257	129.477	155.116	229.489	272.176	264.757	88.7827	84.6581	79.696	186.249	229.728	166.335	164.223	-1.57793	0.187509	-8.41522
NC_000022.11	50757086	50799637	+	1864	gene-RPL23AP82	RPL23AP82	transcribed_pseudogene	284942	ribosomal protein L23a pseudogene 82	68	41	80	84	95	86	82	100	42	46	59	68	69	122	168	86	87	55	53.229	41.7614	68.7676	81.4986	75.0263	73.0409	68.9853	81.4323	60.3228	41.7252	44.1164	66.9274	170.167	169.316	185.957	72.1504	71.6356	67.2679	82.9626	1.75677	0.208788	8.41414
NC_000023.11	133300103	133415489	-	4959	gene-GPC4	GPC4	protein_coding	2239	glypican 4	639	452	374	104	151	158	177	162	107	400	337	332	46	59	55	231	254	139	500.196	460.394	321.488	100.903	119.252	134.191	148.907	131.92	153.68	362.828	251.987	326.763	113.445	81.8824	60.8789	193.799	209.143	170.004	213.426	-1.87065	0.222988	-8.38903
NC_000021.9	8436324	8436374	+	51	gene-MIR10396B	MIR10396B	miRNA	113218488	microRNA 10396b	52	41	33	39	58	58	34	18	20	71	99	66	2	3	2	19	26	16	40.7045	41.7614	28.3666	37.8386	45.8056	49.2601	28.6037	14.6578	28.7252	64.402	74.0259	64.9589	4.93237	4.16351	2.21378	15.9402	21.4083	19.5688	32.6299	-3.58658	0.427778	-8.3842
NC_000001.11	44739837	44767767	+	3268	gene-KIF2C	KIF2C	protein_coding	11004	kinesin family member 2C	43	45	45	42	50	55	60	64	30	31	26	25	75	79	86	38	33	24	33.6595	45.8357	38.6818	40.7493	39.4875	46.7122	50.477	52.1167	43.0877	28.1192	19.4411	24.6057	184.964	109.639	95.1924	31.8804	27.1721	29.3533	52.2875	2.30426	0.274952	8.38058
NC_000012.12	27332836	27425286	+	7164	gene-BMAL2	BMAL2	protein_coding	56938	basic helix-loop-helix ARNT like 2	836	609	870	294	467	356	257	280	137	668	767	680	108	228	216	108	91	64	654.403	620.309	747.847	285.245	368.814	302.355	216.21	228.011	196.767	605.923	573.514	669.274	266.348	316.427	239.088	90.6075	74.9292	78.2754	363.019	-1.15939	0.138571	-8.36679
NC_000001.11	113813811	113871759	-	5383	gene-PTPN22	PTPN22	protein_coding	26191	protein tyrosine phosphatase non-receptor type 22	230	181	184	188	240	208	166	149	99	84	91	83	65	135	185	91	104	74	180.039	184.361	158.165	182.402	189.54	176.657	139.653	121.334	142.189	76.1939	68.044	81.6908	160.302	187.358	204.774	76.3452	85.6334	90.5059	139.177	1.30318	0.155839	8.36232
NC_000002.12	11482888	11642788	+	10869	gene-GREB1	GREB1	protein_coding	9687	growth regulating estrogen receptor binding 1	140	105	96	174	274	281	194	220	104	110	85	62	233	228	248	77	106	41	109.589	106.95	82.5211	168.819	216.392	238.657	163.209	179.151	149.371	99.7777	63.5576	61.022	574.622	316.427	274.508	64.5998	87.2802	50.1452	167.033	2.26785	0.271794	8.344
NC_000006.12	27892699	27893185	-	487	gene-H2AC17	H2AC17	protein_coding	8336	H2A clustered histone 17	167	109	152	128	134	143	81	94	50	118	133	101	116	171	222	68	101	53	130.724	111.024	130.658	124.188	105.827	121.452	68.144	76.5464	71.8129	107.034	99.4489	99.4068	286.078	237.32	245.729	57.0492	83.1632	64.8218	123.357	1.30033	0.155887	8.34146
NC_000011.10	31789026	31817961	-	6657	gene-PAX6	PAX6	protein_coding	5080	paired box 6	104	78	94	93	156	121	192	201	115	25	34	31	92	76	93	17	16	12	81.409	79.4485	80.8019	90.2306	123.201	102.767	161.527	163.679	165.17	22.6768	25.423	30.511	226.889	105.476	102.941	14.2623	13.1744	14.6766	89.1257	2.3194	0.278125	8.33941
NC_000001.11	3630770	3650103	-	2174	gene-WRAP73	WRAP73	protein_coding	49856	WD repeat containing%2C antisense to TP73	107	106	124	59	81	93	84	109	58	162	224	149	14	31	44	127	112	89	83.7574	107.968	106.59	57.2431	63.9698	78.9861	70.6679	88.7613	83.3029	146.945	167.493	146.65	34.5266	43.0229	48.7031	106.548	92.2206	108.852	90.9004	-1.7799	0.213745	-8.32719
NC_000019.10	18173813	18178117	+	988	gene-IFI30	IFI30	protein_coding	10437	IFI30 lysosomal thiol reductase	618	443	566	291	346	292	169	186	90	302	343	250	195	580	829	159	219	127	483.758	451.227	486.531	282.334	273.254	247.999	142.177	151.464	129.263	273.935	256.473	246.057	480.907	804.946	917.611	133.394	180.324	155.328	338.721	1.49068	0.1793	8.31388
NC_000017.11	4997950	5028401	+	7951	gene-KIF1C	KIF1C	protein_coding	10749	kinesin family member 1C	1699	1329	1527	1252	1663	1510	1368	1773	725	2180	2517	2221	2760	3401	3506	1946	1734	1360	1329.94	1353.68	1312.6	1214.72	1313.36	1282.46	1150.88	1443.8	1041.29	1977.41	1882.05	2185.97	6806.68	4720.03	3880.75	1632.61	1427.77	1663.35	2089.96	1.32917	0.159942	8.3103
NC_000019.10	2476127	2478257	+	1371	gene-GADD45B	GADD45B	protein_coding	4616	growth arrest and DNA damage inducible beta	273	297	441	116	144	125	144	167	73	422	649	446	521	745	1041	226	245	151	213.699	302.515	379.081	112.546	113.724	106.164	121.145	135.992	104.847	382.784	485.281	438.965	1284.88	1033.94	1152.27	189.605	201.732	184.681	385.77	1.38511	0.166987	8.29472
NC_000006.12	31280291	31281571	+	1281	gene-RPL3P2	RPL3P2	pseudogene	116935	ribosomal protein L3 pseudogene 2	28	29	32	45	57	50	35	51	36	28	29	21	34	84	107	65	48	35	21.9178	29.5385	27.507	43.66	45.0158	42.4656	29.4449	41.5305	51.7053	25.398	21.6843	20.6687	83.8504	116.578	118.437	54.5323	39.5231	42.8068	47.5703	2.17653	0.262448	8.29319
NC_000012.12	96489577	96875555	+	9971	gene-CFAP54	CFAP54	protein_coding	144535	cilia and flagella associated protein 54	63	55	34	56	67	60	46	56	27	19	23	10	41	62	90	24	41	33	49.3151	56.0214	29.2262	54.3324	52.9133	50.9588	38.6991	45.6021	38.779	17.2343	17.1979	9.84226	101.114	86.0459	99.62	20.135	33.7593	40.3607	46.7309	2.52826	0.305088	8.28698
NC_000012.12	46183063	46269043	-	15289	gene-SLC38A1	SLC38A1	protein_coding	81539	solute carrier family 38 member 1	618	494	734	590	884	766	1314	1149	745	574	832	639	119	195	210	1306	1134	784	483.758	503.174	630.943	572.431	698.14	650.574	1105.45	935.658	1070.01	520.658	622.116	628.92	293.476	270.628	232.447	1095.68	933.733	958.873	678.148	-1.15413	0.139998	-8.24386
NC_000020.11	47657406	47786627	-	4891	gene-SULF2	SULF2	protein_coding	55959	sulfatase 2	180	120	83	1954	2627	2354	6175	5937	3655	92	50	75	119	592	1354	6807	7628	4768	140.9	122.228	71.3464	1895.81	2074.68	1999.28	5194.93	4834.64	5249.52	83.4505	37.3868	73.817	293.476	821.6	1498.73	5710.79	6280.88	5831.51	2345.28	3.32716	0.403728	8.24108
NC_000005.10	82009390	82010135	-	746	gene-PPIAP11	PPIAP11	pseudogene	5483	peptidylprolyl isomerase A pseudogene 11	52	52	57	71	83	81	75	92	59	45	49	50	42	127	158	85	85	48	40.7045	52.9657	48.9969	68.8857	65.5493	68.7943	63.0963	74.9178	84.7392	40.8182	36.6391	49.2113	103.58	176.255	174.888	71.3114	69.9888	58.7065	75.0027	1.8362	0.222907	8.23753
NC_000006.12	135851701	136195574	+	5385	gene-PDE7B	PDE7B	protein_coding	27115	phosphodiesterase 7B	370	258	250	1191	1525	1435	1992	1824	1332	246	250	244	160	530	675	2108	2180	1548	289.628	262.791	214.899	1155.53	1204.37	1218.76	1675.84	1485.33	1913.1	223.139	186.934	240.151	394.59	735.554	747.15	1768.52	1795.01	1893.29	966.921	1.51565	0.183995	8.23743
NC_000012.12	95858952	95866140	+	452	gene-SNRPF	SNRPF	protein_coding	6636	small nuclear ribonucleoprotein polypeptide F	192	150	232	222	294	256	229	182	79	110	162	137	111	302	392	210	208	137	150.294	152.786	199.426	215.389	232.187	217.424	192.654	148.207	113.464	99.7777	121.133	134.839	273.747	419.127	433.9	176.181	171.267	167.558	201.076	1.6423	0.199381	8.23703
NC_000001.11	14493049	14502155	+	9010	gene-LOC124903850	LOC124903850	lncRNA	124903850	uncharacterized LOC124903850	53	40	28	182	174	176	376	356	249	20	18	12	26	62	67	277	338	158	41.4873	40.7428	24.0687	176.58	137.417	149.479	316.323	289.899	357.628	18.1414	13.4593	11.8107	64.1209	86.0459	74.1615	232.391	278.308	193.242	139.184	2.24672	0.27369	8.20899
NC_000009.12	19108388	19127492	-	2344	gene-PLIN2	PLIN2	protein_coding	123	perilipin 2	12630	9391	13620	3060	3953	2886	1966	2208	1203	14499	20790	18206	2535	5881	7106	2544	2537	1582	9886.5	9565.39	11707.7	2968.88	3121.89	2451.12	1653.96	1798.03	1727.82	13151.6	15545.4	17918.8	6251.79	8161.87	7865.55	2134.31	2088.96	1934.87	6663.03	-1.05472	0.128651	-8.19833
NC_000006.12	153282249	153282754	-	506	gene-RPL27AP6	RPL27AP6	pseudogene	389435	ribosomal protein L27a pseudogene 6	310	194	300	319	412	375	311	264	144	324	498	390	312	563	612	382	342	270	242.662	197.603	257.878	309.501	325.377	318.492	261.639	214.981	206.821	293.891	372.373	383.848	769.45	781.352	677.416	320.482	281.602	330.224	363.644	1.07177	0.130802	8.19383
NC_000006.12	159169400	159272108	+	6548	gene-FNDC1	FNDC1	protein_coding	84624	fibronectin type III domain containing 1	506	335	168	3948	4665	4793	7124	6836	4102	250	159	202	324	1723	2734	5380	5722	4276	396.086	341.221	144.412	3830.43	3684.19	4070.76	5993.31	5566.72	5891.53	226.768	118.89	198.814	799.045	2391.24	3026.23	4513.6	4711.48	5229.77	2840.81	3.17375	0.387524	8.18982
NC_000001.11	31426410	31471476	-	1611	gene-LOC124903900	LOC124903900	lncRNA	124903900	uncharacterized LOC124903900	21	22	7	49	50	46	24	19	16	15	15	17	33	93	156	26	15	11	16.4384	22.4085	6.01716	47.5409	39.4875	39.0684	20.1908	15.4721	22.9801	13.6061	11.216	16.7318	81.3842	129.069	172.675	21.8129	12.351	13.4536	38.9946	3.00452	0.366945	8.18793
NC_000014.9	49618530	49620626	-	676	gene-RPL36AL	RPL36AL	protein_coding	6166	ribosomal protein L36a like	1353	1226	1688	1153	1438	1226	1160	1176	514	1038	1535	1163	801	2236	2666	1251	1183	819	1059.1	1248.77	1451	1118.67	1135.66	1041.26	975.89	957.644	738.236	941.539	1147.77	1144.65	1975.42	3103.2	2950.96	1049.54	974.08	1001.68	1334.17	1.29699	0.158412	8.18744
NC_000011.10	130723419	130739381	+	10911	gene-LOC105369575	LOC105369575	lncRNA	105369575	uncharacterized LOC105369575	22	20	8	88	71	85	49	48	26	12	5	4	28	53	64	20	28	29	17.2211	20.3714	6.87676	85.3795	56.0723	72.1916	41.2229	39.0875	37.3427	10.8848	3.73868	3.9369	69.0532	73.5554	70.8409	16.7792	23.0551	35.4685	37.9488	3.17737	0.388165	8.18562
NC_000014.9	74498183	74612237	-	8460	gene-LTBP2	LTBP2	protein_coding	4053	latent transforming growth factor beta binding protein 2	2049	1305	1101	1075	1281	1355	636	723	291	1006	948	964	851	1825	2204	364	356	311	1603.91	1329.23	946.414	1042.99	1011.67	1150.82	535.057	588.756	417.951	912.513	708.854	948.794	2098.73	2532.8	2439.58	305.381	293.13	380.369	1069.28	1.43745	0.176437	8.14706
NC_000005.10	10353695	10440388	+	12815	gene-MARCHF6	MARCHF6	protein_coding	10299	membrane associated ring-CH-type finger 6	1669	1246	1440	1289	1519	1359	1700	1678	980	1352	1772	1283	173	524	637	1560	1764	1097	1306.46	1269.14	1237.82	1250.62	1199.63	1154.22	1430.18	1366.43	1407.53	1226.36	1324.99	1262.76	426.65	727.227	705.088	1308.77	1452.47	1341.69	1188.78	-1.00626	0.124369	-8.09092
NC_000001.11	26410817	26429728	+	3975	gene-LIN28A	LIN28A	protein_coding	79727	lin-28 homolog A	52	40	60	50	88	85	103	111	50	7	13	4	50	45	43	4	5	5	40.7045	40.7428	51.5757	48.5111	69.4981	72.1916	86.6523	90.3899	71.8129	6.34949	9.72057	3.9369	123.309	62.4527	47.5962	3.35583	4.11699	6.11526	46.6129	3.11083	0.384708	8.08621
NC_000020.11	17962710	17962946	-	237	gene-SNORD17	SNORD17	snoRNA	692086	small nucleolar RNA%2C C/D box 17	530	308	451	473	464	402	517	334	176	410	596	440	24	85	118	668	512	432	414.873	313.72	387.677	458.915	366.444	341.424	434.944	271.984	252.781	371.899	445.651	433.059	59.1885	117.966	130.613	560.424	421.58	528.359	350.639	-1.91148	0.236838	-8.07082
NC_012920.1	7446	7514	-	69	gene-TRNS1	TRNS1	tRNA	4574		27	35	39	48	43	53	52	48	42	70	52	38	118	200	343	82	59	113	21.135	35.65	33.5242	46.5706	33.9593	45.0136	43.7468	39.0875	60.3228	63.4949	38.8823	37.4006	291.01	277.567	379.663	68.7946	48.5805	138.205	94.5893	2.61238	0.323684	8.07078
NC_000002.12	55865967	55923782	-	2708	gene-EFEMP1	EFEMP1	protein_coding	2202	EGF containing fibulin extracellular matrix protein 1	1596	942	1198	5430	6722	6593	13899	11230	7872	1884	2272	1950	1219	3328	4681	15334	15606	11138	1249.32	959.493	1029.79	5268.3	5308.71	5599.52	11693	9144.85	11306.2	1708.92	1698.86	1919.24	3006.28	4618.72	5181.34	12864.6	12849.9	13622.4	6057.19	1.25116	0.155348	8.05389
NC_000004.12	5014586	5019458	-	1104	gene-CYTL1	CYTL1	protein_coding	54360	cytokine like 1	2	4	1	19	33	34	13	27	9	2	1	0	9	44	55	19	19	9	1.56556	4.07428	0.859595	18.4342	26.0618	28.8766	10.9367	21.9867	12.9263	1.81414	0.747736	0	22.1957	61.0648	60.8789	15.9402	15.6446	11.0075	17.5009	4.27083	0.531059	8.0421
NC_000017.11	7856685	7885420	-	1159	gene-NAA38	NAA38	protein_coding	84316	N-alpha-acetyltransferase 38%2C NatC auxiliary subunit	164	98	169	170	217	163	185	176	82	110	182	146	124	239	302	198	180	136	128.376	99.8199	145.272	164.938	171.376	138.438	155.638	143.321	117.773	99.7777	136.088	143.697	305.807	331.693	334.28	166.114	148.212	166.335	172.053	1.34039	0.16726	8.01384
NC_000015.10	64151731	64157481	+	4025	gene-SNX22	SNX22	protein_coding	79856	sorting nexin 22	49	38	37	71	100	86	50	52	49	39	48	42	42	117	141	50	51	30	38.3562	38.7057	31.805	68.8857	78.9751	73.0409	42.0642	42.3448	70.3766	35.3757	35.8913	41.3375	103.58	162.377	156.071	41.9479	41.9933	36.6916	63.3233	1.88085	0.234933	8.0059
NC_000022.11	50170731	50180295	+	5275	gene-PANX2	PANX2	protein_coding	56666	pannexin 2	152	108	162	40	41	37	20	15	14	213	310	210	35	42	48	18	23	18	118.982	110.006	139.254	38.8089	32.3798	31.4246	16.8257	12.2149	20.1076	193.206	231.798	206.687	86.3166	58.2892	53.1306	15.1012	18.9382	22.0149	78.0826	-1.70933	0.213548	-8.00441
NC_000003.12	51993522	51995895	-	754	gene-RPL29	RPL29	protein_coding	6159	ribosomal protein L29	2504	1339	2169	2322	3123	2653	2007	1771	967	2352	3398	2833	2080	4071	4416	2429	2164	1723	1960.08	1363.87	1864.46	2252.85	2466.39	2253.23	1688.46	1442.17	1388.86	2133.43	2540.81	2788.31	5129.67	5649.88	4888.02	2037.83	1781.83	2107.32	2540.97	1.05993	0.132682	7.98851
NC_000001.11	111722064	111755797	-	6305	gene-INKA2	INKA2	protein_coding	55924	inka box actin regulator 2	286	214	253	688	801	747	994	1188	605	165	194	142	88	279	359	1083	970	690	223.875	217.974	217.477	667.512	632.591	634.437	836.236	967.416	868.936	149.667	145.061	139.76	217.024	387.207	397.373	908.592	798.696	843.906	514.097	1.22076	0.153296	7.96341
NC_000003.12	48989908	49007153	+	3459	gene-P4HTM	P4HTM	protein_coding	54681	prolyl 4-hydroxylase%2C transmembrane	290	218	261	147	193	194	170	213	95	286	266	200	38	54	79	251	228	152	227.006	222.048	224.354	142.623	152.422	164.767	143.018	173.451	136.444	259.422	198.898	196.845	93.7151	74.9432	87.4442	210.579	187.735	185.904	171.201	-1.34423	0.168838	-7.96164
NC_000002.12	140231423	142131016	-	22444	gene-LRP1B	LRP1B	protein_coding	53353	LDL receptor related protein 1B	22	34	11	158	185	208	556	569	333	11	10	9	41	39	43	742	821	432	17.2211	34.6314	9.45554	153.295	146.104	176.657	467.754	463.35	478.274	9.97777	7.47736	8.85804	101.114	54.1256	47.5962	622.507	676.01	528.359	222.376	2.60673	0.328495	7.93539
NC_000006.12	117998928	117999569	+	642	gene-RPL29P4	RPL29P4	pseudogene	387101	ribosomal protein L29 pseudogene 4	688	422	604	663	884	730	552	599	239	659	919	820	554	1267	1379	679	607	483	538.552	429.837	519.195	643.257	698.14	619.998	464.389	487.78	343.266	597.759	687.17	807.065	1366.27	1758.39	1526.4	569.653	499.803	590.734	730.425	1.14283	0.144227	7.92382
NC_000021.9	16070488	16631727	+	7484	gene-MIR99AHG	MIR99AHG	lncRNA	388815	mir-99a-let-7c cluster host gene	32	16	32	100	101	103	310	330	177	20	17	21	25	46	67	255	282	179	25.0489	16.2971	27.507	97.0222	79.7649	87.4792	260.798	268.727	254.218	18.1414	12.7115	20.6687	61.6547	63.8405	74.1615	213.934	232.198	218.926	112.95	1.91563	0.241851	7.92071
NC_000005.10	38846012	38945579	+	8033	gene-OSMR	OSMR	protein_coding	9180	oncostatin M receptor	4180	2912	3957	2841	3503	3148	4021	3285	2396	3574	3677	3139	444	1186	1483	4410	4530	3048	3272.02	2966.08	3401.42	2756.4	2766.5	2673.64	3382.8	2675.05	3441.27	3241.87	2749.43	3089.49	1094.99	1645.97	1641.52	3699.81	3729.99	3727.86	2886.45	-1.0334	0.13082	-7.89941
NC_000011.10	787115	790090	-	1605	gene-CEND1	CEND1	protein_coding	51286	cell cycle exit and neuronal differentiation 1	19	8	9	112	129	132	205	166	93	4	3	4	12	22	56	156	148	84	14.8728	8.14856	7.73635	108.665	101.878	112.109	172.463	135.178	133.572	3.62828	2.24321	3.9369	29.5942	30.5324	61.9858	130.877	121.863	102.736	71.2233	3.13284	0.39669	7.89746
NC_000023.11	140502985	140505069	-	2085	gene-SOX3	SOX3	protein_coding	6658	SRY-box transcription factor 3	25	17	19	21	55	44	43	54	25	11	9	10	45	45	60	4	3	4	19.5695	17.3157	16.3323	20.3747	43.4363	37.3698	36.1752	43.9735	35.9064	9.97777	6.72963	9.84226	110.978	62.4527	66.4133	3.35583	2.47019	4.89221	30.4203	2.9171	0.369582	7.89296
NC_000012.12	30926748	31016502	+	7893	gene-TSPAN11	TSPAN11	protein_coding	441631	tetraspanin 11	66	47	24	228	317	303	306	328	161	31	31	26	38	64	90	381	420	269	51.6634	47.8728	20.6303	221.211	250.351	257.342	257.433	267.098	231.237	28.1192	23.1798	25.5899	93.7151	88.8216	99.62	319.643	345.827	329.001	164.353	1.81432	0.230163	7.88279
NC_000008.11	81280536	81284775	+	676	gene-FABP5	FABP5	protein_coding	2171	fatty acid binding protein 5	93	64	83	142	204	140	91	93	31	80	70	68	84	148	215	38	64	27	72.7985	65.1885	71.3464	137.771	161.109	118.904	76.5569	75.7321	44.524	72.5656	52.3415	66.9274	207.16	205.4	237.981	31.8804	52.6975	33.0224	99.1059	1.72815	0.219498	7.8732
NC_000023.11	154390961	154398842	-	2418	gene-LOC124905228	LOC124905228	lncRNA	124905228	uncharacterized LOC124905228	57	59	54	58	61	46	42	86	28	61	78	66	69	230	329	53	58	36	44.6184	60.0957	46.4181	56.2729	48.1748	39.0684	35.3339	70.0318	40.2152	55.3313	58.3234	64.9589	170.167	319.203	364.166	44.4648	47.7571	44.0299	89.3684	2.18272	0.277468	7.86659
NC_000013.11	114281601	114305817	+	4911	gene-UPF3A	UPF3A	protein_coding	65110	UPF3A regulator of nonsense mediated mRNA decay	408	408	442	397	501	414	380	466	182	339	422	331	235	509	685	401	368	233	319.374	415.577	379.941	385.178	395.665	351.616	319.688	379.475	261.399	307.497	315.545	325.779	579.554	706.409	758.219	336.422	303.01	284.971	395.851	1.10479	0.140534	7.8614
NC_000011.10	14643804	14872044	+	6285	gene-PDE3B	PDE3B	protein_coding	5140	phosphodiesterase 3B	304	257	167	550	675	598	463	340	276	64	43	48	54	142	187	526	614	403	237.965	261.773	143.552	533.622	533.082	507.889	389.515	276.87	396.407	58.0525	32.1527	47.2429	133.174	197.073	206.988	441.292	505.566	492.89	299.728	1.91829	0.244134	7.85753
NC_000007.14	66606703	66607157	-	455	gene-RPL35P5	RPL35P5	pseudogene	441246	ribosomal protein L35 pseudogene 5	192	122	207	171	229	183	136	142	77	188	281	219	162	330	392	176	147	116	150.294	124.266	177.936	165.908	180.853	155.424	114.415	115.634	110.592	170.529	210.114	215.546	399.522	457.986	433.9	147.657	121.039	141.874	199.638	1.10851	0.141192	7.85109
NC_000012.12	50456571	50456786	+	216	gene-SNORD133	SNORD133	snoRNA	106633800	small nucleolar RNA%2C C/D box 133	858	672	1062	720	1052	765	1108	637	356	566	825	623	14	106	119	1611	1366	1235	671.625	684.479	912.89	698.56	830.818	649.724	932.143	518.724	511.308	513.402	616.882	613.173	34.5266	147.111	131.72	1351.56	1124.76	1510.47	691.882	-2.30146	0.293197	-7.84951
NC_000007.14	128862856	128865847	+	762	gene-ATP6V1F	ATP6V1F	protein_coding	9296	ATPase H%2B transporting V1 subunit F	325	230	345	258	286	238	245	265	127	266	390	272	188	448	534	301	342	204	254.403	234.271	296.56	250.317	225.869	202.136	206.115	215.796	182.405	241.281	291.617	267.71	463.643	621.751	591.078	252.526	281.602	249.503	296.032	1.06568	0.135823	7.84612
NC_000017.11	61120198	61136012	-	9809	gene-LOC107984992	LOC107984992	lncRNA	107984992	uncharacterized LOC107984992	11	9	8	15	15	13	8	8	5	3	12	3	34	36	58	6	4	6	8.61057	9.16713	6.87676	14.5533	11.8463	11.0411	6.73027	6.51459	7.18129	2.72121	8.97283	2.95268	83.8504	49.9621	64.1995	5.03375	3.29359	7.33831	17.2692	3.33158	0.424636	7.84574
NC_000015.10	65304677	65304793	+	117	gene-RNU5B-1	RNU5B-1	snRNA	26832	RNA%2C U5B small nuclear 1	114	106	136	38	41	21	23	10	11	72	111	66	1	6	5	37	40	33	89.2368	107.968	116.905	36.8684	32.3798	17.8356	19.3495	8.14323	15.7988	65.3091	82.9987	64.9589	2.46619	8.32702	5.53444	31.0415	32.9359	40.3607	43.2454	-3.14687	0.40138	-7.84012
NC_000013.11	28659130	28678959	+	1338	gene-POMP	POMP	protein_coding	51371	proteasome maturation protein	620	396	747	599	752	614	606	570	340	395	652	540	378	968	1267	584	544	417	485.323	403.354	642.117	581.163	593.893	521.478	509.818	464.164	488.328	358.293	487.524	531.482	932.219	1343.43	1402.43	489.952	447.928	510.013	621.828	1.39744	0.178761	7.81736
NC_000017.11	48591257	48593779	-	1859	gene-HOXB5	HOXB5	protein_coding	3215	homeobox B5	28	22	17	14	28	18	16	50	17	31	30	25	128	119	120	36	43	23	21.9178	22.4085	14.6131	13.5831	22.113	15.2876	13.4605	40.7162	24.4164	28.1192	22.4321	24.6057	315.672	165.153	132.827	30.2025	35.4061	28.1302	53.948	2.80958	0.361405	7.77406
NC_000014.9	77377379	77392163	+	2984	gene-SAMD15	SAMD15	protein_coding	161394	sterile alpha motif domain containing 15	24	20	20	58	56	39	48	37	20	5	6	5	28	32	48	15	37	20	18.7867	20.3714	17.1919	56.2729	44.2261	33.1232	40.3816	30.13	28.7252	4.53535	4.48642	4.92113	69.0532	44.4108	53.1306	12.5844	30.4657	24.461	29.8476	3.13509	0.403297	7.77365
NC_000008.11	48921557	48931366	+	1740	gene-LOC107986942	LOC107986942	lncRNA	107986942	uncharacterized LOC107986942	23	33	24	35	36	30	31	29	21	7	4	7	15	42	69	37	23	19	18.0039	33.6128	20.6303	33.9578	28.431	25.4794	26.0798	23.6154	30.1614	6.34949	2.99094	6.88958	36.9928	58.2892	76.3753	31.0415	18.9382	23.238	27.8376	3.10098	0.398948	7.77288
NC_000003.12	185417408	185418843	-	1436	gene-RPL4P4	RPL4P4	pseudogene	647276	ribosomal protein L4 pseudogene 4	520	373	591	664	814	711	531	573	379	692	893	708	448	1198	1705	763	720	475	407.045	379.927	508.021	644.227	642.857	603.861	446.722	466.607	544.342	627.693	667.728	696.832	1104.85	1662.63	1887.24	640.125	592.846	580.95	728.028	1.21448	0.156499	7.7603
NC_000020.11	6074845	6123030	-	4804	gene-FERMT1	FERMT1	protein_coding	55612	FERM domain containing kindlin 1	47	42	28	95	127	134	35	37	21	46	32	25	46	115	108	23	23	23	36.7906	42.78	24.0687	92.1711	100.298	113.808	29.4449	30.13	30.1614	41.7252	23.9276	24.6057	113.445	159.601	119.544	19.296	18.9382	28.1302	58.2703	2.05537	0.265662	7.73677
NC_000001.11	14201945	14255662	+	50707	gene-LOC107985467	LOC107985467	lncRNA	107985467	uncharacterized LOC107985467	470	433	265	2004	1821	2276	3434	3729	2419	147	170	131	126	443	644	2445	3298	1364	367.906	441.041	227.793	1944.32	1438.14	1933.04	2888.97	3036.61	3474.31	133.339	127.115	128.934	310.74	614.812	712.836	2051.25	2715.57	1668.24	1345.28	1.99727	0.258386	7.72981
NC_000006.12	146841388	147204614	-	3073	gene-STXBP5-AS1	STXBP5-AS1	lncRNA	729178	STXBP5 antisense RNA 1	81	49	45	92	104	127	41	42	21	33	37	22	38	86	98	38	28	17	63.4051	49.9099	38.6818	89.2604	82.1341	107.863	34.4926	34.2016	30.1614	29.9333	27.6662	21.653	93.7151	119.354	108.475	31.8804	23.0551	20.7919	55.9241	1.95679	0.253234	7.72721
NC_000017.11	29614762	29622912	-	3949	gene-CORO6	CORO6	protein_coding	84940	coronin 6	185	193	147	71	72	101	116	215	90	148	194	134	15	18	24	121	128	97	144.814	196.584	126.36	68.8857	56.8621	85.7806	97.589	175.08	129.263	134.246	145.061	131.886	36.9928	24.9811	26.5653	101.514	105.395	118.636	105.916	-2.14487	0.277989	-7.71565
NC_000017.11	28719985	28724359	+	970	gene-RPL23A	RPL23A	protein_coding	6147	ribosomal protein L23a	4978	3832	5967	4399	5924	4500	3729	3954	1592	4651	6885	5550	3810	9601	11427	4200	3956	3197	3896.67	3903.16	5129.2	4268	4678.48	3821.91	3137.15	3219.84	2286.52	4218.78	5148.16	5462.46	9396.17	13324.6	12648.4	3523.62	3257.36	3910.1	5290.59	1.23693	0.160831	7.69084
NC_000019.10	17601336	17688354	-	9985	gene-UNC13A	UNC13A	protein_coding	23025	unc-13 homolog A	106	92	85	234	280	233	106	173	48	80	54	57	107	290	358	187	284	60	82.9746	93.7085	73.0656	227.032	221.13	197.89	89.1761	140.878	68.9404	72.5656	40.3778	56.1009	263.882	402.473	396.266	156.885	233.845	73.3831	160.587	2.5	0.325441	7.68188
NC_000018.10	57646426	57803315	-	6904	gene-ATP8B1	ATP8B1	protein_coding	5205	ATPase phospholipid transporting 8B1	585	397	512	74	80	105	25	35	16	443	562	427	82	92	84	31	34	21	457.926	404.372	440.113	71.7964	63.1801	89.1779	21.0321	28.5013	22.9801	401.832	420.228	420.265	202.227	127.681	92.9786	26.0077	27.9955	25.6841	185.777	-1.57732	0.20608	-7.65394
NC_000007.14	150791301	150801360	-	1879	gene-TMEM176B	TMEM176B	protein_coding	28959	transmembrane protein 176B	20	17	12	40	42	41	244	227	182	23	15	19	26	58	76	759	1051	494	15.6556	17.3157	10.3151	38.8089	33.1695	34.8218	205.273	184.851	261.399	20.8626	11.216	18.7003	64.1209	80.4946	84.1235	636.769	865.391	604.188	177.082	2.10239	0.274932	7.64694
NC_000020.11	62952709	62969585	+	3580	gene-SLC17A9	SLC17A9	protein_coding	63910	solute carrier family 17 member 9	222	191	178	41	48	54	6	20	9	212	256	150	25	32	41	13	10	6	173.777	194.547	153.008	39.7791	37.908	45.8629	5.0477	16.2865	12.9263	192.299	191.42	147.634	61.6547	44.4108	45.3824	10.9065	8.23398	7.33831	77.1346	-1.8151	0.237777	-7.63361
NC_000001.11	204422633	204494805	-	8457	gene-PIK3C2B	PIK3C2B	protein_coding	5287	phosphatidylinositol-4-phosphate 3-kinase catalytic subunit type 2 beta	51	31	25	49	55	51	79	100	44	55	36	29	111	115	128	82	110	44	39.9217	31.5757	21.4899	47.5409	43.4363	43.315	66.4614	81.4323	63.1953	49.8889	26.9185	28.5426	273.747	159.601	141.682	68.7946	90.5738	53.8143	73.9962	2.3098	0.30314	7.61959
NC_000003.12	169483418	169484020	-	603	gene-RPL22P1	RPL22P1	pseudogene	125371	ribosomal protein L22 pseudogene 1	1071	884	1311	1036	1360	1006	982	987	385	1006	1532	1258	874	2287	2836	1236	1135	841	838.357	900.416	1126.93	1005.15	1074.06	854.409	826.141	803.737	552.959	912.513	1145.53	1238.16	2155.45	3173.98	3139.14	1036.95	934.557	1028.59	1263.72	1.34054	0.176162	7.60966
NC_000005.10	141172644	141176383	+	3740	gene-PCDHB7	PCDHB7	protein_coding	56129	protocadherin beta 7	24	9	11	75	90	86	91	86	56	10	7	8	14	40	46	103	132	86	18.7867	9.16713	9.45554	72.7666	71.0776	73.0409	76.5569	70.0318	80.4304	9.0707	5.23415	7.87381	34.5266	55.5135	50.9169	86.4127	108.689	105.183	52.4852	2.50551	0.329864	7.59558
NC_000001.11	51907956	51990700	-	12809	gene-RAB3B	RAB3B	protein_coding	5865	RAB3B%2C member RAS oncogene family	1887	1269	1939	462	691	528	546	548	307	3776	3839	3639	646	785	730	430	390	192	1477.1	1292.57	1666.75	448.242	545.718	448.437	459.341	446.249	440.931	3425.1	2870.56	3581.6	1593.16	1089.45	808.029	360.752	321.125	234.826	1195	-1.4774	0.194682	-7.58875
NC_000023.11	15345591	15491309	-	2582	gene-PIR-FIGF	PIR-FIGF	lncRNA	100532742	PIR-FIGF readthrough	22	26	32	331	418	438	570	298	336	17	28	14	22	81	100	912	844	642	17.2211	26.4828	27.507	321.143	330.116	371.999	479.532	242.668	482.583	15.4202	20.9366	13.7792	54.2561	112.415	110.689	765.13	694.948	785.2	270.668	2.31445	0.305046	7.58721
NC_000022.11	20116104	20127355	+	3669	gene-RANBP1	RANBP1	protein_coding	5902	RAN binding protein 1	658	518	715	879	1150	884	830	919	441	572	844	590	380	987	1434	661	610	428	515.069	527.619	614.61	852.825	908.214	750.793	698.266	748.363	633.39	518.844	631.089	580.693	937.151	1369.8	1587.28	554.551	502.273	523.466	747.461	1.16201	0.153218	7.58403
NC_000017.11	3923873	3964437	-	6649	gene-ATP2A3	ATP2A3	protein_coding	489	ATPase sarcoplasmic/endoplasmic reticulum Ca2%2B transporting 3	1896	1252	1173	820	1069	940	876	1051	545	872	856	685	56	118	294	1262	987	779	1484.15	1275.25	1008.3	795.582	844.244	798.354	736.965	855.854	782.76	790.965	640.062	674.195	138.106	163.765	325.425	1058.77	812.694	952.758	785.455	-1.66811	0.220097	-7.579
NC_000023.11	12975110	12977223	+	622	gene-TMSB4X	TMSB4X	protein_coding	7114	thymosin beta 4 X-linked	4101	2801	3250	3192	4167	3261	1587	1268	810	1918	2294	1933	1211	3927	4886	1678	1740	897	3210.18	2853.02	2793.68	3096.95	3290.89	2769.61	1335.12	1032.56	1163.37	1739.76	1715.31	1902.51	2986.55	5450.04	5408.26	1407.77	1432.71	1097.08	2482.52	1.34804	0.177874	7.57862
NC_000014.9	50975266	51095105	-	11500	gene-TRIM9	TRIM9	protein_coding	114088	tripartite motif containing 9	138	121	121	598	790	798	703	782	436	70	63	44	43	82	154	725	757	461	108.024	123.247	104.011	580.193	623.903	677.752	591.423	636.801	626.208	63.4949	47.1074	43.3059	106.046	113.803	170.461	608.245	623.312	563.827	356.176	1.35675	0.179433	7.56131
NC_000019.10	45001464	45038192	+	2590	gene-RELB	RELB	protein_coding	5971	RELB proto-oncogene%2C NF-kB subunit	847	568	693	333	482	456	212	203	121	874	977	866	199	273	291	167	178	136	663.014	578.548	595.699	323.084	380.66	387.287	178.352	165.308	173.787	792.779	730.538	852.34	490.771	378.88	322.105	140.106	146.565	166.335	414.787	-1.01045	0.133665	-7.55953
NC_000003.12	39411054	39411207	+	154	gene-SNORA62	SNORA62	snoRNA	6044	small nucleolar RNA%2C H/ACA box 62	186	156	185	109	76	76	56	23	30	110	185	101	2	13	17	72	64	54	145.597	158.897	159.025	105.754	60.0211	64.5478	47.1119	18.7294	43.0877	99.7777	138.331	99.4068	4.93237	18.0419	18.8171	60.405	52.6975	66.0448	75.6236	-2.64739	0.35042	-7.55489
NC_000017.11	45608540	45608987	+	448	gene-RPS26P8	RPS26P8	pseudogene	644191	ribosomal protein S26 pseudogene 8	133	105	122	147	196	167	125	155	82	129	187	148	91	241	304	160	157	101	104.11	106.95	104.871	142.623	154.791	141.835	105.161	126.22	117.773	117.012	139.827	145.665	224.423	334.469	336.494	134.233	129.273	123.528	154.959	1.16455	0.154159	7.55425
NC_000005.10	150401639	150412910	-	1653	gene-CD74	CD74	protein_coding	972	CD74 molecule	111	63	54	389	580	569	2445	2622	1480	33	51	29	60	78	81	1742	2138	1599	86.8885	64.1699	46.4181	377.416	458.056	483.259	2056.94	2135.16	2125.66	29.9333	38.1345	28.5426	147.971	108.251	89.658	1461.47	1760.42	1955.66	747.445	1.71404	0.227129	7.54656
NC_000017.11	14303740	14305745	+	2006	gene-MGC12916	MGC12916	lncRNA	84815	uncharacterized protein MGC12916	309	271	246	133	153	123	45	52	31	217	226	147	14	47	49	26	19	13	241.879	276.033	211.46	129.039	120.832	104.465	37.8578	42.3448	44.524	196.834	168.988	144.681	34.5266	65.2283	54.2375	21.8129	15.6446	15.8997	107.016	-1.63718	0.217524	-7.52643
NC_000001.11	209686179	209734929	+	1491	gene-HSD11B1	HSD11B1	protein_coding	3290	hydroxysteroid 11-beta dehydrogenase 1	264	189	260	299	452	353	840	544	439	72	83	50	49	254	304	1017	1563	865	206.654	192.51	223.495	290.096	356.967	299.807	706.679	442.992	630.517	65.3091	62.0621	49.2113	120.843	352.511	336.494	853.221	1286.97	1057.94	418.571	2.1056	0.28002	7.51946
NC_000014.9	52267698	52280914	+	7238	gene-PTGDR	PTGDR	protein_coding	5729	prostaglandin D2 receptor	313	252	280	33	38	26	17	17	12	166	165	130	18	20	41	4	8	9	245.01	256.68	240.687	32.0173	30.0105	22.0821	14.3018	13.8435	17.2351	150.574	123.376	127.949	44.3914	27.7567	45.3824	3.35583	6.58718	11.0075	78.4582	-1.74884	0.232584	-7.51917
NC_000009.12	129489949	129513686	+	11719	gene-LOC124900275	LOC124900275	protein_coding	124900275	extensin-like	322	255	275	269	311	361	412	490	270	286	321	260	48	85	104	350	390	206	252.055	259.735	236.389	260.99	245.613	306.602	346.609	399.019	387.79	259.422	240.023	255.899	118.377	117.966	115.116	293.635	321.125	251.949	259.351	-1.08885	0.144879	-7.51555
NC_000008.11	142611049	142614479	-	3200	gene-ARC	ARC	protein_coding	23237	activity regulated cytoskeleton associated protein	72	62	90	33	47	32	21	13	7	358	439	335	58	102	106	24	20	12	56.3601	63.1514	77.3635	32.0173	37.1183	27.178	17.667	10.5862	10.0538	324.731	328.256	329.716	143.039	141.559	117.33	20.135	16.468	14.6766	98.1893	-1.29617	0.172526	-7.51288
NC_000016.10	56657959	56659303	+	467	gene-MT1F	MT1F	protein_coding	4494	metallothionein 1F	93	70	61	62	65	72	46	68	24	17	16	10	13	128	158	66	54	47	72.7985	71.2999	52.4353	60.1537	51.3338	61.1505	38.6991	55.374	34.4702	15.4202	11.9638	9.84226	32.0604	177.643	174.888	55.3712	44.4635	57.4835	59.8251	3.0402	0.405414	7.499
NC_000012.12	6510222	6510551	+	330	gene-SCARNA10	SCARNA10	ncRNA	692148	small Cajal body-specific RNA 10	654	442	676	523	560	495	618	586	320	546	592	528	48	167	204	1014	825	618	511.938	450.208	581.086	507.426	442.261	420.41	519.914	477.194	459.602	495.26	442.66	519.671	118.377	231.769	225.805	850.704	679.303	755.846	482.746	-1.27466	0.170006	-7.49772
NC_000012.12	62965303	62966024	+	722	gene-RPL14P1	RPL14P1	pseudogene	144581	ribosomal protein L14 pseudogene 1	1096	711	1306	1206	1719	1333	1140	1215	465	1190	1806	1505	1072	2864	3306	1438	1398	959	857.926	724.204	1122.63	1170.09	1357.58	1132.13	959.064	989.403	667.86	1079.41	1350.41	1481.26	2643.75	3974.77	3659.37	1206.42	1151.11	1172.91	1483.35	1.37017	0.182776	7.49642
NC_000012.12	56338884	56340410	+	1037	gene-IL23A	IL23A	protein_coding	51561	interleukin 23 subunit alpha	146	181	444	8	16	18	7	9	4	24	34	12	108	112	160	3	3	0	114.286	184.361	381.66	7.76177	12.636	15.2876	5.88899	7.32891	5.74503	21.7697	25.423	11.8107	266.348	155.438	177.102	2.51687	2.47019	0	77.6574	3.04124	0.406137	7.48821
NC_000020.11	34704344	34713436	+	4187	gene-TP53INP2	TP53INP2	protein_coding	58476	tumor protein p53 inducible nuclear protein 2	324	255	295	366	469	481	831	846	486	167	226	137	160	219	230	1122	1014	697	253.62	259.735	253.58	355.101	370.393	408.519	699.107	688.918	698.021	151.481	168.988	134.839	394.59	303.936	254.584	941.311	834.925	852.468	445.784	1.01461	0.135778	7.47255
NC_000012.12	121839527	121888611	-	1938	gene-HPD	HPD	protein_coding	3242	4-hydroxyphenylpyruvate dioxygenase	15	9	16	112	134	133	449	372	252	5	14	7	24	32	32	488	450	360	11.7417	9.16713	13.7535	108.665	105.827	112.959	377.737	302.928	361.937	4.53535	10.4683	6.88958	59.1885	44.4108	35.4204	409.412	370.529	440.299	154.77	2.31792	0.310412	7.46724
NC_000002.12	188995630	188995692	+	63	gene-MIR3606	MIR3606	miRNA	100500837	microRNA 3606	156	154	148	1169	1342	1192	1647	1767	1142	68	82	56	37	118	192	1647	1672	1159	122.114	156.86	127.22	1134.19	1059.85	1012.38	1385.59	1438.91	1640.21	61.6808	61.3144	55.1167	91.2489	163.765	212.523	1381.76	1376.72	1417.52	716.61	1.4124	0.189186	7.46566
NC_000005.10	173314723	173328414	-	4254	gene-STC2	STC2	protein_coding	8614	stanniocalcin 2	2518	1676	1974	471	573	467	352	328	149	2604	3440	3233	593	844	864	380	305	238	1971.04	1707.12	1696.84	456.974	452.527	396.629	296.132	267.098	214.002	2362.01	2572.21	3182	1462.45	1171.33	956.352	318.804	251.136	291.086	1112.54	-1.16817	0.156591	-7.46001
NC_000007.14	97732086	97740472	+	1061	gene-TAC1	TAC1	protein_coding	6863	tachykinin precursor 1	5	2	6	15	18	16	9	12	9	3	0	6	17	62	41	192	328	82	3.9139	2.03714	5.15757	14.5533	14.2155	13.589	7.57156	9.77188	12.9263	2.72121	0	5.90536	41.9252	86.0459	45.3824	161.08	270.075	100.29	44.2867	3.62964	0.486563	7.45975
NC_000005.10	59832812	59875226	-	40550	gene-LOC107986350	LOC107986350	lncRNA	107986350	uncharacterized LOC107986350	47	43	28	189	238	223	1008	786	730	22	25	30	68	63	75	792	980	463	36.7906	43.7985	24.0687	183.372	187.961	189.397	848.014	640.058	1048.47	19.9555	18.6934	29.5268	167.701	87.4337	83.0166	664.455	806.93	566.273	313.662	2.14301	0.287414	7.45618
NC_000002.12	227813842	227817556	+	834	gene-CCL20	CCL20	protein_coding	6364	C-C motif chemokine ligand 20	2908	1814	2400	106	138	77	65	55	40	603	563	530	89	139	132	2	1	3	2276.32	1847.69	2063.03	102.843	108.986	65.3971	54.6835	44.7878	57.4503	546.963	420.975	521.64	219.491	192.909	146.109	1.67792	0.823398	3.66916	481.969	-1.41347	0.189729	-7.44995
NC_000003.12	50299893	50312381	-	2949	gene-HYAL1	HYAL1	protein_coding	3373	hyaluronidase 1	54	45	56	89	108	117	215	221	160	31	24	19	22	57	119	307	328	203	42.2701	45.8357	48.1373	86.3497	85.2931	99.3696	180.876	179.965	229.801	28.1192	17.9457	18.7003	54.2561	79.1067	131.72	257.56	270.075	248.28	116.87	1.99543	0.268351	7.4359
NC_000007.14	95404862	95435028	-	1680	gene-PON2	PON2	protein_coding	5445	paraoxonase 2	390	314	293	676	984	845	1571	1452	994	136	207	157	99	358	536	1871	1686	1385	305.284	319.831	251.861	655.87	777.115	717.669	1321.66	1182.4	1427.64	123.362	154.781	154.524	244.153	496.846	593.292	1569.69	1388.25	1693.93	743.231	1.59724	0.214799	7.43595
NC_000016.10	56666730	56668065	-	410	gene-MT1G	MT1G	protein_coding	4495	metallothionein 1G	55	55	60	19	18	14	5	9	2	6	10	2	12	66	84	12	20	6	43.0529	56.0214	51.5757	18.4342	14.2155	11.8904	4.20642	7.32891	2.87252	5.44242	7.47736	1.96845	29.5942	91.5972	92.9786	10.0675	16.468	7.33831	26.2517	3.36017	0.451939	7.43501
NC_000002.12	241844167	241846480	+	2228	gene-LOC124905350	LOC124905350	lncRNA	124905350	uncharacterized LOC124905350	99	103	137	7	11	12	2	4	0	142	156	80	9	7	15	3	4	2	77.4951	104.913	117.764	6.79155	8.68726	10.1918	1.68257	3.25729	0	128.804	116.647	78.7381	22.1957	9.71486	16.6033	2.51687	3.29359	2.4461	39.5412	-2.67336	0.359854	-7.42901
NC_000006.12	30880970	30900156	+	4912	gene-DDR1	DDR1	protein_coding	780	discoidin domain receptor tyrosine kinase 1	812	503	630	260	323	289	360	364	206	346	350	311	54	108	116	566	598	310	635.617	512.341	541.545	252.258	255.09	245.451	302.862	296.414	295.869	313.846	261.708	306.094	133.174	149.886	128.399	474.85	492.392	379.146	332.052	-1.07978	0.145494	-7.42144
NC_000017.11	34285742	34288334	+	1005	gene-CCL11	CCL11	protein_coding	6356	C-C motif chemokine ligand 11	0	0	0	57	68	58	10	13	3	0	0	0	6	25	86	1	1	4	0	0	0	55.3026	53.7031	49.2601	8.41284	10.5862	4.30877	0	0	0	14.7971	34.6959	95.1924	0.838958	0.823398	4.89221	18.4896	4.58795	0.619251	7.40887
NC_000011.10	67991100	68004097	-	2366	gene-UNC93B1	UNC93B1	protein_coding	81622	unc-93 homolog B1%2C TLR signaling regulator	375	276	370	194	276	241	252	205	155	236	230	231	33	57	81	235	229	170	293.542	281.125	318.05	188.223	217.971	204.684	212.004	166.936	222.62	214.069	171.979	227.356	81.3842	79.1067	89.658	197.155	188.558	207.919	197.908	-1.25372	0.169345	-7.40332
NC_000019.10	17215357	17219829	+	845	gene-USE1	USE1	protein_coding	55850	unconventional SNARE in the ER 1	105	88	128	155	163	124	118	161	69	83	115	94	73	245	236	155	146	100	82.1918	89.6342	110.028	150.384	128.729	105.315	99.2715	131.106	99.1018	75.2868	85.9897	92.5173	180.032	340.02	261.226	130.039	120.216	122.305	133.522	1.59842	0.216302	7.38973
NC_000002.12	10122568	10211010	+	4535	gene-RRM2	RRM2	protein_coding	6241	ribonucleotide reductase regulatory subunit M2	50	40	32	62	88	64	73	86	31	26	19	22	83	75	88	4	18	8	39.139	40.7428	27.507	60.1537	69.4981	54.356	61.4137	70.0318	44.524	23.5838	14.207	21.653	204.694	104.088	97.4062	3.35583	14.8212	9.78442	53.3866	2.56969	0.349162	7.3596
NC_000012.12	54142602	54152656	+	3467	gene-SMUG1-AS1	SMUG1-AS1	lncRNA	105369776	SMUG1 antisense RNA 1	10	6	13	5	5	1	5	8	1	108	157	118	7	11	6	3	1	3	7.82779	6.11142	11.1747	4.85111	3.94875	0.849313	4.20642	6.51459	1.43626	97.9636	117.395	116.139	17.2633	15.2662	6.64133	2.51687	0.823398	3.66916	23.5888	-3.01053	0.409411	-7.3533
NC_000001.11	151364304	151372705	-	2091	gene-SELENBP1	SELENBP1	protein_coding	8991	selenium binding protein 1	99	73	81	179	240	247	297	341	196	56	52	29	37	84	176	390	354	290	77.4951	74.3556	69.6272	173.67	189.54	209.78	249.861	277.684	281.506	50.7959	38.8823	28.5426	91.2489	116.578	194.812	327.194	291.483	354.685	172.097	1.74069	0.236739	7.35279
NC_000008.11	101368893	101369595	+	703	gene-NACA4P	NACA4P	transcribed_pseudogene	83955	NACA family member 4%2C pseudogene	105	112	165	105	117	96	82	124	57	104	150	140	107	343	514	115	108	66	82.1918	114.08	141.833	101.873	92.4009	81.534	68.9853	100.976	81.8667	94.3353	112.16	137.792	263.882	476.028	568.941	96.4802	88.927	80.7215	154.723	1.87271	0.255035	7.34298
NC_000004.12	123396795	123403760	+	3816	gene-SPRY1	SPRY1	protein_coding	10252	sprouty RTK signaling antagonist 1	721	565	552	406	607	560	296	261	205	385	392	317	41	59	143	357	300	217	564.384	575.492	474.496	393.91	479.379	475.615	249.02	212.538	294.433	349.222	293.113	312	101.114	81.8824	158.285	299.508	247.019	265.402	323.712	-1.41981	0.193659	-7.33148
NC_000002.12	47690667	47691283	-	617	gene-RPL18AP6	RPL18AP6	pseudogene	285053	ribosomal protein L18a pseudogene 6	334	198	307	341	500	420	279	264	148	343	501	468	277	718	876	348	308	208	261.448	201.677	263.896	330.846	394.875	356.711	234.718	214.981	212.566	311.125	374.616	460.618	683.134	996.467	969.634	291.957	253.607	254.395	392.626	1.19958	0.163694	7.32819
NC_000001.11	154697455	154870281	-	13383	gene-KCNN3	KCNN3	protein_coding	3782	potassium calcium-activated channel subfamily N member 3	336	262	353	112	167	121	130	125	76	235	215	171	40	32	37	188	173	129	263.014	266.865	303.437	108.665	131.888	102.767	109.367	101.79	109.156	213.162	160.763	168.303	98.6475	44.4108	40.9549	157.724	142.448	157.774	148.952	-1.61933	0.221697	-7.30424
NC_000013.11	77895481	77975527	-	4859	gene-EDNRB	EDNRB	protein_coding	1910	endothelin receptor type B	1076	784	855	2202	2868	2654	2961	2700	1702	378	463	423	236	1022	1339	3306	2680	2205	842.27	798.559	734.954	2136.43	2265.01	2254.08	2491.04	2198.67	2444.51	342.873	346.202	416.328	582.02	1418.37	1482.12	2773.6	2206.71	2696.83	1579.48	1.6163	0.221426	7.29948
NC_000012.12	56712427	56725299	-	6947	gene-NACA	NACA	protein_coding	4666	nascent polypeptide associated complex subunit alpha	8949	6665	11024	7733	10273	8216	8376	8794	4475	9252	13509	11083	6537	16278	20853	10156	9378	6623	7005.09	6788.77	9476.17	7502.72	8113.11	6977.95	7046.6	7161.16	6427.25	8392.22	10101.2	10908.2	16121.5	22591.2	23081.9	8520.46	7721.83	8100.28	10113.2	1.05972	0.145279	7.29433
NC_000020.11	19823407	19824031	-	625	gene-RPL12P12	RPL12P12	pseudogene	85824	ribosomal protein L12 pseudogene 12	29	34	36	46	66	60	47	61	27	32	46	30	33	92	110	46	35	33	22.7006	34.6314	30.9454	44.6302	52.1236	50.9588	39.5404	49.6737	38.779	29.0263	34.3959	29.5268	81.3842	127.681	121.758	38.5921	28.8189	40.3607	49.7515	1.79662	0.246611	7.28524
NC_000001.11	923923	944574	+	3586	gene-SAMD11	SAMD11	protein_coding	148398	sterile alpha motif domain containing 11	133	91	82	125	184	194	342	389	217	185	144	120	16	30	35	557	525	377	104.11	92.6899	70.4868	121.278	145.314	164.767	287.719	316.772	311.668	167.808	107.674	118.107	39.459	41.6351	38.7411	467.3	432.284	461.091	193.828	-1.64108	0.225548	-7.27596
NC_000015.10	44537147	44562803	+	2479	gene-EIF3J	EIF3J	protein_coding	8669	eukaryotic translation initiation factor 3 subunit J	250	234	360	341	410	370	321	261	162	216	340	249	183	586	754	360	298	174	195.695	238.345	309.454	330.846	323.798	314.246	270.052	212.538	232.674	195.927	254.23	245.072	451.312	813.273	834.594	302.025	245.373	212.811	332.348	1.5621	0.214698	7.2758
NC_000002.12	231708525	231713551	+	1218	gene-PTMA	PTMA	protein_coding	5757	prothymosin alpha	7355	6820	9479	5459	6708	5367	5088	4988	2360	6132	9319	6684	4293	9853	13154	5980	6198	4085	5757.34	6946.65	8148.1	5296.44	5297.65	4558.26	4280.45	4061.85	3389.57	5562.16	6968.15	6578.57	10587.3	13674.4	14560	5016.97	5103.42	4996.17	6710.19	1.01235	0.139499	7.25701
NC_000001.11	2508537	2526596	-	5049	gene-PANK4	PANK4	protein_coding	55229	pantothenate kinase 4 %28inactive%29	285	182	205	199	210	238	226	290	152	274	340	272	55	83	97	321	281	212	223.092	185.38	176.217	193.074	165.848	202.136	190.13	236.154	218.311	248.537	254.23	267.71	135.64	115.19	107.368	269.306	231.375	259.287	204.388	-1.11603	0.153985	-7.24764
NC_000023.11	154444141	154450654	+	1337	gene-FAM50A	FAM50A	protein_coding	9130	family with sequence similarity 50 member A	932	932	1106	698	903	676	727	994	381	1000	1433	1020	703	1918	2634	946	964	656	729.55	949.308	950.712	677.215	713.145	574.136	611.614	809.438	547.214	907.07	1071.51	1003.91	1733.73	2661.87	2915.54	793.654	793.756	802.322	1069.21	1.27472	0.176055	7.24045
NC_000013.11	19201327	19243815	-	5443	gene-LOC124900335	LOC124900335	lncRNA	124900335	uncharacterized LOC124900335	23	39	45	55	68	62	49	63	40	36	35	26	34	93	144	52	44	30	18.0039	39.7242	38.6818	53.3622	53.7031	52.6574	41.2229	51.3024	57.4503	32.6545	26.1708	25.5899	83.8504	129.069	159.392	43.6258	36.2295	36.6916	54.4101	2.07349	0.286889	7.22751
NC_000009.12	7476951	7478376	-	1426	gene-RPL4P5	RPL4P5	pseudogene	158345	ribosomal protein L4 pseudogene 5	342	281	382	464	579	487	308	457	366	421	500	454	335	1107	1826	477	440	267	267.71	286.218	328.365	450.183	457.266	413.615	259.116	372.146	525.67	381.877	373.868	446.839	826.173	1536.34	2021.18	400.183	362.295	326.555	557.533	1.80671	0.250033	7.2259
NC_000019.10	44905796	44909393	+	1411	gene-APOE	APOE	protein_coding	348	apolipoprotein E	663	435	336	1429	1645	1481	3514	4226	2191	359	346	316	283	1802	3010	8406	10846	6394	518.983	443.078	288.824	1386.45	1299.14	1257.83	2956.27	3441.33	3146.84	325.638	258.717	311.015	697.931	2500.88	3331.73	7052.28	8930.57	7820.2	2553.76	2.63362	0.365048	7.21445
NC_000020.11	8132266	8884900	+	7206	gene-PLCB1	PLCB1	protein_coding	23236	phospholipase C beta 1	459	358	406	528	688	647	1220	1088	766	224	235	171	113	290	381	1313	1457	786	359.296	364.648	348.995	512.277	543.349	549.505	1026.37	885.984	1100.17	203.184	175.718	168.303	278.679	402.473	421.725	1101.55	1199.69	961.319	589.069	1.0236	0.142493	7.18351
NC_000015.10	83654123	84039842	+	7841	gene-ADAMTSL3	ADAMTSL3	protein_coding	57188	ADAMTS like 3	4	0	0	81	110	107	11	13	7	3	3	2	20	18	34	7	12	12	3.13112	0	0	78.588	86.8726	90.8765	9.25413	10.5862	10.0538	2.72121	2.24321	1.96845	49.3237	24.9811	37.6342	5.87271	9.88077	14.6766	24.3702	3.33235	0.465478	7.15898
NC_000015.10	44728988	44732851	+	2054	gene-LOC100419583	LOC100419583	transcribed_pseudogene	100419583	ring finger protein 4 pseudogene	442	341	376	380	462	416	664	553	425	92	98	88	51	156	240	498	526	342	345.988	347.332	323.208	368.684	364.865	353.314	558.613	450.321	610.409	83.4505	73.2781	86.6119	125.776	216.503	265.653	417.801	433.107	418.284	324.622	1.33852	0.187206	7.15001
NC_000002.12	46827864	46859006	+	1210	gene-LINC01119	LINC01119	lncRNA	100134259	long intergenic non-protein coding RNA 1119	175	90	142	31	46	28	24	24	10	230	276	219	34	35	30	4	5	4	136.986	91.6713	122.062	30.0769	36.3285	23.7808	20.1908	19.5438	14.3626	208.626	206.375	215.546	83.8504	48.5743	33.2067	3.35583	4.11699	4.89221	72.4193	-1.95155	0.273765	-7.12858
NC_000023.11	43766610	43882450	-	2595	gene-MAOB	MAOB	protein_coding	4129	monoamine oxidase B	6	9	3	40	38	40	137	124	64	5	4	1	4	34	48	182	215	118	4.69668	9.16713	2.57878	38.8089	30.0105	33.9725	115.256	100.976	91.9205	4.53535	2.99094	0.984226	9.86475	47.1865	53.1306	152.69	177.031	144.32	56.6734	3.09926	0.435275	7.12023
NC_000016.10	27402174	27452042	+	5235	gene-IL21R	IL21R	protein_coding	50615	interleukin 21 receptor	7	12	16	62	56	74	81	78	46	2	6	3	14	22	37	174	110	98	5.47945	12.2228	13.7535	60.1537	44.2261	62.8492	68.144	63.5172	66.0678	1.81414	4.48642	2.95268	34.5266	30.5324	40.9549	145.979	90.5738	119.859	48.2274	2.9264	0.411143	7.1177
NC_000019.10	17323223	17334855	-	4842	gene-ANO8	ANO8	protein_coding	57719	anoctamin 8	323	248	260	140	162	148	199	227	116	246	321	220	46	62	76	268	266	115	252.838	252.605	223.495	135.831	127.94	125.698	167.416	184.851	166.606	223.139	240.023	216.53	113.445	86.0459	84.1235	224.841	219.024	140.651	176.95	-1.27391	0.179011	-7.11639
NC_000005.10	141182387	141186226	+	3840	gene-PCDHB16	PCDHB16	protein_coding	57717	protocadherin beta 16	88	74	79	138	176	152	257	257	133	53	43	40	38	73	116	278	356	180	68.8846	75.3742	67.908	133.891	138.996	129.096	216.21	209.281	191.022	48.0747	32.1527	39.369	93.7151	101.312	128.399	233.23	293.13	220.149	134.455	1.437	0.202477	7.09713
NC_000019.10	54415464	54436904	+	2059	gene-TTYH1	TTYH1	protein_coding	57348	tweety family member 1	49	29	33	48	73	63	64	79	44	18	14	15	54	57	50	11	28	18	38.3562	29.5385	28.3666	46.5706	57.6518	53.5067	53.8422	64.3316	63.1953	16.3273	10.4683	14.7634	133.174	79.1067	55.3444	9.22854	23.0551	22.0149	44.3801	2.4637	0.34809	7.07777
NC_000010.11	59246129	59363181	-	6444	gene-FAM13C	FAM13C	protein_coding	220965	family with sequence similarity 13 member C	50	23	27	105	152	168	374	353	235	27	39	26	20	101	153	721	660	414	39.139	23.4271	23.2091	101.873	120.042	142.685	314.64	287.456	337.521	24.4909	29.1617	25.5899	49.3237	140.172	169.354	604.889	543.443	506.344	193.487	2.09298	0.296124	7.06793
NC_000001.11	14283514	14311343	+	27563	gene-LOC124903847	LOC124903847	lncRNA	124903847	uncharacterized LOC124903847	279	232	156	1021	873	1209	1813	2045	1268	77	98	38	67	176	307	1317	1638	668	218.395	236.308	134.097	990.596	689.453	1026.82	1525.25	1665.29	1821.17	69.8444	73.2781	37.4006	165.235	244.259	339.815	1104.91	1348.73	816.999	694.88	1.9572	0.278346	7.03154
NC_000008.11	37403516	37599839	-	5742	gene-LINC01605	LINC01605	lncRNA	100507420	long intergenic non-protein coding RNA 1605	30	26	31	47	54	56	19	22	13	23	24	14	34	63	51	34	26	21	23.4834	26.4828	26.6474	45.6004	42.6466	47.5615	15.9844	17.9151	18.6713	20.8626	17.9457	13.7792	83.8504	87.4337	56.4513	28.5246	21.4083	25.6841	34.4963	1.99433	0.283949	7.02355
NC_000006.12	87674860	87702233	-	1898	gene-AKIRIN2	AKIRIN2	protein_coding	55122	akirin 2	392	300	454	264	390	339	399	328	245	422	520	431	54	151	172	576	540	331	306.849	305.571	390.256	256.139	308.003	287.917	335.672	267.098	351.883	382.784	388.823	424.201	133.174	209.563	190.385	483.24	444.635	404.83	326.168	-1.11766	0.159134	-7.02339
NC_000014.9	80197526	80231057	-	6961	gene-DIO2	DIO2	protein_coding	1734	iodothyronine deiodinase 2	8	10	7	63	73	68	642	529	457	6	10	5	23	26	33	1896	1299	1302	6.26223	10.1857	6.01716	61.124	57.6518	57.7533	540.104	430.777	656.37	5.44242	7.47736	4.92113	56.7223	36.0838	36.5273	1590.66	1069.59	1592.41	345.894	2.43625	0.346977	7.02137
NC_000019.10	32581190	32587453	+	1553	gene-PDCD5	PDCD5	protein_coding	9141	programmed cell death 5	512	432	510	522	600	491	466	430	216	352	533	382	229	712	872	446	394	291	400.783	440.022	438.393	506.456	473.851	417.013	392.038	350.159	310.232	319.289	398.543	375.974	564.757	988.14	965.207	374.175	324.419	355.908	466.409	1.1935	0.170138	7.0149
NC_000008.11	141128589	141195804	+	9393	gene-DENND3	DENND3	protein_coding	22898	DENN domain containing 3	617	528	546	21	29	24	22	19	11	428	412	279	49	32	22	28	23	17	482.975	537.805	469.339	20.3747	22.9028	20.3835	18.5083	15.4721	15.7988	388.226	308.067	274.599	120.843	44.4108	24.3515	23.4908	18.9382	20.7919	157.071	-2.31376	0.329872	-7.01412
NC_000004.12	1721521	1745171	+	4295	gene-TACC3	TACC3	protein_coding	10460	transforming acidic coiled-coil containing protein 3	87	78	60	78	93	129	73	120	69	72	64	45	100	138	135	83	89	50	68.1018	79.4485	51.5757	75.6773	73.4468	109.561	61.4137	97.7188	99.1018	65.3091	47.8551	44.2902	246.619	191.522	149.43	69.6335	73.2824	61.1526	92.5077	1.81362	0.25863	7.01242
NC_000003.12	48440257	48444208	+	561	gene-TMA7	TMA7	protein_coding	51372	translation machinery associated 7 homolog	289	243	309	305	373	216	268	205	107	175	326	223	253	417	438	274	282	219	226.223	247.513	265.615	295.918	294.577	183.452	225.464	166.936	153.68	158.737	243.762	219.482	623.945	578.728	484.817	229.875	232.198	267.848	283.265	1.40233	0.200399	6.99767
NC_000018.10	5392386	5630663	-	5326	gene-EPB41L3	EPB41L3	protein_coding	23136	erythrocyte membrane protein band 4.1 like 3	1783	1181	1463	2778	3131	2870	1280	1104	724	1118	1268	1073	602	2130	2356	1357	1440	824	1395.7	1202.93	1257.59	2695.28	2472.71	2437.53	1076.84	899.013	1039.85	1014.1	948.129	1056.07	1484.64	2956.09	2607.83	1138.47	1185.69	1007.8	1548.68	1.2077	0.172857	6.98672
NC_000007.14	132123340	132648688	-	20512	gene-PLXNA4	PLXNA4	protein_coding	91584	plexin A4	123	64	55	729	852	795	1796	2022	1178	134	103	107	108	173	257	1091	1314	636	96.2818	65.1885	47.2777	707.292	672.868	675.204	1510.95	1646.56	1691.91	121.547	77.0168	105.312	266.348	240.096	284.47	915.303	1081.94	777.861	610.191	1.35641	0.194177	6.98545
NC_000011.10	10573095	10693755	-	6407	gene-IRAG1	IRAG1	protein_coding	10335	inositol 1%2C4%2C5-triphosphate receptor associated 1	56	33	51	41	31	44	22	42	16	35	25	20	46	74	79	43	39	33	43.8356	33.6128	43.8393	39.7791	24.4823	37.3698	18.5083	34.2016	22.9801	31.7475	18.6934	19.6845	113.445	102.7	87.4442	36.0752	32.1125	40.3607	43.3817	2.01197	0.288129	6.98288
NC_000005.10	94150851	94618604	-	26073	gene-KIAA0825	KIAA0825	protein_coding	285600	KIAA0825	73	48	43	175	166	161	280	188	176	37	27	20	51	56	84	272	254	184	57.1429	48.8914	36.9626	169.789	131.099	136.739	235.56	153.093	252.781	33.5616	20.1889	19.6845	125.776	77.7189	92.9786	228.197	209.143	225.042	125.241	1.8923	0.271217	6.97708
NC_000008.11	120124454	120373573	+	9599	gene-COL14A1	COL14A1	protein_coding	7373	collagen type XIV alpha 1 chain	263	153	84	7651	9280	9070	14791	9797	8956	122	111	116	122	1457	2184	16604	16984	11652	205.871	155.841	72.206	7423.17	7328.89	7703.27	12443.4	7977.93	12863.1	110.663	82.9987	114.17	300.875	2022.08	2417.44	13930.1	13984.6	14251	5743.76	3.27235	0.469159	6.97493
NC_000015.10	80695310	80755621	+	2361	gene-ABHD17C	ABHD17C	protein_coding	58489	abhydrolase domain containing 17C%2C depalmitoylase	382	270	215	196	239	217	196	170	113	231	326	248	24	70	78	219	204	193	299.022	275.014	184.813	190.163	188.75	184.301	164.892	138.435	162.297	209.533	243.762	244.088	59.1885	97.1486	86.3373	183.732	167.973	236.049	184.194	-1.44714	0.20767	-6.96847
NC_000014.9	37595629	37842717	+	9897	gene-TTC6	TTC6	protein_coding	319089	tetratricopeptide repeat domain 6	4	4	4	6	4	1	4	5	0	5	11	3	24	34	54	27	25	23	3.13112	4.07428	3.43838	5.82133	3.159	0.849313	3.36514	4.07162	0	4.53535	8.2251	2.95268	59.1885	47.1865	59.772	22.6519	20.5849	28.1302	15.6187	3.04491	0.437068	6.96666
NC_000001.11	43164174	43172570	-	1642	gene-EBNA1BP2	EBNA1BP2	protein_coding	10969	EBNA1 binding protein 2	548	428	575	575	777	630	342	408	220	378	490	377	226	548	898	376	460	276	428.963	435.948	494.267	557.877	613.637	535.067	287.719	332.244	315.977	342.873	366.391	371.053	557.358	760.535	993.986	315.448	378.763	337.562	468.093	1.09536	0.15732	6.96263
NC_000017.11	16744740	16746870	-	2131	gene-UPF3AP1	UPF3AP1	pseudogene	147226	UPF3A pseudogene 1	65	58	63	53	70	59	51	69	25	46	61	52	45	96	125	64	48	44	50.8806	59.0771	54.1545	51.4217	55.2826	50.1095	42.9055	56.1883	35.9064	41.7252	45.6119	51.1798	110.978	133.232	138.361	53.6933	39.5231	53.8143	62.447	1.45304	0.20935	6.94071
NC_000002.12	84905656	84906671	+	461	gene-TMSB10	TMSB10	protein_coding	9168	thymosin beta 10	5813	4358	6548	4219	5728	4482	3886	3740	1402	3312	5105	3758	3600	5564	5846	3602	3652	2416	4550.3	4438.93	5628.63	4093.36	4523.69	3806.62	3269.23	3045.57	2013.63	3004.22	3817.19	3698.72	8878.27	7721.93	6470.87	3021.93	3007.05	2954.89	4330.28	1.11618	0.160923	6.93613
NC_000014.9	54397007	54420218	+	934	gene-CDKN3	CDKN3	protein_coding	1033	cyclin dependent kinase inhibitor 3	16	13	18	51	54	54	46	52	11	7	13	18	26	44	86	32	33	31	12.5245	13.2414	15.4727	49.4813	42.6466	45.8629	38.6991	42.3448	15.7988	6.34949	9.72057	17.7161	64.1209	61.0648	95.1924	26.8467	27.1721	37.9146	34.565	2.52479	0.364156	6.93326
NC_000009.12	72114608	72259869	+	11009	gene-GDA	GDA	protein_coding	9615	guanine deaminase	8	11	5	42	53	44	37	26	5	8	1	2	30	26	56	20	15	9	6.26223	11.2043	4.29797	40.7493	41.8568	37.3698	31.1275	21.1724	7.18129	7.25656	0.747736	1.96845	73.9856	36.0838	61.9858	16.7792	12.351	11.0075	23.5215	3.4059	0.49208	6.92145
NC_000002.12	195613029	195737700	+	15824	gene-SLC39A10	SLC39A10	protein_coding	57181	solute carrier family 39 member 10	226	178	232	195	288	246	356	276	188	287	334	290	53	88	112	441	379	241	176.908	181.306	199.426	189.193	227.448	208.931	299.497	224.753	270.016	260.329	249.744	285.426	130.708	122.13	123.972	369.981	312.068	294.756	229.255	-1.06687	0.154177	-6.91973
NC_000020.11	43667114	43716482	+	2668	gene-MYBL2	MYBL2	protein_coding	4605	MYB proto-oncogene like 2	57	44	38	52	89	75	84	91	44	19	11	7	56	52	55	9	24	3	44.6184	44.8171	32.6646	50.4515	70.2878	63.6985	70.6679	74.1034	63.1953	17.2343	8.2251	6.88958	138.106	72.1675	60.8789	7.55062	19.7615	3.66916	47.166	2.7385	0.396054	6.91446
NC_000002.12	100562993	100576739	+	1243	gene-PDCL3	PDCL3	protein_coding	79031	phosducin like 3	110	84	92	102	138	86	89	95	40	65	67	43	45	122	154	78	78	72	86.1057	85.5599	79.0827	98.9626	108.986	73.0409	74.8743	77.3607	57.4503	58.9596	50.0983	42.3217	110.978	169.316	170.461	65.4387	64.225	88.0598	86.7379	1.55376	0.22499	6.90592
NC_000012.12	52233243	52255853	+	6052	gene-KRT7	KRT7	protein_coding	3855	keratin 7	48	44	56	28	44	30	42	41	16	36	32	28	64	60	93	44	34	32	37.5734	44.8171	48.1373	27.1662	34.749	25.4794	35.3339	33.3873	22.9801	32.6545	23.9276	27.5583	157.836	83.2702	102.941	36.9142	27.9955	39.1377	46.7699	1.92191	0.278445	6.9023
NC_000002.12	222314148	222320155	-	6008	gene-LOC122319436	LOC122319436	protein_coding	122319436	uncharacterized LOC122319436	6	3	4	25	32	25	96	117	53	2	1	0	18	17	14	112	91	92	4.69668	3.05571	3.43838	24.2555	25.272	21.2328	80.7633	95.2758	76.1217	1.81414	0.747736	0	44.3914	23.5932	15.4964	93.9633	74.9292	112.521	38.976	3.38033	0.490228	6.89543
NC_000001.11	178849535	178871077	-	3785	gene-ANGPTL1	ANGPTL1	protein_coding	9068	angiopoietin like 1	31	37	28	104	162	115	168	96	96	3	1	3	5	26	37	139	157	108	24.2662	37.6871	24.0687	100.903	127.94	97.671	141.336	78.1751	137.881	2.72121	0.747736	2.95268	12.3309	36.0838	40.9549	116.615	129.273	132.09	69.0943	3.03309	0.440485	6.88579
NC_000004.12	153684280	153710637	+	12471	gene-TLR2	TLR2	protein_coding	7097	toll like receptor 2	450	344	310	30	46	41	19	21	10	122	140	100	18	20	15	4	10	7	352.251	350.388	266.474	29.1066	36.3285	34.8218	15.9844	17.1008	14.3626	110.663	104.683	98.4226	44.3914	27.7567	16.6033	3.35583	8.23398	8.56137	85.5272	-1.87915	0.272951	-6.88456
NC_000018.10	67516546	67899619	+	2991	gene-DSEL-AS1	DSEL-AS1	lncRNA	643542	DSEL antisense RNA 1	4	4	2	4	7	8	7	13	13	2	2	1	19	20	36	4	11	6	3.13112	4.07428	1.71919	3.88089	5.52826	6.7945	5.88899	10.5862	18.6713	1.81414	1.49547	0.984226	46.8576	27.7567	39.848	3.35583	9.05738	7.33831	11.0435	3.69926	0.539103	6.86188
NC_000012.12	120339662	120369164	-	6572	gene-MSI1	MSI1	protein_coding	4440	musashi RNA binding protein 1	132	105	85	127	194	169	171	204	93	50	37	32	97	95	101	95	107	34	103.327	106.95	73.0656	123.218	153.212	143.534	143.86	166.122	133.572	45.3535	27.6662	31.4952	239.22	131.845	111.796	79.701	88.1036	41.5838	107.979	2.06626	0.301289	6.85807
NC_000011.10	59781105	59781751	-	647	gene-FABP5P7	FABP5P7	pseudogene	728641	fatty acid binding protein 5 pseudogene 7	43	28	37	76	108	74	58	51	15	33	37	30	43	77	94	20	33	13	33.6595	28.52	31.805	73.7368	85.2931	62.8492	48.7945	41.5305	21.5439	29.9333	27.6662	29.5268	106.046	106.863	104.048	16.7792	27.1721	15.8997	49.537	1.79703	0.262153	6.85488
NC_000011.10	130448645	130476645	+	6261	gene-ADAMTS15	ADAMTS15	protein_coding	170689	ADAM metallopeptidase with thrombospondin type 1 motif 15	86	51	57	839	1047	946	893	982	577	54	55	46	31	160	262	622	1056	467	67.319	51.9471	48.9969	814.016	826.869	803.45	751.267	799.666	828.721	48.9818	41.1255	45.2744	76.4518	222.054	290.005	521.832	869.508	571.166	426.592	2.02823	0.29594	6.85351
NC_000023.11	129645259	129654956	-	3224	gene-APLN	APLN	protein_coding	8862	apelin	68	50	40	68	80	92	172	126	103	13	13	14	30	45	35	316	384	214	53.229	50.9285	34.3838	65.9751	63.1801	78.1368	144.701	102.605	147.935	11.7919	9.72057	13.7792	73.9856	62.4527	38.7411	265.111	316.185	261.733	99.6985	2.10585	0.307272	6.85336
NC_000019.10	10403458	10403538	-	81	gene-MIR1181	MIR1181	miRNA	100302213	microRNA 1181	76	87	82	80	79	80	52	108	50	74	110	87	72	256	375	68	86	41	59.4912	88.6156	70.4868	77.6177	62.3903	67.945	43.7468	87.9469	71.8129	67.1232	82.251	85.6277	177.565	355.286	415.083	57.0492	70.8122	50.1452	110.611	1.93883	0.284383	6.81767
NC_000011.10	74454841	74467549	-	6327	gene-KCNE3	KCNE3	protein_coding	10008	potassium voltage-gated channel subfamily E regulatory subunit 3	24	17	20	41	59	61	137	113	98	13	11	8	30	22	52	140	154	125	18.7867	17.3157	17.1919	39.7791	46.5953	51.8081	115.256	92.0186	140.753	11.7919	8.2251	7.87381	73.9856	30.5324	57.5582	117.454	126.803	152.882	62.5895	2.29084	0.336289	6.81211
NC_000002.12	187188460	187557971	+	8940	gene-CALCRL-AS1	CALCRL-AS1	lncRNA	105373786	CALCRL and TFPI antisense RNA 1	24	16	22	28	43	34	51	32	20	19	16	19	35	54	51	35	39	22	18.7867	16.2971	18.9111	27.1662	33.9593	28.8766	42.9055	26.0584	28.7252	17.2343	11.9638	18.7003	86.3166	74.9432	56.4513	29.3635	32.1125	26.9072	33.0933	2.06274	0.303056	6.80648
NC_000001.11	228208044	228378876	+	28716	gene-OBSCN	OBSCN	protein_coding	84033	obscurin%2C cytoskeletal calmodulin and titin-interacting RhoGEF	1226	1157	866	778	823	906	912	1522	629	1108	1072	790	154	263	258	1149	1108	656	959.687	1178.49	744.409	754.832	649.965	769.477	767.251	1239.4	903.406	1005.03	801.573	777.539	379.793	365.001	285.577	963.963	912.325	802.322	792.225	-1.30542	0.191939	-6.80126
NC_000006.12	157381190	157678157	+	10426	gene-ZDHHC14	ZDHHC14	protein_coding	79683	zinc finger DHHC-type palmitoyltransferase 14	200	148	125	109	122	106	221	189	141	270	250	207	40	61	71	269	288	175	156.556	150.748	107.449	105.754	96.3496	90.0272	185.924	153.907	202.512	244.909	186.934	203.735	98.6475	84.6581	78.5891	225.68	237.139	214.034	156.864	-1.27539	0.187722	-6.79404
NC_000023.11	129295719	129328088	-	28359	gene-LOC107985684	LOC107985684	lncRNA	107985684	uncharacterized LOC107985684	24	22	17	50	49	50	81	94	46	8	7	4	31	26	33	122	161	48	18.7867	22.4085	14.6131	48.5111	38.6978	42.4656	68.144	76.5464	66.0678	7.25656	5.23415	3.9369	76.4518	36.0838	36.5273	102.353	132.567	58.7065	47.5199	2.71755	0.400479	6.78575
NC_000004.12	186191567	186213463	+	5909	gene-CYP4V2	CYP4V2	protein_coding	285440	cytochrome P450 family 4 subfamily V member 2	95	58	64	298	373	326	674	620	411	72	96	66	44	128	233	517	554	326	74.364	59.0771	55.0141	289.126	294.577	276.876	567.026	504.881	590.302	65.3091	71.7827	64.9589	108.512	177.643	257.905	433.741	456.162	398.715	263.665	1.42968	0.210714	6.78494
NC_000012.12	9067708	9116229	-	5208	gene-A2M	A2M	protein_coding	2	alpha-2-macroglobulin	1068	800	682	146	259	280	235	222	160	572	397	320	49	60	50	612	1155	399	836.008	814.856	586.244	141.652	204.546	237.808	197.702	180.78	229.801	518.844	296.851	314.952	120.843	83.2702	55.3444	513.442	951.025	487.998	376.22	-2.03552	0.300476	-6.77434
NC_000010.11	26438341	26567803	+	2633	gene-APBB1IP	APBB1IP	protein_coding	54518	amyloid beta precursor protein binding family B member 1 interacting protein	95	68	66	157	191	217	407	282	208	52	55	60	46	97	142	542	719	427	74.364	69.2628	56.7333	152.325	150.842	184.301	342.403	229.639	298.742	47.1677	41.1255	59.0536	113.445	134.62	157.178	454.715	592.023	522.243	204.455	1.44997	0.214548	6.75824
NC_000003.12	37016401	37017034	-	634	gene-RPL29P11	RPL29P11	pseudogene	100131713	ribosomal protein L29 pseudogene 11	240	161	223	232	334	275	206	235	80	228	313	278	174	475	539	262	217	175	187.867	163.99	191.69	225.091	263.777	233.561	173.305	191.366	114.901	206.812	234.041	273.615	429.117	659.223	596.613	219.807	178.677	214.034	264.305	1.22606	0.181668	6.7489
NC_000006.12	131948176	131951372	-	2338	gene-CCN2	CCN2	protein_coding	1490	cellular communication network factor 2	453	350	352	433	854	654	151	135	73	395	406	386	311	563	586	217	215	153	354.599	356.5	302.577	420.106	674.447	555.451	127.034	109.934	104.847	358.293	303.581	379.911	766.984	781.352	648.637	182.054	177.031	187.127	377.248	1.06115	0.157365	6.74323
NC_000018.10	6729716	6915716	+	6951	gene-ARHGAP28	ARHGAP28	protein_coding	79822	Rho GTPase activating protein 28	38	32	26	135	214	182	421	383	283	27	29	26	36	44	66	457	502	342	29.7456	32.5943	22.3495	130.98	169.007	154.575	354.181	311.886	406.461	24.4909	21.6843	25.5899	88.7827	61.0648	73.0546	383.404	413.346	418.284	173.416	1.54853	0.229799	6.73865
NC_000010.11	92593130	92655395	+	5016	gene-KIF11	KIF11	protein_coding	3832	kinesin family member 11	99	67	79	74	91	96	98	96	46	55	35	39	62	84	86	35	41	30	77.4951	68.2442	67.908	71.7964	71.8673	81.534	82.4458	78.1751	66.0678	49.8889	26.1708	38.3848	152.904	116.578	95.1924	29.3635	33.7593	36.6916	69.1371	1.60053	0.238413	6.71329
NC_000016.10	47077703	47143945	-	7628	gene-NETO2	NETO2	protein_coding	81831	neuropilin and tolloid like 2	234	133	151	233	287	255	166	181	97	162	172	131	129	212	243	140	162	68	183.17	135.47	129.799	226.062	226.659	216.575	139.653	147.393	139.317	146.945	128.611	128.934	318.138	294.221	268.974	117.454	133.39	83.1676	175.774	1.09896	0.163973	6.70208
NC_000005.10	69167150	69178245	+	2029	gene-CCNB1	CCNB1	protein_coding	891	cyclin B1	62	49	52	49	85	67	55	46	35	35	52	43	79	80	105	24	43	16	48.5323	49.9099	44.6989	47.5409	67.1288	56.904	46.2706	37.4589	50.269	31.7475	38.8823	42.3217	194.829	111.027	116.223	20.135	35.4061	19.5688	58.8252	1.80005	0.268786	6.69694
NC_000013.11	45389294	45391426	-	2133	gene-RCN1P2	RCN1P2	pseudogene	728913	reticulocalbin 1 pseudogene 2	1126	802	944	1163	1516	1281	848	809	444	844	1046	930	458	1414	1841	846	841	552	881.409	816.893	811.458	1128.37	1197.26	1087.97	713.409	658.788	637.698	765.567	782.132	915.33	1129.51	1962.4	2037.78	709.759	692.478	675.125	977.964	1.05107	0.157074	6.69157
NC_000002.12	201063026	201064248	+	1223	gene-HNRNPA1P35	HNRNPA1P35	pseudogene	645691	heterogeneous nuclear ribonucleoprotein A1 pseudogene 35	52	39	47	49	49	40	47	35	31	35	55	31	35	86	101	40	48	32	40.7045	39.7242	40.401	47.5409	38.6978	33.9725	39.5404	28.5013	44.524	31.7475	41.1255	30.511	86.3166	119.354	111.796	33.5583	39.5231	39.1377	49.2598	1.58214	0.236709	6.68392
NC_000004.12	186210853	186258471	+	6675	gene-KLKB1	KLKB1	protein_coding	3818	kallikrein B1	16	16	13	56	86	85	198	185	108	8	15	8	16	26	44	107	114	82	12.5245	16.2971	11.1747	54.3324	67.9186	72.1916	166.574	150.65	155.116	7.25656	11.216	7.87381	39.459	36.0838	48.7031	89.7685	93.8674	100.29	63.4054	2.06581	0.309119	6.6829
NC_000005.10	141213919	141218979	+	5061	gene-PCDHB13	PCDHB13	protein_coding	56123	protocadherin beta 13	66	39	43	109	129	139	196	220	103	20	15	13	11	45	70	181	227	132	51.6634	39.7242	36.9626	105.754	101.878	118.054	164.892	179.151	147.935	18.1414	11.216	12.7949	27.1281	62.4527	77.4822	151.851	186.911	161.443	91.9686	1.9507	0.2923	6.67362
NC_000001.11	230314490	230426332	-	10914	gene-PGBD5	PGBD5	protein_coding	79605	piggyBac transposable element derived 5	38	28	32	131	148	138	358	374	214	39	32	24	42	39	76	482	438	286	29.7456	28.52	27.507	127.099	116.883	117.205	301.18	304.557	307.359	35.3757	23.9276	23.6214	103.58	54.1256	84.1235	404.378	360.648	349.793	155.535	1.45586	0.218551	6.66141
NC_000019.10	48170680	48197620	+	4786	gene-ZSWIM9	ZSWIM9	protein_coding	374920	zinc finger SWIM-type containing 9	55	49	57	42	56	42	47	48	31	59	96	61	95	148	116	56	45	42	43.0529	49.9099	48.9969	40.7493	44.2261	35.6711	39.5404	39.0875	44.524	53.5172	71.7827	60.0378	234.288	205.4	128.399	46.9817	37.0529	51.3682	70.8103	1.54387	0.232251	6.64742
NC_000006.12	26270918	26271413	-	496	gene-H3C8	H3C8	protein_coding	8355	H3 clustered histone 8	1	1	0	7	3	3	4	1	2	4	4	3	26	30	38	1	2	1	0.782779	1.01857	0	6.79155	2.36925	2.54794	3.36514	0.814323	2.87252	3.62828	2.99094	2.95268	64.1209	41.6351	42.0618	0.838958	1.6468	1.22305	10.0923	3.45958	0.520666	6.64453
NC_000012.12	119685791	119877320	-	9780	gene-CIT	CIT	protein_coding	11113	citron rho-interacting serine/threonine kinase	114	112	111	96	116	96	84	97	67	86	80	62	162	176	126	54	68	35	89.2368	114.08	95.415	93.1413	91.6111	81.534	70.6679	78.9894	96.2293	78.0081	59.8189	61.022	399.522	244.259	139.468	45.3037	55.9911	42.8068	107.617	1.87164	0.281977	6.63754
NC_000007.14	20329766	20415754	+	13016	gene-ITGB8	ITGB8	protein_coding	3696	integrin subunit beta 8	1137	874	1004	504	642	614	737	778	427	426	445	381	37	124	176	400	482	204	890.02	890.23	863.033	488.992	507.02	521.478	620.026	633.544	613.282	386.412	332.743	374.99	91.2489	172.092	194.812	335.583	396.878	249.503	475.66	-1.17905	0.177793	-6.63157
NC_000012.12	6789528	6820799	+	3623	gene-CD4	CD4	protein_coding	920	CD4 molecule	31	20	20	10	25	21	13	15	11	8	15	5	25	33	46	11	17	10	24.2662	20.3714	17.1919	9.70222	19.7438	17.8356	10.9367	12.2149	15.7988	7.25656	11.216	4.92113	61.6547	45.7986	50.9169	9.22854	13.9978	12.2305	20.2935	2.49036	0.376328	6.61752
NC_000005.10	43666644	43667272	-	629	gene-RPL29P12	RPL29P12	pseudogene	283412	ribosomal protein L29 pseudogene 12	16	8	14	14	22	16	11	10	7	10	16	10	15	50	61	18	14	13	12.5245	8.14856	12.0343	13.5831	17.3745	13.589	9.25413	8.14323	10.0538	9.0707	11.9638	9.84226	36.9928	69.3919	67.5202	15.1012	11.5276	15.8997	19.5564	2.36296	0.357157	6.61603
NC_000001.11	226631690	226739282	-	9730	gene-ITPKB	ITPKB	protein_coding	3707	inositol-trisphosphate 3-kinase B	165	120	154	117	150	141	239	288	131	193	210	176	39	49	72	243	270	186	129.159	122.228	132.378	113.516	118.463	119.753	201.067	234.525	188.15	175.065	157.025	173.224	96.1813	68.004	79.696	203.867	222.317	227.488	153.45	-1.06459	0.16094	-6.61487
NC_000014.9	102214596	102305164	-	16437	gene-MOK	MOK	protein_coding	5891	MOK protein kinase	182	152	133	215	262	275	170	246	126	202	231	194	217	251	322	223	208	157	142.466	154.823	114.326	208.598	206.915	233.561	143.018	200.324	180.968	183.228	172.727	190.94	535.163	348.347	356.418	187.088	171.267	192.019	217.9	1.14492	0.173407	6.60249
NC_000003.12	23945286	23980617	+	5471	gene-NR1D2	NR1D2	protein_coding	9975	nuclear receptor subfamily 1 group D member 2	399	236	395	406	585	561	652	489	324	506	660	551	62	170	238	620	598	444	312.329	240.383	339.54	393.91	462.004	476.465	548.517	398.204	465.347	458.978	493.506	542.309	152.904	235.932	263.439	520.154	492.392	543.035	407.742	-1.14574	0.173845	-6.59056
NC_012920.1	14674	14742	-	69	gene-TRNE	TRNE	tRNA	4556		187	160	255	146	121	94	78	55	61	176	217	130	630	545	491	94	73	161	146.38	162.971	219.197	141.652	95.5599	79.8354	65.6202	44.7878	87.6117	159.644	162.259	127.949	1553.7	756.371	543.482	78.8621	60.108	196.911	260.161	2.45724	0.37381	6.57349
NC_000002.12	215611563	215843536	-	3690	gene-LINC00607	LINC00607	lncRNA	646324	long intergenic non-protein coding RNA 607	34	29	41	22	27	31	24	32	12	8	10	9	22	27	40	13	15	11	26.6145	29.5385	35.2434	21.3449	21.3233	26.3287	20.1908	26.0584	17.2351	7.25656	7.47736	8.85804	54.2561	37.4716	44.2755	10.9065	12.351	13.4536	23.3435	2.31534	0.352234	6.5733
NC_000006.12	169215785	169253846	-	7122	gene-THBS2	THBS2	protein_coding	7058	thrombospondin 2	17535	11720	9540	6436	7949	7666	8074	6879	4404	7952	7538	6640	936	2534	2828	11789	11548	7174	13726	11937.6	8200.53	6244.35	6277.73	6510.83	6792.53	5601.73	6325.28	7213.02	5636.44	6535.26	2308.35	3516.78	3130.28	9890.48	9508.6	8774.18	7118.34	-1.09485	0.166686	-6.56833
NC_000005.10	59558557	59573800	-	13572	gene-LOC107986347	LOC107986347	lncRNA	107986347	uncharacterized LOC107986347	67	40	57	477	435	485	817	710	561	16	15	21	31	33	56	662	753	342	52.4462	40.7428	48.9969	462.796	343.542	411.917	687.329	578.17	805.74	14.5131	11.216	20.6687	76.4518	45.7986	61.9858	555.39	620.019	418.284	292	1.84553	0.281315	6.56036
NC_000003.12	161429072	161429612	-	541	gene-RPL23AP42	RPL23AP42	pseudogene	647099	ribosomal protein L23a pseudogene 42	1714	1234	1984	1422	1918	1430	1232	1205	516	1584	2338	1829	1168	2774	3103	1399	1297	1094	1341.68	1256.92	1705.44	1379.66	1514.74	1214.52	1036.46	981.26	741.109	1436.8	1748.21	1800.15	2880.51	3849.86	3434.67	1173.7	1067.95	1338.02	1661.2	1.0158	0.154858	6.55957
NC_000002.12	27377235	27380734	-	2340	gene-ZNF513	ZNF513	protein_coding	130557	zinc finger protein 513	77	63	66	77	104	90	80	89	45	49	83	44	38	104	164	82	94	50	60.274	64.1699	56.7333	74.7071	82.1341	76.4382	67.3027	72.4748	64.6316	44.4464	62.0621	43.3059	93.7151	144.335	181.53	68.7946	77.3994	61.1526	77.5337	1.47201	0.224492	6.55706
NC_000012.12	15322508	15598331	+	15586	gene-PTPRO	PTPRO	protein_coding	5800	protein tyrosine phosphatase receptor type O	13	15	15	32	46	30	37	39	23	9	7	10	38	26	39	162	191	70	10.1761	15.2786	12.8939	31.0471	36.3285	25.4794	31.1275	31.7586	33.0339	8.16363	5.23415	9.84226	93.7151	36.0838	43.1687	135.911	157.269	85.6137	44.5625	2.5592	0.390339	6.55637
NC_000023.11	155276211	155334614	-	2623	gene-CLIC2	CLIC2	protein_coding	1193	chloride intracellular channel 2	16	14	20	42	64	54	103	59	54	3	6	4	12	21	34	110	150	75	12.5245	14.26	17.1919	40.7493	50.5441	45.8629	86.6523	48.0451	77.5579	2.72121	4.48642	3.9369	29.5942	29.1446	37.6342	92.2854	123.51	91.7289	44.9127	2.64799	0.404022	6.55407
NC_000020.11	51782331	51802521	-	5321	gene-SALL4	SALL4	protein_coding	57167	spalt like transcription factor 4	54	42	35	36	52	41	48	53	38	44	39	25	66	84	83	8	15	3	42.2701	42.78	30.0858	34.928	41.0671	34.8218	40.3816	43.1591	54.5778	39.9111	29.1617	24.6057	162.768	116.578	91.8717	6.71167	12.351	3.66916	47.3167	1.8754	0.286248	6.55169
NC_000008.11	124306189	124372701	-	9038	gene-TMEM65	TMEM65	protein_coding	157378	transmembrane protein 65	355	240	271	244	366	295	473	360	271	348	449	295	58	115	138	485	392	291	277.887	244.457	232.95	236.734	289.049	250.547	397.927	293.156	389.226	315.66	335.734	290.347	143.039	159.601	152.751	406.895	322.772	355.908	283.036	-1.02657	0.156854	-6.54475
NC_000009.12	3824127	4490465	-	38396	gene-GLIS3	GLIS3	protein_coding	169792	GLIS family zinc finger 3	3830	2638	3214	3410	3624	4032	3893	3867	2550	2732	2613	2017	279	708	1174	3088	3631	1987	2998.04	2686.99	2762.74	3308.46	2862.06	3424.43	3275.12	3148.99	3662.46	2478.12	1953.83	1985.18	688.066	982.589	1299.49	2590.7	2989.76	2430.21	2529.29	-1.08464	0.166226	-6.5251
NC_000003.12	122325248	122341969	+	744	gene-CSTA	CSTA	protein_coding	1475	cystatin A	36	30	36	48	55	46	49	28	23	9	15	12	18	49	40	23	32	21	28.1801	30.5571	30.9454	46.5706	43.4363	39.0684	41.2229	22.8011	33.0339	8.16363	11.216	11.8107	44.3914	68.004	44.2755	19.296	26.3487	25.6841	31.9448	2.17542	0.333466	6.52368
NC_000001.11	222041704	222059393	-	872	gene-LINC01705	LINC01705	lncRNA	107985307	long intergenic non-protein coding RNA 1705	241	201	419	68	93	80	24	25	6	406	579	363	49	97	97	16	8	11	188.65	204.733	360.17	65.9751	73.4468	67.945	20.1908	20.3581	8.61755	368.271	432.939	357.274	120.843	134.62	107.368	13.4233	6.58718	13.4536	142.493	-1.63274	0.250385	-6.52092
NC_000002.12	188974373	189012746	+	5490	gene-COL3A1	COL3A1	protein_coding	1281	collagen type III alpha 1 chain	12686	10020	11314	94876	109721	101982	138720	134777	80931	5027	5430	4904	2547	11764	22648	135846	134049	94986	9930.34	10206.1	9725.46	92050.7	86652.3	86614.6	116703	109752	116238	4559.84	4060.21	4826.64	6281.38	16326.5	25068.8	113969	110376	116173	57750.7	1.74854	0.268295	6.51721
NC_000011.10	102862736	102874982	-	1822	gene-MMP12	MMP12	protein_coding	4321	matrix metallopeptidase 12	151	75	103	44	45	14	11	15	4	35	61	55	159	223	146	1	0	2	118.2	76.3928	88.5383	42.6898	35.5388	11.8904	9.25413	12.2149	5.74503	31.7475	45.6119	54.1324	392.124	309.488	161.606	0.838958	0	2.4461	77.6921	2.50581	0.384684	6.51396
NC_000020.11	10637684	10673999	-	5940	gene-JAG1	JAG1	protein_coding	182	jagged canonical Notch ligand 1	219	133	256	261	341	394	840	715	483	304	429	316	62	94	126	698	700	470	171.429	135.47	220.056	253.228	269.305	334.629	706.679	582.241	693.712	275.749	320.779	311.015	152.904	130.457	139.468	585.593	576.379	574.835	357.44	-1.09281	0.167874	-6.50972
NC_000012.12	55901413	55927894	-	1257	gene-PYM1	PYM1	protein_coding	84305	PYM homolog 1%2C exon junction complex associated factor	168	116	138	126	174	148	134	114	64	110	157	117	67	222	255	142	149	100	131.507	118.154	118.624	122.248	137.417	125.698	112.732	92.8329	91.9205	99.7777	117.395	115.154	165.235	308.1	282.257	119.132	122.686	122.305	139.065	1.19096	0.183029	6.50693
NC_000012.12	53097667	53102340	+	1005	gene-IGFBP6	IGFBP6	protein_coding	3489	insulin like growth factor binding protein 6	1046	650	838	249	337	256	206	164	77	339	502	357	526	656	573	112	78	54	818.787	662.071	720.34	241.585	266.146	217.424	173.305	133.549	110.592	307.497	375.364	351.369	1297.21	910.421	634.247	93.9633	64.225	66.0448	413.564	1.41362	0.217801	6.49042
NC_000011.10	12110590	12362140	+	14149	gene-MICAL2	MICAL2	protein_coding	9645	microtubule associated monooxygenase%2C calponin and LIM domain containing 2	2099	1451	2009	339	456	425	172	218	83	2226	2248	1729	418	589	571	128	90	98	1643.05	1477.95	1726.93	328.905	360.126	360.958	144.701	177.523	119.209	2019.14	1680.91	1701.73	1030.87	817.436	632.033	107.387	74.1058	119.859	806.823	-1.11469	0.171913	-6.48402
NC_000007.14	141738321	141750488	+	3092	gene-SSBP1	SSBP1	protein_coding	6742	single stranded DNA binding protein 1	318	291	356	448	546	489	367	304	211	287	446	322	181	654	792	433	400	266	248.924	296.404	306.016	434.659	431.204	415.314	308.751	247.554	303.05	260.329	333.49	316.921	446.38	907.645	876.656	363.269	329.359	325.332	397.292	1.27485	0.19674	6.47988
NC_000022.11	24423597	24442357	+	2788	gene-ADORA2A	ADORA2A	protein_coding	135	adenosine A2a receptor	212	174	226	12	12	14	7	8	5	136	122	101	18	21	22	4	5	4	165.949	177.231	194.268	11.6427	9.47701	11.8904	5.88899	6.51459	7.18129	123.362	91.2238	99.4068	44.3914	29.1446	24.3515	3.35583	4.11699	4.89221	56.3494	-1.72579	0.266382	-6.47862
NC_000011.10	72106372	72112780	-	3885	gene-ANAPC15	ANAPC15	protein_coding	25906	anaphase promoting complex subunit 15	102	77	96	117	119	83	81	107	44	78	96	86	78	136	152	107	86	70	79.8435	78.4299	82.5211	113.516	93.9804	70.493	68.144	87.1326	63.1953	70.7515	71.7827	84.6434	192.363	188.746	168.247	89.7685	70.8122	85.6137	97.7768	1.24503	0.192278	6.47518
NC_000022.11	32801705	32863041	+	4597	gene-TIMP3	TIMP3	protein_coding	7078	TIMP metallopeptidase inhibitor 3	2216	1546	1508	7632	9915	9636	6810	6531	4061	1225	1284	1105	618	1981	2704	8183	11175	6888	1734.64	1574.71	1296.27	7404.73	7830.38	8183.98	5729.14	5318.35	5832.64	1111.16	960.093	1087.57	1524.1	2749.31	2993.03	6865.2	9201.47	8424.39	4434.51	1.1832	0.182978	6.46634
NC_000023.11	15345596	15384413	-	2069	gene-VEGFD	VEGFD	protein_coding	2277	vascular endothelial growth factor D	2	1	1	372	474	466	604	278	356	2	2	0	4	22	26	991	957	728	1.56556	1.01857	0.859595	360.922	374.342	395.78	508.136	226.382	511.308	1.81414	1.49547	0	9.86475	30.5324	28.7791	831.408	787.992	890.382	275.699	2.96909	0.459994	6.45464
NC_000019.10	2252252	2256417	-	1138	gene-JSRP1	JSRP1	protein_coding	126306	junctional sarcoplasmic reticulum protein 1	228	170	252	82	110	101	101	87	65	184	324	223	37	36	43	199	102	128	178.474	173.157	216.618	79.5582	86.8726	85.7806	84.9697	70.8461	93.3567	166.901	242.267	219.482	91.2489	49.9621	47.5962	166.953	83.9866	156.551	127.477	-1.72234	0.267641	-6.43528
NC_000017.11	1494577	1516612	-	3096	gene-INPP5K	INPP5K	protein_coding	51763	inositol polyphosphate-5-phosphatase K	158	114	147	95	119	103	126	146	90	170	243	170	33	54	67	236	179	130	123.679	116.117	126.36	92.1711	93.9804	87.4792	106.002	118.891	129.263	154.202	181.7	167.318	81.3842	74.9432	74.1615	197.994	147.388	158.997	124.002	-1.12195	0.174489	-6.42994
NC_000002.12	102311563	102352356	+	5252	gene-IL1RL1	IL1RL1	protein_coding	9173	interleukin 1 receptor like 1	13	10	8	167	186	164	69	35	21	7	19	16	20	50	67	16	10	13	10.1761	10.1857	6.87676	162.027	146.894	139.287	58.0486	28.5013	30.1614	6.34949	14.207	15.7476	49.3237	69.3919	74.1615	13.4233	8.23398	15.8997	47.7165	2.25452	0.350946	6.42414
NC_000003.12	138608771	138633376	+	1618	gene-FAIM	FAIM	protein_coding	55179	Fas apoptotic inhibitory molecule	56	50	59	56	75	62	44	39	20	20	26	27	17	71	100	36	46	21	43.8356	50.9285	50.7161	54.3324	59.2313	52.6574	37.0165	31.7586	28.7252	18.1414	19.4411	26.5741	41.9252	98.5364	110.689	30.2025	37.8763	25.6841	45.4595	1.92665	0.300121	6.41955
NC_000001.11	244864482	244907534	-	390	gene-LOC124904588	LOC124904588	protein_coding	124904588	UPF0764 protein C16orf89-like	38	34	37	30	39	30	26	36	19	42	46	36	29	104	194	33	36	25	29.7456	34.6314	31.805	29.1066	30.8003	25.4794	21.8734	29.3156	27.2889	38.097	34.3959	35.4321	71.5194	144.335	214.736	27.6856	29.6423	30.5763	49.2481	1.93614	0.301634	6.41884
NC_000010.11	5412557	5459056	+	4330	gene-NET1	NET1	protein_coding	10276	neuroepithelial cell transforming 1	840	658	707	268	350	303	302	302	196	411	395	399	465	543	539	413	311	238	657.535	670.219	607.734	260.019	276.413	257.342	254.068	245.926	281.506	372.806	295.356	392.706	1146.78	753.596	596.613	346.49	256.077	291.086	442.348	1.20236	0.187895	6.39912
NC_000011.10	36483769	36510272	-	7978	gene-TRAF6	TRAF6	protein_coding	7189	TNF receptor associated factor 6	201	130	196	186	254	219	279	266	141	181	268	183	32	70	78	211	242	142	157.339	132.414	168.481	180.461	200.597	186	234.718	216.61	202.512	164.18	200.393	180.113	78.918	97.1486	86.3373	177.02	199.262	173.673	168.677	-1.0235	0.160136	-6.39146
NC_000002.12	191029576	191246175	-	9855	gene-STAT4	STAT4	protein_coding	6775	signal transducer and activator of transcription 4	276	231	211	209	202	221	225	187	132	160	165	130	82	266	324	174	189	134	216.047	235.29	181.375	202.776	159.53	187.698	189.289	152.278	189.586	145.131	123.376	127.949	202.227	369.165	358.632	145.979	155.622	163.889	194.769	1.22832	0.192299	6.38756
NC_000010.11	18140424	18543557	+	8287	gene-CACNB2	CACNB2	protein_coding	783	calcium voltage-gated channel auxiliary subunit beta 2	3	7	4	51	56	51	307	248	195	11	14	7	17	33	36	185	233	116	2.34834	7.12999	3.43838	49.4813	44.2261	43.315	258.274	201.952	280.07	9.97777	10.4683	6.88958	41.9252	45.7986	39.848	155.207	191.852	141.874	85.2265	2.03273	0.318784	6.37652
NC_000008.11	74824534	74855029	+	6763	gene-PI15	PI15	protein_coding	51050	peptidase inhibitor 15	37	24	38	1884	3117	2407	604	472	403	31	45	19	20	76	102	1083	873	800	28.9628	24.4457	32.6646	1827.9	2461.65	2044.3	508.136	384.361	578.812	28.1192	33.6481	18.7003	49.3237	105.476	112.903	908.592	718.826	978.442	602.514	1.67799	0.263446	6.3694
NC_000015.10	32615144	32639941	+	6252	gene-ARHGAP11A	ARHGAP11A	protein_coding	9824	Rho GTPase activating protein 11A	67	57	80	76	99	75	100	93	48	50	75	53	104	99	109	22	18	17	52.4462	58.0585	68.7676	73.7368	78.1853	63.6985	84.1284	75.7321	68.9404	45.3535	56.0802	52.164	256.483	137.396	120.651	18.4571	14.8212	20.7919	74.7718	1.64494	0.258794	6.35618
NC_000017.11	76470893	76501427	-	4680	gene-RHBDF2	RHBDF2	protein_coding	79651	rhomboid 5 homolog 2	620	477	562	77	78	109	66	96	29	306	299	218	48	42	71	37	49	37	485.323	485.858	483.092	74.7071	61.6006	92.5751	55.5248	78.1751	41.6515	277.564	223.573	214.561	118.377	58.2892	78.5891	31.0415	40.3465	45.2529	163.672	-1.49004	0.234745	-6.34748
NC_000011.10	122115340	122116215	-	876	gene-BLID	BLID	protein_coding	414899	BH3-like motif containing%2C cell death inducer	128	80	84	136	154	165	100	109	69	124	106	70	7	20	26	88	87	52	100.196	81.4856	72.206	131.95	121.622	140.137	84.1284	88.7613	99.1018	112.477	79.26	68.8958	17.2633	27.7567	28.7791	73.8283	71.6356	63.5987	81.2823	-1.66299	0.262345	-6.33895
NC_000002.12	165469698	165689407	+	13426	gene-CSRNP3	CSRNP3	protein_coding	80034	cysteine and serine rich nuclear protein 3	97	83	96	138	213	186	282	292	190	32	25	26	33	60	70	225	259	89	75.9296	84.5413	82.5211	133.891	168.217	157.972	237.242	237.782	272.889	29.0263	18.6934	25.5899	81.3842	83.2702	77.4822	188.766	213.26	108.852	126.517	1.65326	0.261224	6.32889
NC_000003.12	75214476	75214549	+	74	gene-MIR4444-2	MIR4444-2	miRNA	100846999	microRNA 4444-2	39	36	35	32	40	38	33	53	28	29	35	26	22	71	103	30	31	21	30.5284	36.6685	30.0858	31.0471	31.59	32.2739	27.7624	43.1591	40.2152	26.305	26.1708	25.5899	54.2561	98.5364	114.01	25.1687	25.5253	25.6841	40.2542	1.74598	0.276343	6.31815
NC_000007.14	37905932	37916817	-	2868	gene-SFRP4	SFRP4	protein_coding	6424	secreted frizzled related protein 4	70	73	131	390	503	468	1203	1059	680	96	159	110	79	224	495	4760	3842	3037	54.7945	74.3556	112.607	378.386	397.245	397.478	1012.06	862.369	976.655	87.0788	118.89	108.265	194.829	310.876	547.91	3993.44	3163.49	3714.41	916.953	1.68463	0.2668	6.31418
NC_000006.12	115931149	116100725	-	14158	gene-FRK	FRK	protein_coding	2444	fyn related Src family tyrosine kinase	29	21	28	67	95	91	201	185	128	19	25	15	32	38	42	159	146	114	22.7006	21.39	24.0687	65.0048	75.0263	77.2875	169.098	150.65	183.841	17.2343	18.6934	14.7634	78.918	52.7378	46.4893	133.394	120.216	139.428	78.3856	1.64868	0.261199	6.31195
NC_000012.12	80102859	80103357	-	499	gene-RPL26P32	RPL26P32	pseudogene	400055	ribosomal protein L26 pseudogene 32	44	40	45	34	59	45	33	50	26	45	62	59	36	177	200	49	44	29	34.4423	40.7428	38.6818	32.9875	46.5953	38.2191	27.7624	40.7162	37.3427	40.8182	46.3596	58.0693	88.7827	245.647	221.378	41.109	36.2295	35.4685	63.964	1.8726	0.297005	6.30494
NC_000002.12	10720943	10785110	+	5005	gene-ATP6V1C2	ATP6V1C2	protein_coding	245973	ATPase H%2B transporting V1 subunit C2	43	35	14	35	54	50	30	37	27	23	18	18	24	62	103	28	31	19	33.6595	35.65	12.0343	33.9578	42.6466	42.4656	25.2385	30.13	38.779	20.8626	13.4593	17.7161	59.1885	86.0459	114.01	23.4908	25.5253	23.238	37.6721	2.19225	0.348303	6.2941
NC_000012.12	58872155	58920504	-	4331	gene-LRIG3	LRIG3	protein_coding	121227	leucine rich repeats and immunoglobulin like domains 3	136	81	137	80	106	111	297	248	169	237	196	189	22	51	80	242	244	168	106.458	82.5042	117.764	77.6177	83.7136	94.2737	249.861	201.952	242.728	214.976	146.556	186.019	54.2561	70.7797	88.5511	203.028	200.909	205.473	145.968	-1.27476	0.202583	-6.29255
NC_000017.11	32265832	32324661	+	6178	gene-RHBDL3	RHBDL3	protein_coding	162494	rhomboid like 3	53	37	24	32	74	55	66	72	29	51	28	25	76	84	114	17	24	16	41.4873	37.6871	20.6303	31.0471	58.4416	46.7122	55.5248	58.6313	41.6515	46.2606	20.9366	24.6057	187.43	116.578	126.185	14.2623	19.7615	19.5688	53.7446	2.08703	0.331989	6.28643
NC_000002.12	177212726	177212799	+	74	gene-MIR4444-1	MIR4444-1	miRNA	100616394	microRNA 4444-1	32	30	39	26	43	36	34	46	22	26	31	25	20	70	97	28	26	18	25.0489	30.5571	33.5242	25.2258	33.9593	30.5753	28.6037	37.4589	31.5977	23.5838	23.1798	24.6057	49.3237	97.1486	107.368	23.4908	21.4083	22.0149	37.1486	1.79937	0.286392	6.28289
NC_000008.11	124046071	124171522	-	1748	gene-FER1L6-AS2	FER1L6-AS2	lncRNA	157376	FER1L6 antisense RNA 2	23	18	12	24	33	34	19	36	22	12	5	7	16	32	58	25	14	14	18.0039	18.3343	10.3151	23.2853	26.0618	28.8766	15.9844	29.3156	31.5977	10.8848	3.73868	6.88958	39.459	44.4108	64.1995	20.974	11.5276	17.1227	23.3879	2.54458	0.405146	6.28066
NC_000001.11	110362857	110391026	-	2717	gene-SLC16A4	SLC16A4	protein_coding	9122	solute carrier family 16 member 4	207	164	187	499	614	557	772	444	487	46	76	41	32	155	174	772	668	552	162.035	167.046	160.744	484.141	484.907	473.067	649.471	361.56	699.457	41.7252	56.8279	40.3533	78.918	215.115	192.599	647.676	550.03	675.125	341.155	1.7395	0.277009	6.2796
NC_000003.12	43690870	43734371	+	6270	gene-ABHD5	ABHD5	protein_coding	51099	abhydrolase domain containing 5%2C lysophosphatidic acid acyltransferase	352	258	290	154	220	224	318	233	184	225	337	212	33	64	102	352	287	252	275.538	262.791	249.282	149.414	173.745	190.246	267.528	189.737	264.271	204.091	251.987	208.656	81.3842	88.8216	112.903	295.313	236.315	308.209	211.68	-1.17826	0.187681	-6.27802
NC_000021.9	33550662	33550728	+	67	gene-MIR6501	MIR6501	miRNA	102465248	microRNA 6501	63	34	44	50	66	56	56	61	41	80	100	86	10	11	26	64	72	42	49.3151	34.6314	37.8222	48.5111	52.1236	47.5615	47.1119	49.6737	58.8866	72.5656	74.7736	84.6434	24.6619	15.2662	28.7791	53.6933	59.2846	51.3682	49.4818	-1.66775	0.266335	-6.26184
NC_000011.10	62852910	62853035	-	126	gene-SNORD22	SNORD22	snoRNA	9304	small nucleolar RNA%2C C/D box 22	144	87	117	92	86	64	51	28	29	92	136	98	10	20	22	72	66	60	112.72	88.6156	100.573	89.2604	67.9186	54.356	42.9055	22.8011	41.6515	83.4505	101.692	96.4542	24.6619	27.7567	24.3515	60.405	54.3443	73.3831	64.85	-1.77858	0.284327	-6.25541
NC_000010.11	98247690	98268194	-	4442	gene-LOXL4	LOXL4	protein_coding	84171	lysyl oxidase like 4	237	136	140	836	1016	1018	523	839	309	82	101	90	66	246	830	251	144	182	185.519	138.526	120.343	811.105	802.387	864.601	439.992	683.217	443.804	74.3798	75.5214	88.5804	162.768	341.408	918.717	210.579	118.569	222.596	372.367	2.36036	0.377357	6.25496
NC_000017.11	76565377	76585860	-	1904	gene-ST6GALNAC2	ST6GALNAC2	protein_coding	10610	ST6 N-acetylgalactosaminide alpha-2%2C6-sialyltransferase 2	73	44	76	6	12	12	9	5	6	52	66	60	2	9	5	27	18	16	57.1429	44.8171	65.3292	5.82133	9.47701	10.1918	7.57156	4.07162	8.61755	47.1677	49.3506	59.0536	4.93237	12.4905	5.53444	22.6519	14.8212	19.5688	24.9228	-2.47218	0.395872	-6.24491
NC_000006.12	27893425	27893891	+	467	gene-H2BC17	H2BC17	protein_coding	8348	H2B clustered histone 17	38	33	25	24	32	44	22	25	10	40	29	38	92	78	94	21	23	14	29.7456	33.6128	21.4899	23.2853	25.272	37.3698	18.5083	20.3581	14.3626	36.2828	21.6843	37.4006	226.889	108.251	104.048	17.6181	18.9382	17.1227	45.1244	2.06218	0.330533	6.23894
NC_000017.11	40388525	40417896	-	5796	gene-TOP2A	TOP2A	protein_coding	7153	DNA topoisomerase II alpha	274	237	274	304	425	371	354	398	196	138	177	154	198	234	285	85	148	38	214.481	241.401	235.529	294.947	335.644	315.095	297.815	324.101	281.506	125.176	132.349	151.571	488.305	324.754	315.463	71.3114	121.863	46.476	239.877	1.41163	0.226262	6.23893
NC_000019.10	12875209	12881449	-	1938	gene-DNASE2	DNASE2	protein_coding	1777	deoxyribonuclease 2%2C lysosomal	370	284	374	205	270	217	283	196	154	342	401	314	45	92	168	347	372	248	289.628	289.274	321.488	198.895	213.233	184.301	238.083	159.607	221.184	310.218	299.842	309.047	110.978	127.681	185.957	291.119	306.304	303.317	242.231	-1.05714	0.169692	-6.22974
NC_000021.9	43053191	43076873	-	6088	gene-CBS	CBS	protein_coding	875	cystathionine beta-synthase	138	124	112	146	164	152	97	93	50	133	113	104	93	168	166	88	88	57	108.024	126.303	96.2746	141.652	129.519	129.096	81.6046	75.7321	71.8129	120.64	84.4942	102.36	229.355	233.157	183.743	73.8283	72.459	69.714	118.32	1.04957	0.168744	6.21986
NC_000009.12	134903232	134917912	-	7588	gene-FCN1	FCN1	protein_coding	2219	ficolin 1	2	2	5	5	5	2	8	5	0	5	8	4	90	42	35	6	6	13	1.56556	2.03714	4.29797	4.85111	3.94875	1.69863	6.73027	4.07162	0	4.53535	5.98189	3.9369	221.957	58.2892	38.7411	5.03375	4.94039	15.8997	21.5842	3.58806	0.577921	6.20857
NC_000018.10	11689264	11885685	+	7542	gene-GNAL	GNAL	protein_coding	2774	G protein subunit alpha L	41	41	33	101	110	127	263	227	143	29	15	16	22	35	58	295	302	200	32.0939	41.7614	28.3666	97.9924	86.8726	107.863	221.258	184.851	205.385	26.305	11.216	15.7476	54.2561	48.5743	64.1995	247.493	248.666	244.61	109.306	1.60413	0.258703	6.20068
NC_000004.12	100185870	100190468	-	2604	gene-DDIT4L	DDIT4L	protein_coding	115265	DNA damage inducible transcript 4 like	290	230	479	288	353	309	518	398	305	249	391	266	16	64	95	626	503	463	227.006	234.271	411.746	279.424	278.782	262.438	435.785	324.101	438.059	225.861	292.365	261.804	39.459	88.8216	105.154	525.188	414.169	566.273	300.595	-1.61234	0.260115	-6.19857
NC_000004.12	109815510	109824737	+	1468	gene-GAR1	GAR1	protein_coding	54433	GAR1 ribonucleoprotein	25	26	39	45	43	39	32	26	23	41	70	36	47	92	112	30	29	23	19.5695	26.4828	33.5242	43.66	33.9593	33.1232	26.9211	21.1724	33.0339	37.1899	52.3415	35.4321	115.911	127.681	123.972	25.1687	23.8785	28.1302	46.7306	1.50392	0.242734	6.19577
NC_000020.11	51596514	51768390	-	7862	gene-ATP9A	ATP9A	protein_coding	10079	ATPase phospholipid transporting 9A %28putative%29	898	645	629	292	380	317	372	383	229	864	808	636	105	210	219	856	957	299	702.936	656.978	540.685	283.305	300.105	269.232	312.958	311.886	328.903	783.709	604.171	625.968	258.95	291.446	242.409	718.148	787.992	365.693	465.86	-1.31136	0.211821	-6.19085
NC_000006.12	165924048	165988039	-	2434	gene-LINC00473	LINC00473	lncRNA	90632	long intergenic non-protein coding RNA 473	472	356	298	1672	1748	1823	1961	1803	1308	174	128	86	68	406	544	1595	1874	1031	369.472	362.611	256.159	1622.21	1380.48	1548.3	1649.76	1468.23	1878.62	157.83	95.7102	84.6434	167.701	563.462	602.147	1338.14	1543.05	1260.97	908.305	1.87693	0.303297	6.18841
NC_000015.10	65611350	65661002	+	11997	gene-SLC24A1	SLC24A1	protein_coding	9187	solute carrier family 24 member 1	193	164	163	189	255	212	216	248	134	167	178	155	163	220	208	144	167	123	151.076	167.046	140.114	183.372	201.387	180.054	181.717	201.952	192.459	151.481	133.097	152.555	401.989	305.324	230.233	120.81	137.507	150.435	187.923	1.05916	0.171158	6.18821
NC_000011.10	64746389	64760715	-	3616	gene-PYGM	PYGM	protein_coding	5837	glycogen phosphorylase%2C muscle associated	33	28	19	120	201	192	347	327	267	15	34	11	29	52	53	570	384	361	25.8317	28.52	16.3323	116.427	158.74	163.068	291.926	266.284	383.481	13.6061	25.423	10.8265	71.5194	72.1675	58.6651	478.206	316.185	441.522	163.263	1.84545	0.298521	6.18198
NC_000004.12	17810979	17844865	+	4593	gene-NCAPG	NCAPG	protein_coding	64151	non-SMC condensin I complex subunit G	36	24	28	49	43	42	57	44	21	16	19	13	38	41	44	13	24	9	28.1801	24.4457	24.0687	47.5409	33.9593	35.6711	47.9532	35.8302	30.1614	14.5131	14.207	12.7949	93.7151	56.9013	48.7031	10.9065	19.7615	11.0075	32.7956	2.06845	0.334766	6.17878
NC_000020.11	17226107	17484578	+	4964	gene-PCSK2	PCSK2	protein_coding	5126	proprotein convertase subtilisin/kexin type 2	2	10	1	109	181	163	270	267	181	2	6	5	13	18	26	257	288	262	1.56556	10.1857	0.859595	105.754	142.945	138.438	227.147	217.424	259.963	1.81414	4.48642	4.92113	32.0604	24.9811	28.7791	215.612	237.139	320.44	109.695	2.43125	0.393891	6.17238
NC_000007.14	150338329	150341629	-	701	gene-RARRES2	RARRES2	protein_coding	5919	retinoic acid receptor responder 2	112	64	56	284	354	306	865	900	481	134	113	105	85	143	308	2258	2034	1678	87.6713	65.1885	48.1373	275.543	279.572	259.89	727.711	732.891	690.84	121.547	84.4942	103.344	209.626	198.461	340.922	1894.37	1674.79	2052.28	547.071	1.26479	0.204914	6.17228
NC_000003.12	126704240	126960420	+	1003	gene-CHCHD6	CHCHD6	protein_coding	84303	coiled-coil-helix-coiled-coil-helix domain containing 6	56	41	38	61	85	66	51	88	43	58	73	53	45	121	140	82	77	37	43.8356	41.7614	32.6646	59.1835	67.1288	56.0546	42.9055	71.6605	61.7591	52.6101	54.5847	52.164	110.978	167.928	154.964	68.7946	63.4016	45.2529	69.3129	1.42401	0.230936	6.16622
NC_000022.11	50481543	50486437	+	4286	gene-ADM2	ADM2	protein_coding	79924	adrenomedullin 2	64	53	60	49	59	53	34	40	14	136	110	110	19	16	27	15	14	8	50.0979	53.9842	51.5757	47.5409	46.5953	45.0136	28.6037	32.5729	20.1076	123.362	82.251	108.265	46.8576	22.2054	29.886	12.5844	11.5276	9.78442	45.7119	-1.68179	0.272791	-6.16512
NC_000008.11	38142700	38150952	-	2565	gene-STAR	STAR	protein_coding	6770	steroidogenic acute regulatory protein	7	5	5	11	20	11	21	14	3	9	6	4	21	38	39	27	32	8	5.47945	5.09285	4.29797	10.6724	15.795	9.34244	17.667	11.4005	4.30877	8.16363	4.48642	3.9369	51.7899	52.7378	43.1687	22.6519	26.3487	9.78442	17.0625	2.77587	0.450316	6.16427
NC_000002.12	219171897	219178156	-	2250	gene-CNPPD1	CNPPD1	protein_coding	27013	cyclin Pas1/PHO80 domain containing 1	178	129	182	106	134	127	195	202	124	202	261	271	35	73	104	303	325	228	139.335	131.396	156.446	102.843	105.827	107.863	164.05	164.493	178.096	183.228	195.159	266.725	86.3166	101.312	115.116	254.204	267.604	278.856	166.604	-1.03961	0.16875	-6.16064
NC_000007.14	129434432	129488399	+	7055	gene-STRIP2	STRIP2	protein_coding	57464	striatin interacting protein 2	117	118	166	111	119	109	152	155	76	171	212	146	34	35	58	215	200	156	91.5852	120.191	142.693	107.695	93.9804	92.5751	127.875	126.22	109.156	155.109	158.52	143.697	83.8504	48.5743	64.1995	180.376	164.68	190.796	122.321	-1.23437	0.200663	-6.15148
NC_000005.10	127229300	127461222	+	13086	gene-MEGF10	MEGF10	protein_coding	84466	multiple EGF like domains 10	453	298	292	259	345	356	419	413	230	362	255	256	41	23	80	534	346	375	354.599	303.534	251.002	251.287	272.464	302.355	352.498	336.316	330.339	328.359	190.673	251.962	101.114	31.9203	88.5511	448.004	284.896	458.645	274.362	-1.72929	0.281234	-6.14891
NC_000008.11	71841560	71844412	-	1956	gene-MSC	MSC	protein_coding	9242	musculin	672	473	935	188	243	234	132	121	73	565	812	612	118	196	229	110	93	75	526.028	481.784	803.721	182.402	191.909	198.739	111.05	98.5331	104.847	512.495	607.162	602.346	291.01	272.016	253.477	92.2854	76.576	91.7289	305.451	-1.06787	0.17367	-6.14883
NC_000006.12	160348378	160452577	+	10212	gene-SLC22A3	SLC22A3	protein_coding	6581	solute carrier family 22 member 3	22	9	14	73	104	102	92	89	73	18	19	11	27	30	50	185	143	106	17.2211	9.16713	12.0343	70.8262	82.1341	86.6299	77.3981	72.4748	104.847	16.3273	14.207	10.8265	66.5871	41.6351	55.3444	155.207	117.746	129.644	63.3476	1.82888	0.297581	6.14582
NC_000023.11	77899468	77907376	+	2444	gene-COX7B	COX7B	protein_coding	1349	cytochrome c oxidase subunit 7B	256	196	292	512	630	495	958	724	389	182	257	192	112	342	478	1157	1051	858	200.391	199.64	251.002	496.753	497.543	420.41	805.95	589.57	558.704	165.087	192.168	188.971	276.213	474.64	529.093	970.675	865.391	1049.38	485.088	1.217	0.198139	6.14214
NC_000002.12	219418377	219426734	+	2243	gene-DES	DES	protein_coding	1674	desmin	561	457	518	1988	3363	2362	2305	2388	1659	415	530	424	494	601	741	7755	4186	4671	439.139	465.487	445.27	1928.8	2655.93	2006.08	1939.16	1944.6	2382.75	376.434	396.3	417.312	1218.3	834.09	820.204	6506.12	3446.74	5712.88	1885.31	1.23683	0.201701	6.13199
NC_000019.10	6677704	6720650	-	5231	gene-C3	C3	protein_coding	718	complement C3	7348	4816	4888	5416	6217	5743	3337	3843	2031	2218	2476	2043	1094	5164	7956	1685	2585	1601	5751.86	4905.43	4201.7	5254.72	4909.88	4877.6	2807.37	3129.45	2917.04	2011.88	1851.39	2010.77	2698.01	7166.79	8806.4	1413.64	2128.48	1958.11	3822.25	1.60526	0.26192	6.12881
NC_000001.11	210232796	210246631	+	5465	gene-SERTAD4	SERTAD4	protein_coding	56256	SERTA domain containing 4	10	10	10	49	52	63	101	81	52	6	8	4	16	16	28	255	300	180	7.82779	10.1857	8.59595	47.5409	41.0671	53.5067	84.9697	65.9602	74.6854	5.44242	5.98189	3.9369	39.459	22.2054	30.9929	213.934	247.019	220.149	65.7478	2.22155	0.36253	6.12791
NC_000001.11	28580381	28580512	-	132	gene-SNORA44	SNORA44	snoRNA	677825	small nucleolar RNA%2C H/ACA box 44	61	48	67	18	20	14	13	10	6	40	54	36	2	4	4	16	17	12	47.7495	48.8914	57.5929	17.464	15.795	11.8904	10.9367	8.14323	8.61755	36.2828	40.3778	35.4321	4.93237	5.55135	4.42755	13.4233	13.9978	14.6766	22.0101	-2.5452	0.415359	-6.12772
NC_000006.12	165327289	165988052	-	21149	gene-PDE10A	PDE10A	protein_coding	10846	phosphodiesterase 10A	710	571	479	1445	1564	1605	1994	2070	1276	317	289	210	146	402	586	1779	2004	1049	555.773	581.604	411.746	1401.97	1235.17	1363.15	1677.52	1685.65	1832.66	287.541	216.096	206.687	360.063	557.911	648.637	1492.51	1650.09	1282.98	969.32	1.13285	0.185081	6.12083
NC_000005.10	58969038	60522128	-	97946	gene-PDE4D	PDE4D	protein_coding	5144	phosphodiesterase 4D	2335	1598	1824	6108	7463	6902	10088	8677	6432	1194	1036	1048	544	1866	2932	9742	9665	6418	1827.79	1627.68	1567.9	5926.11	5893.91	5861.96	8486.87	7065.88	9238.01	1083.04	774.655	1031.47	1341.61	2589.7	3245.4	8173.13	7958.14	7849.55	4530.16	1.2837	0.209983	6.11338
NC_000009.12	37588413	37592597	-	865	gene-TOMM5	TOMM5	protein_coding	401505	translocase of outer mitochondrial membrane 5	427	322	498	497	771	618	521	494	242	352	664	455	275	802	1123	476	460	383	334.247	327.98	428.078	482.2	608.898	524.875	438.309	402.276	347.574	319.289	496.497	447.823	678.202	1113.05	1243.04	399.344	378.763	468.429	524.381	1.24076	0.203167	6.10708
NC_000023.11	103252995	103255155	-	1174	gene-TCEAL8	TCEAL8	protein_coding	90843	transcription elongation factor A like 8	616	411	612	584	728	525	511	482	235	426	685	518	285	835	1064	604	545	420	482.192	418.632	526.072	566.609	574.939	445.889	429.896	392.504	337.521	386.412	512.199	509.829	702.863	1158.84	1177.73	506.731	448.752	513.682	560.628	1.09703	0.179776	6.10217
NC_000006.12	27139282	27139678	+	397	gene-H4C9	H4C9	protein_coding	8294	H4 clustered histone 9	15	7	17	10	13	18	14	11	7	13	7	9	28	26	46	25	25	14	11.7417	7.12999	14.6131	9.70222	10.2668	15.2876	11.778	8.95756	10.0538	11.7919	5.23415	8.85804	69.0532	36.0838	50.9169	20.974	20.5849	17.1227	18.8972	2.36848	0.389568	6.07975
NC_000023.11	92113098	92114477	-	1380	gene-EIF4A1P10	EIF4A1P10	pseudogene	100421533	eukaryotic translation initiation factor 4A1 pseudogene 10	129	80	130	114	167	144	99	122	80	139	195	160	94	273	297	126	107	88	100.979	81.4856	111.747	110.605	131.888	122.301	83.2871	99.3475	114.901	126.083	145.809	157.476	231.822	378.88	328.746	105.709	88.1036	107.629	145.933	1.12594	0.185222	6.07889
NC_000004.12	121035613	121072535	-	3152	gene-NDNF	NDNF	protein_coding	79625	neuron derived neurotrophic factor	369	324	365	161	207	169	362	260	237	254	267	205	42	65	77	456	461	232	288.846	330.017	313.752	156.206	163.478	143.534	304.545	211.724	340.393	230.396	199.646	201.766	103.58	90.2094	85.2304	382.565	379.586	283.748	233.846	-1.16793	0.192505	-6.06702
NC_000017.11	64500774	64500839	-	66	gene-MIR3064	MIR3064	miRNA	100616387	microRNA 3064	286	322	272	262	238	272	314	303	189	208	241	202	13	72	64	175	205	118	223.875	327.98	233.81	254.198	187.961	231.013	264.163	246.74	271.453	188.671	180.204	198.814	32.0604	99.9243	70.8409	146.818	168.797	144.32	192.869	-1.36913	0.225891	-6.061
NC_000009.12	124517275	124771311	-	7192	gene-NR6A1	NR6A1	protein_coding	2649	nuclear receptor subfamily 6 group A member 1	95	91	86	98	146	119	142	189	92	62	52	27	89	78	100	22	33	19	74.364	92.6899	73.9252	95.0817	115.304	101.068	119.462	153.907	132.136	56.2384	38.8823	26.5741	219.491	108.251	110.689	18.4571	27.1721	23.238	88.1628	1.72894	0.285305	6.05995
NC_000001.11	201039512	201112426	-	6028	gene-CACNA1S	CACNA1S	protein_coding	779	calcium voltage-gated channel subunit alpha1 S	0	2	0	21	39	37	66	74	45	5	1	2	18	13	16	171	166	118	0	2.03714	0	20.3747	30.8003	31.4246	55.5248	60.2599	64.6316	4.53535	0.747736	1.96845	44.3914	18.0419	17.7102	143.462	136.684	144.32	43.1619	2.73231	0.451205	6.05558
NC_000020.11	64164452	64242253	+	5557	gene-MYT1	MYT1	protein_coding	4661	myelin transcription factor 1	8	17	6	14	12	10	8	19	5	20	22	22	124	78	67	54	82	36	6.26223	17.3157	5.15757	13.5831	9.47701	8.49313	6.73027	15.4721	7.18129	18.1414	16.4502	21.653	305.807	108.251	74.1615	45.3037	67.5186	44.0299	43.9439	2.75245	0.455067	6.04844
NC_000006.12	158109519	158168262	-	4655	gene-SERAC1	SERAC1	protein_coding	84947	serine active site containing 1	146	82	110	79	99	93	166	113	92	188	248	181	35	44	79	206	201	129	114.286	83.5228	94.5554	76.6475	78.1853	78.9861	139.653	92.0186	132.136	170.529	185.439	178.145	86.3166	61.0648	87.4442	172.825	165.503	157.774	119.724	-1.1704	0.193603	-6.04536
NC_000002.12	197568224	197675587	-	5449	gene-RFTN2	RFTN2	protein_coding	130132	raftlin family member 2	160	118	70	95	121	116	199	198	114	24	33	20	25	47	81	222	228	151	125.245	120.191	60.1716	92.1711	95.5599	98.5203	167.416	161.236	163.733	21.7697	24.6753	19.6845	61.6547	65.2283	89.658	186.249	187.735	184.681	106.977	1.64298	0.271804	6.04472
NC_000012.12	8645943	8662826	-	2941	gene-MFAP5	MFAP5	protein_coding	8076	microfibril associated protein 5	84	47	115	45	53	62	56	58	40	52	109	74	164	194	144	124	77	80	65.7535	47.8728	98.8534	43.66	41.8568	52.6574	47.1119	47.2308	57.4503	47.1677	81.5032	72.8327	404.455	269.24	159.392	104.031	63.4016	97.8442	100.129	1.91967	0.317863	6.03931
NC_000010.11	5048781	5107686	+	1927	gene-AKR1C3	AKR1C3	protein_coding	8644	aldo-keto reductase family 1 member C3	466	346	450	324	477	393	761	573	378	137	214	124	79	316	396	1146	888	822	364.775	352.425	386.818	314.352	376.711	333.78	640.217	466.607	542.905	124.269	160.016	122.044	194.829	438.557	438.328	961.446	731.177	1005.35	441.923	1.37221	0.227323	6.03639
NC_000011.10	65061093	65084040	-	3711	gene-CDCA5	CDCA5	protein_coding	113130	cell division cycle associated 5	18	21	21	16	39	40	29	29	21	11	13	8	30	26	46	9	10	8	14.09	21.39	18.0515	15.5235	30.8003	33.9725	24.3972	23.6154	30.1614	9.97777	9.72057	7.87381	73.9856	36.0838	50.9169	7.55062	8.23398	9.78442	23.6739	2.29273	0.379935	6.03452
NC_000005.10	77072072	77087285	-	7446	gene-ZBED3	ZBED3	protein_coding	84327	zinc finger BED-type containing 3	26	18	15	130	171	164	155	137	93	18	12	23	18	34	51	188	190	130	20.3523	18.3343	12.8939	126.129	135.047	139.287	130.399	111.562	133.572	16.3273	8.97283	22.6372	44.3914	47.1865	56.4513	157.724	156.446	158.997	83.1506	1.61313	0.267347	6.03383
NC_000016.10	28532708	28538974	-	5345	gene-NUPR1	NUPR1	protein_coding	26471	nuclear protein 1%2C transcriptional regulator	397	390	657	364	474	380	726	702	406	475	1044	740	547	1221	1424	755	905	549	310.763	397.242	564.754	353.161	374.342	322.739	610.772	571.655	583.121	430.858	780.637	728.327	1349	1694.55	1576.21	633.413	745.175	671.456	705.454	1.22463	0.203166	6.02772
NC_000002.12	207762598	207769906	-	7039	gene-FZD5	FZD5	protein_coding	7855	frizzled class receptor 5	44	24	50	32	39	33	34	32	29	102	118	93	18	13	13	52	63	45	34.4423	24.4457	42.9797	31.0471	30.8003	28.0273	28.6037	26.0584	41.6515	92.5212	88.2329	91.533	44.3914	18.0419	14.3896	43.6258	51.8741	55.0374	43.7613	-1.8769	0.311839	-6.0188
NC_000004.12	112513516	112516180	-	2295	gene-NEUROG2	NEUROG2	protein_coding	63973	neurogenin 2	1	2	1	2	2	0	3	1	1	7	8	8	37	46	41	4	1	6	0.782779	2.03714	0.859595	1.94044	1.5795	0	2.52385	0.814323	1.43626	6.34949	5.98189	7.87381	91.2489	63.8405	45.3824	3.35583	0.823398	7.33831	13.5649	2.96351	0.492753	6.01419
NC_000014.9	61747039	61749089	-	2051	gene-HIF1A-AS2	HIF1A-AS2	lncRNA	100750247	HIF1A antisense RNA 2	85	53	59	5	16	4	38	16	19	41	55	36	2	3	1	46	36	24	66.5362	53.9842	50.7161	4.85111	12.636	3.39725	31.9688	13.0292	27.2889	37.1899	41.1255	35.4321	4.93237	4.16351	1.10689	38.5921	29.6423	29.3533	26.997	-2.86308	0.476085	-6.0138
NC_000005.10	166979029	168264157	+	12875	gene-TENM2	TENM2	protein_coding	57451	teneurin transmembrane protein 2	163	136	151	113	179	154	254	295	153	160	180	160	41	23	43	161	159	101	127.593	138.526	129.799	109.635	141.365	130.794	213.686	240.225	219.747	145.131	134.593	157.476	101.114	31.9203	47.5962	135.072	130.92	123.528	136.596	-1.34467	0.223853	-6.00693
NC_000021.9	14485228	14659417	-	8132	gene-SAMSN1	SAMSN1	protein_coding	64092	SAM domain%2C SH3 domain and nuclear localization signals 1	2	2	1	2	4	0	4	3	0	0	0	1	32	12	12	10	6	5	1.56556	2.03714	0.859595	1.94044	3.159	0	3.36514	2.44297	0	0	0	0.984226	78.918	16.654	13.2827	8.38958	4.94039	6.11526	8.03633	3.90831	0.650671	6.00658
NC_000012.12	31791185	31792298	-	1114	gene-H3-5	H3-5	protein_coding	440093	H3.5 histone	62	47	66	84	88	92	55	80	36	47	57	50	38	89	96	46	58	36	48.5323	47.8728	56.7333	81.4986	69.4981	78.1368	46.2706	65.1459	51.7053	42.6323	42.621	49.2113	93.7151	123.517	106.261	38.5921	47.7571	44.0299	62.9851	1.25693	0.209403	6.00244
NC_000005.10	87318415	87323628	-	5214	gene-LOC644285	LOC644285	lncRNA	644285	uncharacterized LOC644285	62	57	52	14	24	11	41	43	32	82	124	68	13	5	7	39	52	18	48.5323	58.0585	44.6989	13.5831	18.954	9.34244	34.4926	35.0159	45.9602	74.3798	92.7193	66.9274	32.0604	6.93919	7.74822	32.7194	42.8167	22.0149	38.1646	-2.31122	0.38536	-5.99755
NC_000001.11	51250562	51251494	-	933	gene-RPS2P8	RPS2P8	pseudogene	440589	ribosomal protein S2 pseudogene 8	50	44	60	64	78	58	46	45	28	65	72	68	60	110	106	60	69	49	39.139	44.8171	51.5757	62.0942	61.6006	49.2601	38.6991	36.6446	40.2152	58.9596	53.837	66.9274	147.971	152.662	117.33	50.3375	56.8145	59.9296	66.0452	1.18559	0.197791	5.99418
NC_000005.10	79991332	80083287	+	4805	gene-THBS4	THBS4	protein_coding	7060	thrombospondin 4	32	18	22	28	18	16	28	31	17	42	34	28	69	71	84	37	52	22	25.0489	18.3343	18.9111	27.1662	14.2155	13.589	23.556	25.244	24.4164	38.097	25.423	27.5583	170.167	98.5364	92.9786	31.0415	42.8167	26.9072	41.3337	1.86589	0.311667	5.98679
NC_000009.12	86944362	86947506	-	3145	gene-GAS1	GAS1	protein_coding	2619	growth arrest specific 1	979	586	795	1128	1456	1387	3468	2812	2240	953	1050	814	65	135	425	4259	3993	2846	766.341	596.882	683.378	1094.41	1149.88	1178	2917.57	2289.88	3217.22	864.438	785.123	801.16	160.302	187.358	470.428	3573.12	3287.83	3480.81	1528.01	-1.5016	0.250917	-5.98445
NC_000006.12	27133043	27133535	+	493	gene-H2AC11	H2AC11	protein_coding	8969	H2A clustered histone 11	78	58	88	48	69	46	34	31	14	85	126	85	132	155	180	50	76	24	61.0568	59.0771	75.6443	46.5706	54.4928	39.0684	28.6037	25.244	20.1076	77.101	94.2148	83.6592	325.537	215.115	199.24	41.9479	62.5782	29.3533	85.4784	1.46978	0.245805	5.97945
NC_000017.11	20374816	20376944	-	2129	gene-UPF3AP2	UPF3AP2	pseudogene	147150	UPF3A pseudogene 2	61	49	56	46	50	40	43	47	21	35	45	35	26	72	93	44	49	42	47.7495	49.9099	48.1373	44.6302	39.4875	33.9725	36.1752	38.2732	30.1614	31.7475	33.6481	34.4479	64.1209	99.9243	102.941	36.9142	40.3465	51.3682	47.9975	1.41684	0.237089	5.97598
NC_000003.12	39408391	39408539	+	149	gene-SNORA6	SNORA6	snoRNA	574040	small nucleolar RNA%2C H/ACA box 6	152	102	166	94	70	60	44	20	26	84	122	92	2	19	14	62	57	59	118.982	103.894	142.693	91.2008	55.2826	50.9588	37.0165	16.2865	37.3427	76.1939	91.2238	90.5488	4.93237	26.3689	15.4964	52.0154	46.9337	72.1601	62.7517	-2.15458	0.360863	-5.97063
NC_000013.11	59665583	60163928	-	16199	gene-DIAPH3	DIAPH3	protein_coding	81624	diaphanous related formin 3	21	14	33	23	36	25	25	16	13	24	26	16	82	58	64	12	11	16	16.4384	14.26	28.3666	22.3151	28.431	21.2328	21.0321	13.0292	18.6713	21.7697	19.4411	15.7476	202.227	80.4946	70.8409	10.0675	9.05738	19.5688	35.1662	2.37865	0.398548	5.96828
NC_000001.11	145891208	145910050	-	5419	gene-ITGA10	ITGA10	protein_coding	8515	integrin subunit alpha 10	139	141	126	145	178	189	23	30	15	67	70	43	41	105	130	40	30	34	108.806	143.618	108.309	140.682	140.576	160.52	19.3495	24.4297	21.5439	60.7737	52.3415	42.3217	101.114	145.723	143.896	33.5583	24.7019	41.5838	84.1027	1.3168	0.220713	5.96612
NC_000015.10	59105146	59125045	+	1488	gene-CCNB2	CCNB2	protein_coding	9133	cyclin B2	43	26	33	39	56	36	41	49	24	14	14	9	35	38	30	11	18	6	33.6595	26.4828	28.3666	37.8386	44.2261	30.5753	34.4926	39.9019	34.4702	12.699	10.4683	8.85804	86.3166	52.7378	33.2067	9.22854	14.8212	7.33831	30.316	2.17247	0.364269	5.96391
NC_000004.12	112705622	113383736	+	17115	gene-ANK2	ANK2	protein_coding	287	ankyrin 2	177	178	149	346	494	440	667	776	454	249	178	164	166	494	380	2468	2775	932	138.552	181.306	128.08	335.697	390.137	373.698	561.137	631.915	652.061	225.861	133.097	161.413	409.387	685.592	420.618	2070.55	2284.93	1139.88	606.884	1.49169	0.250134	5.96354
NC_000011.10	114059711	114256770	+	9931	gene-ZBTB16	ZBTB16	protein_coding	7704	zinc finger and BTB domain containing 16	141	123	85	342	397	373	164	223	105	90	59	58	90	111	128	83	67	49	110.372	125.284	73.0656	331.816	313.531	316.794	137.971	181.594	150.807	81.6363	44.1164	57.0851	221.957	154.05	141.682	69.6335	55.1677	59.9296	145.916	1.43586	0.241048	5.95675
NC_000005.10	141192353	141195647	+	3295	gene-PCDHB10	PCDHB10	protein_coding	56126	protocadherin beta 10	35	27	23	80	99	97	144	156	85	25	24	13	16	41	55	192	235	132	27.3973	27.5014	19.7707	77.6177	78.1853	82.3833	121.145	127.034	122.082	22.6768	17.9457	12.7949	39.459	56.9013	60.8789	161.08	193.499	161.443	78.3219	1.5294	0.257081	5.94912
NC_000009.12	119166629	119369435	-	3171	gene-BRINP1	BRINP1	protein_coding	1620	BMP/retinoic acid inducible neural specific 1	7	26	3	221	263	264	431	409	292	2	2	7	10	19	29	579	548	365	5.47945	26.4828	2.57878	214.419	207.705	224.219	362.593	333.058	419.387	1.81414	1.49547	6.88958	24.6619	26.3689	32.0998	485.757	451.222	446.414	181.814	2.48003	0.417218	5.94421
NC_000017.11	10390322	10421950	-	6041	gene-MYH8	MYH8	protein_coding	4626	myosin heavy chain 8	0	7	3	212	320	251	205	195	150	8	6	12	37	13	61	455	342	350	0	7.12999	2.57878	205.687	252.72	213.178	172.463	158.793	215.439	7.25656	4.48642	11.8107	91.2489	18.0419	67.5202	381.726	281.602	428.068	139.986	2.49741	0.420412	5.94039
NC_000008.11	66429014	66430733	+	1720	gene-RRS1	RRS1	protein_coding	23212	ribosome biogenesis regulator 1 homolog	90	74	102	241	299	281	140	120	66	142	174	123	72	206	318	167	156	110	70.4501	75.3742	87.6787	233.823	236.136	238.657	117.78	97.7188	94.793	128.804	130.106	121.06	177.565	285.894	351.991	140.106	128.45	134.536	158.385	1.10888	0.186734	5.9383
NC_000012.12	64506964	64697564	+	14702	gene-RASSF3	RASSF3	protein_coding	283349	Ras association domain family member 3	278	196	232	123	138	127	136	136	63	192	223	186	192	233	256	125	113	97	217.613	199.64	199.426	119.337	108.986	107.863	114.415	110.748	90.4842	174.158	166.745	183.066	473.508	323.366	283.363	104.87	93.044	118.636	177.181	1.00449	0.169239	5.93535
NC_000020.11	63488014	63499083	-	1773	gene-EEF1A2	EEF1A2	protein_coding	1917	eukaryotic translation elongation factor 1 alpha 2	327	240	305	111	167	127	80	123	59	422	477	405	31	118	93	547	577	163	255.969	244.457	262.176	107.695	131.888	107.863	67.3027	100.162	84.7392	382.784	356.67	398.612	76.4518	163.765	102.941	458.91	475.101	199.358	220.936	-1.63811	0.277619	-5.90059
NC_000008.11	8701937	8704096	+	2160	gene-CLDN23	CLDN23	protein_coding	137075	claudin 23	147	97	102	90	136	109	182	194	133	129	196	168	11	28	65	266	220	216	115.069	98.8013	87.6787	87.3199	107.406	92.5751	153.114	157.979	191.022	117.012	146.556	165.35	27.1281	38.8594	71.9478	223.163	181.148	264.179	129.239	-1.48804	0.252932	-5.88314
NC_000011.10	9606123	9606662	+	540	gene-RPL23AP65	RPL23AP65	pseudogene	440027	ribosomal protein L23a pseudogene 65	71	65	99	69	88	69	59	67	30	67	74	77	42	166	210	64	56	47	55.5773	66.2071	85.0999	66.9453	69.4981	58.6026	49.6358	54.5597	43.0877	60.7737	55.3325	75.7854	103.58	230.381	232.447	53.6933	46.1103	57.4835	81.3777	1.53516	0.261129	5.87893
NC_000001.11	214603195	214664571	+	13850	gene-CENPF	CENPF	protein_coding	1063	centromere protein F	494	387	447	472	690	583	691	757	360	192	193	173	258	310	333	132	187	39	386.693	394.187	384.239	457.945	544.928	495.149	581.327	616.443	517.053	174.158	144.313	170.271	636.276	430.229	368.594	110.742	153.975	47.699	367.457	1.49035	0.253771	5.87282
NC_000016.10	82035253	82098534	+	1503	gene-HSD17B2	HSD17B2	protein_coding	3294	hydroxysteroid 17-beta dehydrogenase 2	29	22	10	60	50	51	96	55	50	3	2	4	7	20	27	132	163	100	22.7006	22.4085	8.59595	58.2133	39.4875	43.315	80.7633	44.7878	71.8129	2.72121	1.49547	3.9369	17.2633	27.7567	29.886	110.742	134.214	122.305	46.8003	2.61844	0.44589	5.87239
NC_000023.11	103356506	103358462	+	1028	gene-TCEAL9	TCEAL9	protein_coding	51186	transcription elongation factor A like 9	1867	1879	2698	1467	1826	1276	1291	1301	555	1287	1780	1365	786	2494	3066	1601	1519	1085	1461.45	1913.89	2319.19	1423.32	1442.09	1083.72	1086.1	1059.43	797.123	1167.4	1330.97	1343.47	1938.42	3461.27	3393.72	1343.17	1250.74	1327.01	1619.03	1.17068	0.199705	5.86205
NC_000019.10	35523367	35528311	-	1946	gene-SBSN	SBSN	protein_coding	374897	suprabasin	67	49	89	34	37	23	26	26	18	59	97	57	118	119	140	22	34	15	52.4462	49.9099	76.5039	32.9875	29.2208	19.5342	21.8734	21.1724	25.8526	53.5172	72.5304	56.1009	291.01	165.153	154.964	18.4571	27.9955	18.3458	65.9764	1.65035	0.281536	5.86196
NC_000003.12	44761794	44868687	+	5525	gene-KIF15	KIF15	protein_coding	56992	kinesin family member 15	54	62	54	76	98	76	109	76	52	26	30	18	53	46	53	27	22	20	42.2701	63.1514	46.4181	73.7368	77.3956	64.5478	91.7	61.8886	74.6854	23.5838	22.4321	17.7161	130.708	63.8405	58.6651	22.6519	18.1148	24.461	54.3315	1.81865	0.310464	5.85782
NC_000004.12	73995642	73998677	-	2436	gene-CXCL5	CXCL5	protein_coding	6374	C-X-C motif chemokine ligand 5	20687	14335	15509	2754	3322	2854	1813	2541	874	6184	4882	5228	3116	8563	10901	193	173	116	16193.4	14601.2	13331.5	2671.99	2623.55	2423.94	1525.25	2069.2	1255.29	5609.32	3650.45	5145.53	7684.64	11884	12066.2	161.919	142.448	141.874	5732.31	1.11346	0.190188	5.85454
NC_000009.12	129665647	129722674	+	1399	gene-PRRX2	PRRX2	protein_coding	51450	paired related homeobox 2	148	89	79	232	269	237	260	251	130	63	62	56	35	111	116	379	400	235	115.851	90.6528	67.908	225.091	212.443	201.287	218.734	204.395	186.713	57.1454	46.3596	55.1167	86.3166	154.05	128.399	317.965	329.359	287.417	165.845	1.22494	0.209293	5.85277
NC_000001.11	176463175	176845601	+	10931	gene-PAPPA2	PAPPA2	protein_coding	60676	pappalysin 2	40	32	28	330	421	421	2642	2392	1643	47	49	36	35	45	114	2984	3887	2232	31.3112	32.5943	24.0687	320.173	332.485	357.561	2222.67	1947.86	2359.77	42.6323	36.6391	35.4321	86.3166	62.4527	126.185	2503.45	3200.55	2729.85	914	1.24844	0.213423	5.84961
NC_000016.10	31201486	31202760	-	757	gene-PYCARD	PYCARD	protein_coding	29108	PYD and CARD domain containing	177	108	138	114	150	128	69	60	33	110	146	93	61	175	208	65	77	56	138.552	110.006	118.624	110.605	118.463	108.712	58.0486	48.8594	47.3965	99.7777	109.169	91.533	150.437	242.871	230.233	54.5323	63.4016	68.4909	109.428	1.05873	0.181154	5.84435
NC_000009.12	41483188	41565710	-	28777	gene-LOC105376065	LOC105376065	lncRNA	105376065	uncharacterized LOC105376065	16	11	7	11	14	14	28	28	20	9	5	7	54	21	30	22	28	24	12.5245	11.2043	6.01716	10.6724	11.0565	11.8904	23.556	22.8011	28.7252	8.16363	3.73868	6.88958	133.174	29.1446	33.2067	18.4571	23.0551	29.3533	23.535	2.83969	0.486042	5.84247
NC_000012.12	47075707	47079959	-	4177	gene-AMIGO2	AMIGO2	protein_coding	347902	adhesion molecule with Ig like domain 2	89	74	126	38	83	70	372	339	217	120	170	127	20	27	36	303	213	214	69.6673	75.3742	108.309	36.8684	65.5493	59.4519	312.958	276.056	311.668	108.848	127.115	124.997	49.3237	37.4716	39.848	254.204	175.384	261.733	138.601	-1.47213	0.252369	-5.83325
NC_000008.11	74234700	74321540	-	4762	gene-JPH1	JPH1	protein_coding	56704	junctophilin 1	119	68	110	44	78	69	85	93	57	108	135	117	26	16	27	189	164	113	93.1507	69.2628	94.5554	42.6898	61.6006	58.6026	71.5092	75.7321	81.8667	97.9636	100.944	115.154	64.1209	22.2054	29.886	158.563	135.037	138.205	83.9472	-1.49326	0.256254	-5.82726
NC_000019.10	54107020	54115657	-	1219	gene-TFPT	TFPT	protein_coding	29844	TCF3 fusion partner	164	160	193	135	164	120	100	106	42	98	141	129	72	192	262	125	153	93	128.376	162.971	165.902	130.98	129.519	101.918	84.1284	86.3183	60.3228	88.8929	105.431	126.965	177.565	266.465	290.005	104.87	125.98	113.744	136.131	1.18797	0.203941	5.82507
NC_000012.12	13537337	13982134	-	32177	gene-GRIN2B	GRIN2B	protein_coding	2904	glutamate ionotropic receptor NMDA type subunit 2B	48	66	45	79	93	86	105	107	58	15	11	10	77	36	41	314	481	88	37.5734	67.2256	38.6818	76.6475	73.4468	73.0409	88.3348	87.1326	83.3029	13.6061	8.2251	9.84226	189.896	49.9621	45.3824	263.433	396.054	107.629	94.9676	2.65827	0.456499	5.82317
NC_000001.11	200342544	200373792	-	1417	gene-LINC00862	LINC00862	lncRNA	554279	long intergenic non-protein coding RNA 862	89	54	69	2	1	2	5	2	1	134	156	84	13	5	2	3	3	3	69.6673	55.0028	59.312	1.94044	0.789751	1.69863	4.20642	1.62865	1.43626	121.547	116.647	82.675	32.0604	6.93919	2.21378	2.51687	2.47019	3.66916	31.4678	-2.84229	0.488236	-5.82155
NC_000018.10	44680073	45068510	+	131814	gene-SETBP1	SETBP1	protein_coding	26040	SET binding protein 1	523	427	416	1012	1215	1323	2459	2921	1538	437	418	306	362	448	510	2150	2658	1184	409.394	434.93	357.591	981.864	959.547	1123.64	2068.72	2378.64	2208.96	396.39	312.554	301.173	892.76	621.751	564.513	1803.76	2188.59	1448.09	1080.72	1.0131	0.174714	5.79864
NC_000006.12	33075990	33089696	+	3991	gene-HLA-DPB1	HLA-DPB1	protein_coding	3115	major histocompatibility complex%2C class II%2C DP beta 1	78	43	74	64	91	83	270	290	178	52	52	35	35	70	93	249	325	242	61.0568	43.7985	63.61	62.0942	71.8673	70.493	227.147	236.154	255.654	47.1677	38.8823	34.4479	86.3166	97.1486	102.941	208.901	267.604	295.979	126.181	1.23062	0.212346	5.79534
NC_000003.12	187217282	187291737	-	8506	gene-MASP1	MASP1	protein_coding	5648	MBL associated serine protease 1	38	26	25	186	230	245	1225	743	735	38	50	44	66	72	72	2398	2244	1460	29.7456	26.4828	21.4899	180.461	181.643	208.082	1030.57	605.042	1055.65	34.4687	37.3868	43.3059	162.768	99.9243	79.696	2011.82	1847.7	1785.66	524.55	1.46229	0.253429	5.77002
NC_000015.10	89575469	89628023	+	6788	gene-TICRR	TICRR	protein_coding	90381	TOPBP1 interacting checkpoint and replication regulator	37	30	29	27	27	37	16	21	15	17	15	13	31	44	34	8	9	5	28.9628	30.5571	24.9282	26.196	21.3233	31.4246	13.4605	17.1008	21.5439	15.4202	11.216	12.7949	76.4518	61.0648	37.6342	6.71167	7.41058	6.11526	25.0176	1.97868	0.343648	5.75787
NC_000001.11	43358981	43363203	+	1649	gene-CDC20	CDC20	protein_coding	991	cell division cycle 20	18	18	18	20	24	30	16	28	6	17	28	26	51	74	50	12	12	9	14.09	18.3343	15.4727	19.4044	18.954	25.4794	13.4605	22.8011	8.61755	15.4202	20.9366	25.5899	125.776	102.7	55.3444	10.0675	9.88077	11.0075	29.6298	2.03367	0.35322	5.75752
NC_000004.12	127880893	127899224	+	4051	gene-PLK4	PLK4	protein_coding	10733	polo like kinase 4	21	18	21	31	48	38	28	46	23	6	5	9	36	27	20	10	6	8	16.4384	18.3343	18.0515	30.0769	37.908	32.2739	23.556	37.4589	33.0339	5.44242	3.73868	8.85804	88.7827	37.4716	22.1378	8.38958	4.94039	9.78442	24.2599	2.59418	0.451397	5.74699
NC_000017.11	6444455	6451469	+	3298	gene-PIMREG	PIMREG	protein_coding	54478	PICALM interacting mitotic regulator	17	15	10	9	19	18	16	23	14	2	14	9	31	29	35	6	7	4	13.3072	15.2786	8.59595	8.73199	15.0053	15.2876	13.4605	18.7294	20.1076	1.81414	10.4683	8.85804	76.4518	40.2473	38.7411	5.03375	5.76379	4.89221	17.8208	2.5125	0.438444	5.7305
NC_000016.10	46578591	46621379	-	6244	gene-SHCBP1	SHCBP1	protein_coding	79801	SHC binding and spindle associated 1	10	13	13	24	21	23	18	20	9	8	14	5	24	32	28	7	4	4	7.82779	13.2414	11.1747	23.2853	16.5848	19.5342	15.1431	16.2865	12.9263	7.25656	10.4683	4.92113	59.1885	44.4108	30.9929	5.87271	3.29359	4.89221	17.0723	2.28034	0.397974	5.72986
NC_000003.12	33446553	33455304	+	2854	gene-LOC124909363	LOC124909363	lncRNA	124909363	uncharacterized LOC124909363	18	12	16	12	23	23	20	18	7	10	7	5	20	25	30	23	18	7	14.09	12.2228	13.7535	11.6427	18.1643	19.5342	16.8257	14.6578	10.0538	9.0707	5.23415	4.92113	49.3237	34.6959	33.2067	19.296	14.8212	8.56137	17.2264	2.32077	0.405218	5.72722
NC_000004.12	112145454	112195256	+	8844	gene-FAM241A	FAM241A	protein_coding	132720	family with sequence similarity 241 member A	28	20	22	29	37	42	35	33	13	35	37	23	33	61	65	34	47	24	21.9178	20.3714	18.9111	28.1364	29.2208	35.6711	29.4449	26.8727	18.6713	31.7475	27.6662	22.6372	81.3842	84.6581	71.9478	28.5246	38.6997	29.3533	35.8798	1.47237	0.257686	5.71382
NC_000016.10	53035690	53052897	-	3268	gene-CHD9NB	CHD9NB	protein_coding	105371267	CHD9 neighbor	30	20	29	49	53	23	62	51	35	35	23	25	39	58	74	41	52	36	23.4834	20.3714	24.9282	47.5409	41.8568	19.5342	52.1596	41.5305	50.269	31.7475	17.1979	24.6057	96.1813	80.4946	81.9097	34.3973	42.8167	44.0299	43.0586	1.72318	0.301814	5.70942
NC_000001.11	56854797	56918223	+	5578	gene-C8A	C8A	protein_coding	731	complement C8 alpha chain	1	1	2	7	8	12	2	4	3	1	1	0	20	9	12	3	3	2	0.782779	1.01857	1.71919	6.79155	6.31801	10.1918	1.68257	3.25729	4.30877	0.90707	0.747736	0	49.3237	12.4905	13.2827	2.51687	2.47019	2.4461	6.68086	3.52701	0.618584	5.70174
NC_000023.11	70290104	70420886	+	4388	gene-KIF4A	KIF4A	protein_coding	24137	kinesin family member 4A	73	66	44	44	50	55	34	56	13	23	25	9	48	49	66	20	22	4	57.1429	67.2256	37.8222	42.6898	39.4875	46.7122	28.6037	45.6021	18.6713	20.8626	18.6934	8.85804	118.377	68.004	73.0546	16.7792	18.1148	4.89221	40.6441	2.18292	0.383241	5.69595
NC_000011.10	111879541	111885975	+	2699	gene-CFAP68	CFAP68	protein_coding	64776	cilia and flagella associated protein 68	46	36	46	72	90	57	67	60	26	46	54	41	30	100	110	52	50	47	36.0078	36.6685	39.5414	69.856	71.0776	48.4108	56.366	48.8594	37.3427	41.7252	40.3778	40.3533	73.9856	138.784	121.758	43.6258	41.1699	57.4835	57.9663	1.4324	0.251732	5.69017
NC_000004.12	23792021	24472905	-	14923	gene-PPARGC1A	PPARGC1A	protein_coding	10891	PPARG coactivator 1 alpha	332	235	193	2636	3023	3110	7427	6719	4914	254	251	221	128	866	1774	9854	9530	6688	259.883	239.364	165.902	2557.5	2387.42	2641.36	6248.22	5471.44	7057.77	230.396	187.682	217.514	315.672	1201.87	1963.62	8267.09	7846.98	8179.78	3079.97	2.21298	0.389322	5.68419
NC_000001.11	224434640	224740554	+	3682	gene-CNIH3	CNIH3	protein_coding	149111	cornichon family AMPA receptor auxiliary protein 3	378	301	267	109	158	128	55	49	45	341	293	310	43	101	111	26	36	22	295.891	306.59	229.512	105.754	124.781	108.712	46.2706	39.9019	64.6316	309.311	219.087	305.11	106.046	140.172	122.865	21.8129	29.6423	26.9072	144.611	-1.13813	0.200953	-5.66365
NC_000017.11	48528526	48531011	-	2034	gene-HOXB1	HOXB1	protein_coding	3211	homeobox B1	0	0	1	2	2	1	2	0	0	21	15	10	74	50	82	2	1	5	0	0	0.859595	1.94044	1.5795	0.849313	1.68257	0	0	19.0485	11.216	9.84226	182.498	69.3919	90.7649	1.67792	0.823398	6.11526	22.1272	2.77369	0.489944	5.66124
NC_000012.12	52948855	52952906	+	1497	gene-KRT18	KRT18	protein_coding	3875	keratin 18	37	28	41	28	22	20	10	15	6	40	52	34	38	112	80	31	36	20	28.9628	28.52	35.2434	27.1662	17.3745	16.9863	8.41284	12.2149	8.61755	36.2828	38.8823	33.4637	93.7151	155.438	88.5511	26.0077	29.6423	24.461	39.4412	1.57733	0.278795	5.65766
NC_000004.12	165379008	165498547	+	2582	gene-CPE	CPE	protein_coding	1363	carboxypeptidase E	347	272	326	397	599	510	395	327	225	156	159	122	68	317	381	973	1087	466	271.624	277.051	280.228	385.178	473.061	433.15	332.307	266.284	323.158	141.503	118.89	120.076	167.701	439.944	421.725	816.306	895.034	569.942	374.065	1.4025	0.247974	5.65584
NC_000022.11	35400140	35455031	+	4189	gene-MCM5	MCM5	protein_coding	4174	minichromosome maintenance complex component 5	67	56	55	36	60	73	50	51	36	57	73	52	81	108	93	49	48	45	52.4462	57.0399	47.2777	34.928	47.3851	61.9998	42.0642	41.5305	51.7053	51.703	54.5847	51.1798	199.761	149.886	102.941	41.109	39.5231	55.0374	65.6723	1.44051	0.254698	5.65574
NC_000001.11	44043927	44135140	+	4042	gene-KLF17	KLF17	protein_coding	128209	KLF transcription factor 17	17	11	8	19	27	25	8	7	2	6	10	6	18	26	47	1	2	8	13.3072	11.2043	6.87676	18.4342	21.3233	21.2328	6.73027	5.70026	2.87252	5.44242	7.47736	5.90536	44.3914	36.0838	52.0238	0.838958	1.6468	9.78442	15.0709	2.50849	0.443813	5.65213
NC_000012.12	27423316	27502185	+	4326	gene-SMCO2	SMCO2	protein_coding	341346	single-pass membrane protein with coiled-coil domains 2	154	109	129	48	66	60	32	46	21	132	147	108	24	34	36	12	16	16	120.548	111.024	110.888	46.5706	52.1236	50.9588	26.9211	37.4589	30.1614	119.733	109.917	106.296	59.1885	47.1865	39.848	10.0675	13.1744	19.5688	61.7575	-1.22918	0.217521	-5.65088
NC_000008.11	54559185	54871234	+	12530	gene-RP1	RP1	protein_coding	6101	RP1 axonemal microtubule associated	2	1	2	8	8	13	4	3	2	1	2	4	42	15	22	3	5	12	1.56556	1.01857	1.71919	7.76177	6.31801	11.0411	3.36514	2.44297	2.87252	0.90707	1.49547	3.9369	103.58	20.8176	24.3515	2.51687	4.11699	14.6766	11.9169	3.40801	0.603515	5.64694
NC_000010.11	42475491	42495337	+	2306	gene-LINC00839	LINC00839	lncRNA	84856	long intergenic non-protein coding RNA 839	24	23	14	31	52	28	34	33	17	16	21	9	29	35	45	29	34	14	18.7867	23.4271	12.0343	30.0769	41.0671	23.7808	28.6037	26.8727	24.4164	14.5131	15.7025	8.85804	71.5194	48.5743	49.81	24.3298	27.9955	17.1227	28.1939	1.93162	0.342226	5.64429
NC_000002.12	157033272	157056061	+	8314	gene-LOC105373709	LOC105373709	lncRNA	105373709	uncharacterized LOC105373709	5	10	16	10	14	14	7	11	6	1	1	3	18	14	16	4	6	6	3.9139	10.1857	13.7535	9.70222	11.0565	11.8904	5.88899	8.95756	8.61755	0.90707	0.747736	2.95268	44.3914	19.4297	17.7102	3.35583	4.94039	7.33831	10.3189	3.11133	0.55129	5.64373
NC_000009.12	136359483	136363744	-	3100	gene-DNLZ	DNLZ	protein_coding	728489	DNL-type zinc finger	43	23	41	49	55	50	38	34	9	33	51	35	32	72	94	40	48	36	33.6595	23.4271	35.2434	47.5409	43.4363	42.4656	31.9688	27.687	12.9263	29.9333	38.1345	34.4479	78.918	99.9243	104.048	33.5583	39.5231	44.0299	44.4929	1.43047	0.253791	5.63642
NC_000022.11	24181487	24189106	+	3172	gene-SUSD2	SUSD2	protein_coding	56241	sushi domain containing 2	94	59	76	56	72	72	62	66	47	56	56	47	41	70	96	58	61	40	73.5812	60.0957	65.3292	54.3324	56.8621	61.1505	52.1596	53.7453	67.5041	50.7959	41.8732	46.2586	101.114	97.1486	106.261	48.6596	50.2273	48.9221	63.1122	1.11674	0.198254	5.63288
NC_000004.12	147481097	147544954	+	5024	gene-EDNRA	EDNRA	protein_coding	1909	endothelin receptor type A	1072	775	893	1407	1580	1428	304	283	184	317	342	259	131	614	769	184	223	171	839.139	789.392	767.618	1365.1	1247.81	1212.82	255.75	230.454	264.271	287.541	255.726	254.915	323.071	852.132	851.197	154.368	183.618	209.142	574.67	1.31386	0.233379	5.62974
NC_000004.12	70688532	70690551	+	2020	gene-UTP3	UTP3	protein_coding	57050	UTP3 small subunit processome component	387	296	459	393	453	386	300	308	164	304	456	358	172	614	865	341	386	255	302.936	301.497	394.554	381.297	357.757	327.835	252.385	250.812	235.546	275.749	340.968	352.353	424.184	852.132	957.459	286.085	317.832	311.878	384.625	1.18563	0.210905	5.62162
NC_000015.10	58138169	58185911	+	2962	gene-AQP9	AQP9	protein_coding	366	aquaporin 9	19	13	21	50	62	58	29	30	21	6	8	2	12	23	23	12	6	14	14.8728	13.2414	18.0515	48.5111	48.9646	49.2601	24.3972	24.4297	30.1614	5.44242	5.98189	1.96845	29.5942	31.9203	25.4584	10.0675	4.94039	17.1227	22.4659	2.31776	0.412322	5.62123
NC_000003.12	121431431	121545988	-	8757	gene-POLQ	POLQ	protein_coding	10721	DNA polymerase theta	25	14	25	37	47	41	44	38	30	6	15	7	49	35	19	14	12	9	19.5695	14.26	21.4899	35.8982	37.1183	34.8218	37.0165	30.9443	43.0877	5.44242	11.216	6.88958	120.843	48.5743	21.0309	11.7454	9.88077	11.0075	28.9353	2.5506	0.454305	5.61429
NC_000014.9	96223045	96223819	+	775	gene-CKS1BP1	CKS1BP1	pseudogene	317780	CDC28 protein kinase regulatory subunit 1B pseudogene 1	108	94	42	151	129	160	119	132	69	42	27	26	26	109	118	62	73	33	84.5402	95.7456	36.103	146.503	101.878	135.89	100.113	107.491	99.1018	38.097	20.1889	25.5899	64.1209	151.274	130.613	52.0154	60.108	40.3607	82.763	1.92541	0.343162	5.61079
NC_000011.10	130672956	130717352	+	3547	gene-LINC02873	LINC02873	lncRNA	283171	long intergenic non-protein coding RNA 2873	2	2	2	27	16	20	11	12	7	1	2	0	12	13	14	4	7	10	1.56556	2.03714	1.71919	26.196	12.636	16.9863	9.25413	9.77188	10.0538	0.90707	1.49547	0	29.5942	18.0419	15.4964	3.35583	5.76379	12.2305	9.83918	3.17628	0.566643	5.60544
NC_000002.12	181668295	181680517	-	6556	gene-NEUROD1	NEUROD1	protein_coding	4760	neuronal differentiation 1	3	4	4	4	3	4	10	9	5	16	12	8	64	35	46	2	7	5	2.34834	4.07428	3.43838	3.88089	2.36925	3.39725	8.41284	7.32891	7.18129	14.5131	8.97283	7.87381	157.836	48.5743	50.9169	1.67792	5.76379	6.11526	19.1486	2.67148	0.477363	5.59634
NC_000001.11	112709998	112715332	-	1714	gene-PPM1J	PPM1J	protein_coding	333926	protein phosphatase%2C Mg2%2B/Mn2%2B dependent 1J	78	42	78	13	19	7	6	5	7	98	100	78	10	16	12	8	6	7	61.0568	42.78	67.0484	12.6129	15.0053	5.94519	5.0477	4.07162	10.0538	88.8929	74.7736	76.7696	24.6619	22.2054	13.2827	6.71167	4.94039	8.56137	30.2456	-1.95916	0.350184	-5.59464
NC_000018.10	109065	122340	+	3239	gene-ROCK1P1	ROCK1P1	transcribed_pseudogene	727758	Rho associated coiled-coil containing protein kinase 1 pseudogene 1	57	38	44	40	63	56	64	67	33	50	60	64	140	88	111	50	47	42	44.6184	38.7057	37.8222	38.8089	49.7543	47.5615	53.8422	54.5597	47.3965	45.3535	44.8642	62.9905	345.266	122.13	122.865	41.9479	38.6997	51.3682	71.5863	1.8114	0.324139	5.58834
NC_000001.11	2528745	2530263	-	1420	gene-HES5	HES5	protein_coding	388585	hes family bHLH transcription factor 5	17	7	7	24	43	25	46	35	26	13	14	8	48	27	41	7	4	4	13.3072	7.12999	6.01716	23.2853	33.9593	21.2328	38.6991	28.5013	37.3427	11.7919	10.4683	7.87381	118.377	37.4716	45.3824	5.87271	3.29359	4.89221	25.2721	2.40249	0.431003	5.57418
NC_000009.12	76393869	76507416	+	8650	gene-GCNT1	GCNT1	protein_coding	2650	glucosaminyl %28N-acetyl%29 transferase 1	189	102	154	69	67	74	60	49	34	230	274	202	49	47	74	43	38	42	147.945	103.894	132.378	66.9453	52.9133	62.8492	50.477	39.9019	48.8328	208.626	204.88	198.814	120.843	65.2283	81.9097	36.0752	31.2891	51.3682	94.7317	-1.21354	0.217713	-5.57401
NC_000017.11	31303770	31314054	-	1937	gene-EVI2B	EVI2B	protein_coding	2124	ecotropic viral integration site 2B	166	116	97	92	154	126	110	61	46	32	36	22	16	108	137	59	44	44	129.941	118.154	83.3807	89.2604	121.622	107.013	92.5413	49.6737	66.0678	29.0263	26.9185	21.653	39.459	149.886	151.644	49.4985	36.2295	53.8143	78.6547	1.99604	0.358295	5.57095
NC_000004.12	73869393	73871308	+	1197	gene-CXCL1	CXCL1	protein_coding	2919	C-X-C motif chemokine ligand 1	11595	8166	10507	5799	6070	5412	1787	1923	862	2557	2375	2545	1150	4604	8266	792	724	619	9076.32	8317.65	9031.76	5626.32	4793.79	4596.48	1503.37	1565.94	1238.05	2319.38	1775.87	2504.86	2836.12	6389.6	9149.54	664.455	596.14	757.069	4041.26	1.42462	0.256206	5.56046
NC_000016.10	75472042	75495441	-	8536	gene-CHST6	CHST6	protein_coding	4166	carbohydrate sulfotransferase 6	84	78	90	40	61	62	34	31	16	121	162	99	22	30	32	16	30	17	65.7535	79.4485	77.3635	38.8089	48.1748	52.6574	28.6037	25.244	22.9801	109.756	121.133	97.4384	54.2561	41.6351	35.4204	13.4233	24.7019	20.7919	53.1995	-1.34511	0.242129	-5.55535
NC_000021.9	8467927	8470663	-	2737	gene-CDC27P11	CDC27P11	pseudogene	102723603	cell division cycle 27 pseudogene 11	14	8	12	25	41	41	47	22	16	47	40	35	381	106	148	53	40	167	10.9589	8.14856	10.3151	24.2555	32.3798	34.8218	39.5404	17.9151	22.9801	42.6323	29.9094	34.4479	939.617	147.111	163.819	44.4648	32.9359	204.25	102.25	2.95795	0.532455	5.5553
NC_000015.10	23439038	23447243	-	3499	gene-GOLGA6L2	GOLGA6L2	protein_coding	283685	golgin A6 family like 2	3	1	2	1	4	6	7	2	4	3	9	6	84	40	33	10	8	33	2.34834	1.01857	1.71919	0.970222	3.159	5.09588	5.88899	1.62865	5.74503	2.72121	6.72963	5.90536	207.16	55.5135	36.5273	8.38958	6.58718	40.3607	22.0816	3.33057	0.59967	5.55401
NC_000014.9	23511760	23560271	+	3365	gene-THTPA	THTPA	protein_coding	79178	thiamine triphosphatase	171	154	138	104	113	127	171	194	75	134	159	119	18	41	48	160	135	89	133.855	156.86	118.624	100.903	89.2419	107.863	143.86	157.979	107.719	121.547	118.89	117.123	44.3914	56.9013	53.1306	134.233	111.159	108.852	110.174	-1.15096	0.207415	-5.54907
NC_000012.12	65758020	65826974	-	1144	gene-RPSAP52	RPSAP52	transcribed_pseudogene	204010	ribosomal protein SA pseudogene 52	77	30	92	17	19	14	15	9	7	139	145	106	17	9	16	2	1	1	60.274	30.5571	79.0827	16.4938	15.0053	11.8904	12.6193	7.32891	10.0538	126.083	108.422	104.328	41.9252	12.4905	17.7102	1.67792	0.823398	1.22305	36.5549	-2.1825	0.39373	-5.54313
NC_000013.11	35768652	36131939	-	13684	gene-DCLK1	DCLK1	protein_coding	9201	doublecortin like kinase 1	136	137	103	232	358	315	467	499	318	56	49	46	71	98	82	681	812	273	106.458	139.544	88.5383	225.091	282.731	267.534	392.88	406.347	456.73	50.7959	36.6391	45.2744	175.099	136.008	90.7649	571.331	668.599	333.893	248.57	1.50248	0.271799	5.52793
NC_000001.11	211658256	211675621	-	3280	gene-NEK2	NEK2	protein_coding	4751	NIMA related kinase 2	12	14	11	22	23	19	24	32	12	9	4	5	25	21	24	3	3	5	9.39335	14.26	9.45554	21.3449	18.1643	16.1369	20.1908	26.0584	17.2351	8.16363	2.99094	4.92113	61.6547	29.1446	26.5653	2.51687	2.47019	6.11526	16.4879	2.47855	0.448661	5.52433
NC_000015.10	22767634	22776025	-	2010	gene-LOC729900	LOC729900	pseudogene	729900	golgin subfamily A member 6-like protein 7	2	1	1	1	3	0	2	2	0	2	0	1	37	26	7	4	2	9	1.56556	1.01857	0.859595	0.970222	2.36925	0	1.68257	1.62865	0	1.81414	0	0.984226	91.2489	36.0838	7.74822	3.35583	1.6468	11.0075	9.11021	3.6499	0.660737	5.52398
NC_000016.10	56625781	56627112	+	746	gene-MT1E	MT1E	protein_coding	4493	metallothionein 1E	3141	2325	2544	674	802	545	318	360	148	474	613	479	232	1039	1479	231	281	161	2458.71	2368.18	2186.81	653.929	633.38	462.876	267.528	293.156	212.566	429.951	458.362	471.444	572.155	1441.96	1637.09	193.799	231.375	196.911	842.788	1.38109	0.250098	5.52218
NC_000002.12	96335766	96377091	+	6043	gene-NCAPH	NCAPH	protein_coding	23397	non-SMC condensin I complex subunit H	36	19	22	26	33	31	23	33	14	20	9	9	41	29	41	12	20	12	28.1801	19.3528	18.9111	25.2258	26.0618	26.3287	19.3495	26.8727	20.1076	18.1414	6.72963	8.85804	101.114	40.2473	45.3824	10.0675	16.468	14.6766	26.2264	2.20466	0.399407	5.51983
NC_000009.12	34652185	34661902	+	1809	gene-IL11RA	IL11RA	protein_coding	3590	interleukin 11 receptor subunit alpha	71	64	45	127	196	156	257	326	202	51	52	42	26	86	102	349	359	228	55.5773	65.1885	38.6818	123.218	154.791	132.493	216.21	265.469	290.124	46.2606	38.8823	41.3375	64.1209	119.354	112.903	292.796	295.6	278.856	146.215	1.23952	0.224793	5.51407
NC_000005.10	83562215	83569155	+	2212	gene-LOC124901021	LOC124901021	lncRNA	124901021	uncharacterized LOC124901021	4	1	1	46	60	68	116	99	82	3	3	2	5	15	22	125	144	64	3.13112	1.01857	0.859595	44.6302	47.3851	57.7533	97.589	80.618	117.773	2.72121	2.24321	1.96845	12.3309	20.8176	24.3515	104.87	118.569	78.2754	45.3836	2.47351	0.449013	5.50877
NC_000009.12	22646200	22824213	+	2347	gene-LINC01239	LINC01239	lncRNA	441389	long intergenic non-protein coding RNA 1239	42	38	13	39	43	50	25	20	9	7	5	5	18	26	43	12	8	22	32.8767	38.7057	11.1747	37.8386	33.9593	42.4656	21.0321	16.2865	12.9263	6.34949	3.73868	4.92113	44.3914	36.0838	47.5962	10.0675	6.58718	26.9072	24.106	2.60975	0.474024	5.50553
NC_000002.12	168861521	168890430	-	5218	gene-SPC25	SPC25	protein_coding	57405	SPC25 component of NDC80 kinetochore complex	21	15	22	28	50	36	55	68	39	3	1	2	18	14	9	3	7	5	16.4384	15.2786	18.9111	27.1662	39.4875	30.5753	46.2706	55.374	56.014	2.72121	0.747736	1.96845	44.3914	19.4297	9.962	2.51687	5.76379	6.11526	22.174	2.78353	0.505797	5.50326
NC_000004.12	7040849	7043001	-	2153	gene-CCDC96	CCDC96	protein_coding	257236	coiled-coil domain containing 96	25	25	26	29	43	18	17	18	9	24	25	22	28	55	56	25	20	18	19.5695	25.4643	22.3495	28.1364	33.9593	15.2876	14.3018	14.6578	12.9263	21.7697	18.6934	21.653	69.0532	76.331	61.9858	20.974	16.468	22.0149	28.6442	1.65939	0.301688	5.50035
NC_000006.12	104937026	105083332	+	5634	gene-LIN28B	LIN28B	protein_coding	389421	lin-28 homolog B	122	94	94	130	195	174	221	284	132	17	17	10	25	29	30	5	8	2	95.4991	95.7456	80.8019	126.129	154.001	147.78	185.924	231.268	189.586	15.4202	12.7115	9.84226	61.6547	40.2473	33.2067	4.19479	6.58718	2.4461	82.947	1.63337	0.297018	5.49923
NC_000002.12	190407576	190502314	+	5775	gene-MFSD6	MFSD6	protein_coding	54842	major facilitator superfamily domain containing 6	135	105	110	64	77	62	109	87	64	130	140	137	23	34	54	192	214	123	105.675	106.95	94.5554	62.0942	60.8108	52.6574	91.7	70.8461	91.9205	117.919	104.683	134.839	56.7223	47.1865	59.772	161.08	176.207	150.435	97.003	-1.09302	0.198889	-5.49562
NC_000014.9	77069180	77076191	-	1817	gene-LINC02289	LINC02289	lncRNA	102724190	long intergenic non-protein coding RNA 2289	16	10	4	11	11	9	17	19	8	1	1	0	7	11	16	9	5	3	12.5245	10.1857	3.43838	10.6724	8.68726	7.64382	14.3018	15.4721	11.4901	0.90707	0.747736	0	17.2633	15.2662	17.7102	7.55062	4.11699	3.66916	8.98041	3.11665	0.567183	5.49497
NC_000016.10	56608584	56609497	+	401	gene-MT2A	MT2A	protein_coding	4502	metallothionein 2A	23333	16843	14734	9701	11723	10940	4509	6827	2186	6562	6705	5791	2981	13735	17859	3508	3149	2207	18264.6	17155.8	12665.3	9412.12	9258.25	9291.48	3793.35	5559.39	3139.66	5952.2	5013.57	5699.65	7351.7	19061.9	19767.9	2943.07	2592.88	2699.28	8867.89	1.41657	0.257804	5.49475
NC_000020.11	62816213	62841159	+	3144	gene-COL9A3	COL9A3	protein_coding	1299	collagen type IX alpha 3 chain	44	18	25	82	103	73	433	356	252	17	22	14	15	30	61	886	1084	506	34.4423	18.3343	21.4899	79.5582	81.3444	61.9998	364.276	289.899	361.937	15.4202	16.4502	13.7792	36.9928	41.6351	67.5202	743.317	892.563	618.865	208.879	1.61129	0.293408	5.49165
NC_000017.11	40015440	40017813	+	1689	gene-CSF3	CSF3	protein_coding	1440	colony stimulating factor 3	5520	3713	5725	322	359	279	53	90	24	1478	1175	1100	205	359	497	16	7	3	4320.94	3781.95	4921.18	312.411	283.521	236.958	44.5881	73.2891	34.4702	1340.65	878.59	1082.65	505.568	498.234	550.124	13.4233	5.76379	3.66916	1049.33	-1.06588	0.194141	-5.49025
NC_000001.11	206470476	206496889	+	3263	gene-IKBKE	IKBKE	protein_coding	9641	inhibitor of nuclear factor kappa B kinase subunit epsilon	215	198	151	133	188	133	80	128	51	55	50	34	31	103	129	41	71	35	168.298	201.677	129.799	129.039	148.473	112.959	67.3027	104.233	73.2491	49.8889	37.3868	33.4637	76.4518	142.947	142.789	34.3973	58.4613	42.8068	97.4235	1.53924	0.280376	5.48991
NC_000001.11	205336061	205357039	-	3562	gene-KLHDC8A	KLHDC8A	protein_coding	55220	kelch domain containing 8A	13	14	22	24	23	23	21	44	22	42	23	19	102	91	80	68	111	21	10.1761	14.26	18.9111	23.2853	18.1643	19.5342	17.667	35.8302	31.5977	38.097	17.1979	18.7003	251.551	126.293	88.5511	57.0492	91.3972	25.6841	50.2193	2.36595	0.431405	5.48429
NC_000002.12	201644874	201698644	-	2408	gene-MPP4	MPP4	protein_coding	58538	MAGUK p55 scaffold protein 4	8	12	7	16	29	23	25	24	11	14	10	12	28	27	40	22	16	18	6.26223	12.2228	6.01716	15.5235	22.9028	19.5342	21.0321	19.5438	15.7988	12.699	7.47736	11.8107	69.0532	37.4716	44.2755	18.4571	13.1744	22.0149	20.8484	2.04328	0.372816	5.48068
NC_000016.10	56617461	56618818	+	426	gene-MT1L	MT1L	transcribed_pseudogene	4500	metallothionein 1L%2C pseudogene	349	287	248	87	109	77	38	62	30	80	110	81	48	177	223	30	39	28	273.19	292.33	213.18	84.4093	86.0829	65.3971	31.9688	50.4881	43.0877	72.5656	82.251	79.7223	118.377	245.647	246.836	25.1687	32.1125	34.2455	115.392	1.3587	0.248127	5.47581
NC_000018.10	3466250	3478978	+	501	gene-GAPLINC	GAPLINC	lncRNA	100505592	gastric adenocarcinoma associated%2C positive CD44 regulator%2C long intergenic non-coding RNA	4	3	11	25	32	36	22	26	9	7	8	3	8	30	34	13	22	14	3.13112	3.05571	9.45554	24.2555	25.272	30.5753	18.5083	21.1724	12.9263	6.34949	5.98189	2.95268	19.7295	41.6351	37.6342	10.9065	18.1148	17.1227	17.1544	2.38839	0.437354	5.46099
NC_000017.11	16342537	16353469	-	1132	gene-CENPV	CENPV	protein_coding	201161	centromere protein V	81	57	53	96	127	103	121	120	47	45	45	46	46	64	82	32	36	20	63.4051	58.0585	45.5585	93.1413	100.298	87.4792	101.795	97.7188	67.5041	40.8182	33.6481	45.2744	113.445	88.8216	90.7649	26.8467	29.6423	24.461	67.149	1.24125	0.227354	5.45955
NC_000001.11	207801518	207822703	-	2251	gene-MIR29B2CHG	MIR29B2CHG	lncRNA	100128537	MIR29B2 and MIR29C host gene	88	96	86	48	48	68	82	110	59	104	91	54	10	17	14	62	66	33	68.8846	97.7828	73.9252	46.5706	37.908	57.7533	68.9853	89.5756	84.7392	94.3353	68.044	53.1482	24.6619	23.5932	15.4964	52.0154	54.3443	40.3607	58.4513	-1.68621	0.309456	-5.44895
NC_000019.10	48630030	48637379	-	2170	gene-DBP	DBP	protein_coding	1628	D-box binding PAR bZIP transcription factor	116	84	79	114	151	158	332	315	174	140	201	178	23	50	78	315	287	183	90.8024	85.5599	67.908	110.605	119.252	134.191	279.306	256.512	249.909	126.99	150.295	175.192	56.7223	69.3919	86.3373	264.272	236.315	223.819	154.632	-1.01765	0.186765	-5.4488
NC_012920.1	4402	4469	+	68	gene-TRNM	TRNM	tRNA	4569		69	52	79	35	39	44	42	27	20	44	81	46	58	89	112	61	49	61	54.0118	52.9657	67.908	33.9578	30.8003	37.3698	35.3339	21.9867	28.7252	39.9111	60.5666	45.2744	143.039	123.517	123.972	51.1765	40.3465	74.6062	59.1927	1.35768	0.249333	5.44527
NC_000015.10	40161069	40221123	+	3669	gene-BUB1B	BUB1B	protein_coding	701	BUB1 mitotic checkpoint serine/threonine kinase B	25	20	32	16	42	54	36	54	26	18	14	19	48	44	48	16	16	7	19.5695	20.3714	27.507	15.5235	33.1695	45.8629	30.2862	43.9735	37.3427	16.3273	10.4683	18.7003	118.377	61.0648	53.1306	13.4233	13.1744	8.56137	32.6019	2.12708	0.391434	5.43408
NC_000005.10	72107475	72209565	+	11911	gene-MAP1B	MAP1B	protein_coding	4131	microtubule associated protein 1B	9662	7795	10437	6931	9361	7948	8964	10518	5377	8435	9410	7706	6707	11682	11288	9206	11020	3528	7563.21	7939.76	8971.59	6724.61	7392.86	6750.34	7541.27	8565.05	7722.76	7651.14	7036.2	7584.45	16540.7	16212.7	12494.6	7723.45	9073.84	4314.93	8766.86	1.00337	0.184696	5.43255
NC_000022.11	44243665	44331714	-	7073	gene-SHISAL1	SHISAL1	protein_coding	85352	shisa like 1	237	160	166	191	241	207	329	410	212	222	181	190	46	43	55	392	523	263	185.519	162.971	142.693	185.312	190.33	175.808	276.782	333.873	304.487	201.37	135.34	187.003	113.445	59.677	60.8789	328.872	430.637	321.663	210.926	-1.18749	0.218857	-5.42589
NC_000007.14	43754841	43767703	+	777	gene-LOC107986727	LOC107986727	pseudogene	107986727	uncharacterized LOC107986727	17	16	21	12	16	14	17	20	9	10	20	9	13	36	50	9	15	8	13.3072	16.2971	18.0515	11.6427	12.636	11.8904	14.3018	16.2865	12.9263	9.0707	14.9547	8.85804	32.0604	49.9621	55.3444	7.55062	12.351	9.78442	18.182	1.94104	0.358099	5.42039
NC_000001.11	161226060	161230746	+	2790	gene-TOMM40L	TOMM40L	protein_coding	84134	translocase of outer mitochondrial membrane 40 like	60	36	50	71	78	76	162	172	98	30	44	32	34	42	69	233	190	152	46.9668	36.6685	42.9797	68.8857	61.6006	64.5478	136.288	140.064	140.753	27.2121	32.9004	31.4952	83.8504	58.2892	76.3753	195.477	156.446	185.904	88.1502	1.19203	0.220024	5.41773
NC_000018.10	31058840	31102421	-	12417	gene-DSC2	DSC2	protein_coding	1824	desmocollin 2	10	12	10	15	16	26	25	21	15	5	6	5	35	13	24	12	14	7	7.82779	12.2228	8.59595	14.5533	12.636	22.0821	21.0321	17.1008	21.5439	4.53535	4.48642	4.92113	86.3166	18.0419	26.5653	10.0675	11.5276	8.56137	17.3677	2.65631	0.490711	5.41318
NC_000009.12	131096531	131123144	+	3650	gene-AIF1L	AIF1L	protein_coding	83543	allograft inflammatory factor 1 like	32	30	30	52	65	47	57	66	30	15	12	8	28	20	36	5	8	7	25.0489	30.5571	25.7878	50.4515	51.3338	39.9177	47.9532	53.7453	43.0877	13.6061	8.97283	7.87381	69.0532	27.7567	39.848	4.19479	6.58718	8.56137	30.7965	1.93299	0.357556	5.40613
NC_000004.12	90838496	90839112	-	617	gene-TMSB4XP8	TMSB4XP8	pseudogene	7117	TMSB4X pseudogene 8	586	401	496	453	543	433	238	166	114	252	312	240	126	479	553	182	215	99	458.709	408.447	426.359	439.51	428.835	367.752	200.226	135.178	163.733	228.582	233.294	236.214	310.74	664.774	612.109	152.69	177.031	121.082	320.292	1.16717	0.215981	5.40401
NC_000001.11	241847986	241889939	+	3814	gene-EXO1	EXO1	protein_coding	9156	exonuclease 1	22	16	14	31	39	33	50	39	21	11	7	12	30	29	29	3	6	9	17.2211	16.2971	12.0343	30.0769	30.8003	28.0273	42.0642	31.7586	30.1614	9.97777	5.23415	11.8107	73.9856	40.2473	32.0998	2.51687	4.94039	11.0075	23.9034	2.1753	0.402619	5.40289
NC_000009.12	88016262	88016848	+	587	gene-RPS10P3	RPS10P3	pseudogene	158104	ribosomal protein S10 pseudogene 3	28	25	28	23	27	23	11	26	13	31	37	28	23	63	94	24	25	19	21.9178	25.4643	24.0687	22.3151	21.3233	19.5342	9.25413	21.1724	18.6713	28.1192	27.6662	27.5583	56.7223	87.4337	104.048	20.135	20.5849	23.238	32.1792	1.54594	0.286235	5.40093
NC_000003.12	157436850	157443633	+	1884	gene-PTX3	PTX3	protein_coding	5806	pentraxin 3	526	406	924	336	440	365	212	149	141	473	694	572	572	795	977	201	178	116	411.742	413.54	794.266	325.994	347.49	309.999	178.352	121.334	202.512	429.044	518.929	562.977	1410.66	1103.33	1081.43	168.631	146.565	141.874	481.593	1.21428	0.225096	5.3945
NC_000018.10	49814023	49851059	+	1615	gene-SNHG22	SNHG22	lncRNA	103091864	small nucleolar RNA host gene 22	24	22	20	20	25	24	24	30	15	20	24	21	15	55	84	33	25	10	18.7867	22.4085	17.1919	19.4044	19.7438	20.3835	20.1908	24.4297	21.5439	18.1414	17.9457	20.6687	36.9928	76.331	92.9786	27.6856	20.5849	12.2305	28.2024	1.80095	0.334077	5.39083
NC_000004.12	176213673	176277524	-	4186	gene-ASB5	ASB5	protein_coding	140458	ankyrin repeat and SOCS box containing 5	253	220	520	462	731	550	692	514	483	268	584	440	37	54	134	1843	1102	1048	198.043	224.085	446.989	448.242	577.308	467.122	582.169	418.562	693.712	243.095	436.678	433.059	91.2489	74.9432	148.323	1546.2	907.384	1281.76	512.162	-1.69575	0.314666	-5.38906
NC_000016.10	29790751	29805385	+	3070	gene-KIF22	KIF22	protein_coding	3835	kinesin family member 22	66	36	57	44	56	58	42	26	27	50	68	56	64	83	97	49	42	26	51.6634	36.6685	48.9969	42.6898	44.2261	49.2601	35.3339	21.1724	38.779	45.3535	50.8461	55.1167	157.836	115.19	107.368	41.109	34.5827	31.7994	55.9996	1.26535	0.234822	5.38854
NC_000009.12	128818500	128822676	+	1272	gene-ENDOG	ENDOG	protein_coding	2021	endonuclease G	44	38	44	92	121	115	174	204	116	49	57	35	30	79	70	308	283	227	34.4423	38.7057	37.8222	89.2604	95.5599	97.671	146.383	166.122	166.606	44.4464	42.621	34.4479	73.9856	109.639	77.4822	258.399	233.022	277.633	112.458	1.08612	0.201767	5.38304
NC_000016.10	56632659	56633981	+	398	gene-MT1M	MT1M	protein_coding	4499	metallothionein 1M	165	138	103	43	33	37	14	12	6	20	24	21	13	70	92	12	21	12	129.159	140.563	88.5383	41.7195	26.0618	31.4246	11.778	9.77188	8.61755	18.1414	17.9457	20.6687	32.0604	97.1486	101.834	10.0675	17.2914	14.6766	45.4148	1.92452	0.357605	5.38168
NC_000004.12	174283706	174333381	+	7417	gene-CEP44	CEP44	protein_coding	80817	centrosomal protein 44	161	97	177	135	187	145	188	175	132	131	253	180	18	62	50	154	177	136	126.027	98.8013	152.148	130.98	147.683	123.15	158.161	142.507	189.586	118.826	189.177	177.161	44.3914	86.0459	55.3444	129.2	145.741	166.335	132.293	-1.30759	0.243038	-5.38018
NC_000017.11	59155746	59206709	+	6405	gene-PRR11	PRR11	protein_coding	55771	proline rich 11	109	100	114	156	239	204	230	274	146	42	26	22	52	50	50	24	34	16	85.3229	101.857	97.9938	151.355	188.75	173.26	193.495	223.125	209.694	38.097	19.4411	21.653	128.242	69.3919	55.3444	20.135	27.9955	19.5688	101.373	1.53783	0.285993	5.37718
NC_000005.10	58582152	58859394	+	9124	gene-RAB3C	RAB3C	protein_coding	115827	RAB3C%2C member RAS oncogene family	47	29	31	41	64	56	78	124	51	26	13	12	25	74	49	322	329	83	36.7906	29.5385	26.6474	39.7791	50.5441	47.5615	65.6202	100.976	73.2491	23.5838	9.72057	11.8107	61.6547	102.7	54.2375	270.145	270.898	101.513	76.4983	2.06481	0.384788	5.36611
NC_000001.11	159961224	159979086	+	1138	gene-LINC01133	LINC01133	lncRNA	100505633	long intergenic non-protein coding RNA 1133	3	1	1	3	4	7	16	10	7	2	1	1	13	12	14	4	4	1	2.34834	1.01857	0.859595	2.91066	3.159	5.94519	13.4605	8.14323	10.0538	1.81414	0.747736	0.984226	32.0604	16.654	15.4964	3.35583	3.29359	1.22305	6.86269	3.09426	0.576733	5.36516
NC_000010.11	132808392	132942570	-	10484	gene-CFAP46	CFAP46	protein_coding	54777	cilia and flagella associated protein 46	10	3	6	18	16	19	15	26	7	12	9	5	58	18	45	15	31	25	7.82779	3.05571	5.15757	17.464	12.636	16.1369	12.6193	21.1724	10.0538	10.8848	6.72963	4.92113	143.039	24.9811	49.81	12.5844	25.5253	30.5763	23.0653	2.72436	0.507852	5.36449
NC_000004.12	57109762	57205299	+	1389	gene-IGFBP7-AS1	IGFBP7-AS1	lncRNA	255130	IGFBP7 antisense RNA 1	43	21	20	22	20	34	23	24	24	18	23	19	22	48	62	24	26	15	33.6595	21.39	17.1919	21.3449	15.795	28.8766	19.3495	19.5438	34.4702	16.3273	17.1979	18.7003	54.2561	66.6162	68.6271	20.135	21.4083	18.3458	28.5131	1.76676	0.329968	5.35435
NC_000020.11	45812644	45816952	+	1224	gene-UBE2C	UBE2C	protein_coding	11065	ubiquitin conjugating enzyme E2 C	22	18	28	32	46	33	48	54	22	16	12	14	36	31	33	7	11	5	17.2211	18.3343	24.0687	31.0471	36.3285	28.0273	40.3816	43.9735	31.5977	14.5131	8.97283	13.7792	88.7827	43.0229	36.5273	5.87271	9.05738	6.11526	27.6457	1.96095	0.366291	5.35354
NC_000016.10	85676198	85688954	-	2628	gene-GINS2	GINS2	protein_coding	51659	GINS complex subunit 2	27	18	21	38	59	37	61	53	33	4	5	7	19	14	21	6	7	8	21.135	18.3343	18.0515	36.8684	46.5953	31.4246	51.3183	43.1591	47.3965	3.62828	3.73868	6.88958	46.8576	19.4297	23.2447	5.03375	5.76379	9.78442	24.3696	2.24735	0.419914	5.35191
NC_000005.10	141187161	141191541	+	4381	gene-PCDHB9	PCDHB9	protein_coding	56127	protocadherin beta 9	36	26	21	57	55	77	135	145	98	23	13	12	22	26	44	153	170	108	28.1801	26.4828	18.0515	55.3026	43.4363	65.3971	113.573	118.077	140.753	20.8626	9.72057	11.8107	54.2561	36.0838	48.7031	128.361	139.978	132.09	66.1733	1.60054	0.299096	5.35124
NC_000017.11	68259170	68452019	+	10713	gene-ARSG	ARSG	protein_coding	22901	arylsulfatase G	1507	1252	937	368	451	445	172	256	121	827	758	564	96	228	319	160	154	104	1179.65	1275.25	805.44	357.042	356.178	377.944	144.701	208.467	173.787	750.147	566.784	555.104	236.754	316.427	353.097	134.233	126.803	127.197	446.945	-1.01238	0.189234	-5.3499
NC_000010.11	13161558	13211110	+	5171	gene-MCM10	MCM10	protein_coding	55388	minichromosome maintenance 10 replication initiation factor	42	23	27	34	41	44	47	39	25	9	11	9	37	18	29	12	9	7	32.8767	23.4271	23.2091	32.9875	32.3798	37.3698	39.5404	31.7586	35.9064	8.16363	8.2251	8.85804	91.2489	24.9811	32.0998	10.0675	7.41058	8.56137	27.1706	2.20709	0.412716	5.34771
NC_000006.12	26251614	26252075	+	462	gene-H2BC9	H2BC9	protein_coding	8345	H2B clustered histone 9	15	13	14	12	16	13	5	7	4	21	25	22	51	43	62	15	25	5	11.7417	13.2414	12.0343	11.6427	12.636	11.0411	4.20642	5.70026	5.74503	19.0485	18.6934	21.653	125.776	59.677	68.6271	12.5844	20.5849	6.11526	24.486	1.93357	0.361694	5.34587
NC_000012.12	108288046	108339311	-	5678	gene-CMKLR1	CMKLR1	protein_coding	1240	chemerin chemokine-like receptor 1	206	118	87	1062	1148	1038	1624	1725	931	81	52	58	39	114	334	1138	1091	938	161.253	120.191	74.7847	1030.38	906.634	881.587	1366.25	1404.71	1337.16	73.4727	38.8823	57.0851	96.1813	158.213	369.701	954.734	898.327	1147.22	615.375	1.76848	0.330816	5.34582
NC_000008.11	30831544	30913008	-	11547	gene-TEX15	TEX15	protein_coding	56154	testis expressed 15%2C meiosis and synapsis associated	61	47	56	66	122	102	152	148	90	9	4	8	25	20	16	12	11	11	47.7495	47.8728	48.1373	64.0346	96.3496	86.6299	127.875	120.52	129.263	8.16363	2.99094	7.87381	61.6547	27.7567	17.7102	10.0675	9.05738	13.4536	51.5089	2.11133	0.395303	5.34105
NC_000001.11	42499796	42500414	-	619	gene-TMSB4XP1	TMSB4XP1	pseudogene	7115	TMSB4X pseudogene 1	108	63	82	90	121	114	39	38	19	53	51	49	25	94	138	40	43	29	84.5402	64.1699	70.4868	87.3199	95.5599	96.8217	32.8101	30.9443	27.2889	48.0747	38.1345	48.2271	61.6547	130.457	152.751	33.5583	35.4061	35.4685	65.2041	1.36236	0.255494	5.33226
NC_000003.12	184380054	184390739	+	4871	gene-CHRD	CHRD	protein_coding	8646	chordin	82	78	60	51	55	45	60	76	43	92	100	82	18	17	25	120	143	89	64.1879	79.4485	51.5757	49.4813	43.4363	38.2191	50.477	61.8886	61.7591	83.4505	74.7736	80.7065	44.3914	23.5932	27.6722	100.675	117.746	108.852	64.5741	-1.34436	0.252186	-5.33081
NC_000002.12	241852980	241856276	+	1739	gene-LOC105373977	LOC105373977	lncRNA	105373977	uncharacterized LOC105373977	101	95	96	6	8	9	0	0	0	67	65	34	6	5	8	0	0	2	79.0607	96.7642	82.5211	5.82133	6.31801	7.64382	0	0	0	60.7737	48.6028	33.4637	14.7971	6.93919	8.85511	0	0	2.4461	25.2226	-2.19238	0.411481	-5.32802
NC_012920.1	577	647	+	71	gene-TRNF	TRNF	tRNA	4558		210	166	232	251	317	284	274	154	98	263	343	236	391	430	345	339	361	287	164.384	169.083	199.426	243.526	250.351	241.205	230.512	125.406	140.753	238.56	256.473	232.277	964.279	596.77	381.877	284.407	297.247	351.016	298.197	1.3571	0.25492	5.32364
NC_000007.14	22854240	22861436	+	763	gene-SNHG26	SNHG26	lncRNA	109729180	small nucleolar RNA host gene 26	132	99	95	24	26	23	27	37	8	125	128	90	15	26	31	16	9	12	103.327	100.838	81.6615	23.2853	20.5335	19.5342	22.7147	30.13	11.4901	113.384	95.7102	88.5804	36.9928	36.0838	34.3135	13.4233	7.41058	14.6766	47.4494	-1.43642	0.269976	-5.32056
NC_000001.11	149887469	149887965	-	497	gene-H2AC21	H2AC21	protein_coding	317772	H2A clustered histone 21	74	46	83	102	120	72	78	78	26	46	80	62	62	107	126	78	109	46	57.9257	46.8542	71.3464	98.9626	94.7701	61.1505	65.6202	63.5172	37.3427	41.7252	59.8189	61.022	152.904	148.499	139.468	65.4387	89.7504	56.2604	78.4653	1.38127	0.259715	5.31842
NC_000019.10	53962937	53990215	+	8850	gene-CACNG8	CACNG8	protein_coding	59283	calcium voltage-gated channel auxiliary subunit gamma 8	84	99	64	33	36	31	18	49	14	44	63	48	76	106	96	70	91	50	65.7535	100.838	55.0141	32.0173	28.431	26.3287	15.1431	39.9019	20.1076	39.9111	47.1074	47.2429	187.43	147.111	106.261	58.7271	74.9292	61.1526	64.0782	1.61208	0.303175	5.31734
NC_000003.12	48157146	48188417	-	3844	gene-CDC25A	CDC25A	protein_coding	993	cell division cycle 25A	13	12	8	28	34	24	19	32	8	10	13	9	33	30	28	18	19	8	10.1761	12.2228	6.87676	27.1662	26.8515	20.3835	15.9844	26.0584	11.4901	9.0707	9.72057	8.85804	81.3842	41.6351	30.9929	15.1012	15.6446	9.78442	21.0779	2.1795	0.410651	5.30742
NC_000002.12	38778210	38785002	+	3705	gene-GEMIN6	GEMIN6	protein_coding	79833	gem nuclear organelle associated protein 6	78	70	110	103	112	96	95	65	41	69	99	90	50	170	216	83	120	55	61.0568	71.2999	94.5554	99.9328	88.4521	81.534	79.922	52.931	58.8866	62.5879	74.0259	88.5804	123.309	235.932	239.088	69.6335	98.8077	67.2679	97.1002	1.3802	0.260185	5.3047
NC_000014.9	49853616	49853914	-	299	gene-RN7SL3	RN7SL3	scRNA	378707	RNA component of signal recognition particle 7SL3	131248	111152	181004	88275	94128	82751	82964	71745	34589	127986	185389	148605	170835	207288	175947	101130	88251	77442	102738	113216	155590	85646.3	74337.7	70281.5	69796.3	58423.6	49678.7	116092	138622	146261	421311	287682	194754	84843.8	72665.7	94715.6	129814	1.14267	0.215489	5.30265
NC_000012.12	125186386	125662377	+	29348	gene-TMEM132B	TMEM132B	protein_coding	114795	transmembrane protein 132B	1532	1037	994	4126	4516	4423	1083	1272	572	1163	1062	926	437	2212	2728	592	632	407	1199.22	1056.26	854.437	4003.13	3566.52	3756.51	911.111	1035.82	821.539	1054.92	794.096	911.393	1077.72	3069.9	3019.59	496.663	520.387	497.782	1591.5	1.33112	0.251274	5.29749
NC_000017.11	44924711	44947773	-	5072	gene-KIF18B	KIF18B	protein_coding	146909	kinesin family member 18B	7	7	6	12	19	17	14	14	6	7	8	15	53	32	28	6	8	8	5.47945	7.12999	5.15757	11.6427	15.0053	14.4383	11.778	11.4005	8.61755	6.34949	5.98189	14.7634	130.708	44.4108	30.9929	5.03375	6.58718	9.78442	19.1812	2.53439	0.478576	5.2957
NC_000012.12	14942015	14961601	-	1807	gene-ARHGDIB	ARHGDIB	protein_coding	397	Rho GDP dissociation inhibitor beta	6	10	18	16	12	15	9	11	5	8	16	9	22	38	38	7	6	10	4.69668	10.1857	15.4727	15.5235	9.47701	12.7397	7.57156	8.95756	7.18129	7.25656	11.9638	8.85804	54.2561	52.7378	42.0618	5.87271	4.94039	12.2305	16.2213	2.17402	0.410752	5.29276
NC_000008.11	123157230	123157302	-	73	gene-TRM-CAT1-1	TRM-CAT1-1	tRNA	100189201	tRNA-Met %28anticodon CAT%29 1-1	3	13	13	3	2	2	6	4	3	1	4	1	17	21	14	4	4	5	2.34834	13.2414	11.1747	2.91066	1.5795	1.69863	5.0477	3.25729	4.30877	0.90707	2.99094	0.984226	41.9252	29.1446	15.4964	3.35583	3.29359	6.11526	8.32112	3.07943	0.582927	5.28271
NC_000012.12	14880864	14885854	-	1725	gene-MGP	MGP	protein_coding	4256	matrix Gla protein	3	0	3	32	51	50	2474	1327	1110	4	4	1	18	7	16	3294	2753	2821	2.34834	0	2.57878	31.0471	40.2773	42.4656	2081.34	1080.61	1594.25	3.62828	2.99094	0.984226	44.3914	9.71486	17.7102	2763.53	2266.81	3450.23	746.383	2.31005	0.437724	5.27741
NC_000015.10	41332881	41381046	+	2281	gene-NUSAP1	NUSAP1	protein_coding	51203	nucleolar and spindle associated protein 1	58	49	76	56	84	77	90	86	39	48	54	35	62	65	82	21	34	11	45.4012	49.9099	65.3292	54.3324	66.3391	65.3971	75.7156	70.0318	56.014	43.5394	40.3778	34.4479	152.904	90.2094	90.7649	17.6181	27.9955	13.4536	58.8767	1.40013	0.26549	5.27376
NC_000020.11	33675477	33686385	-	2691	gene-E2F1	E2F1	protein_coding	1869	E2F transcription factor 1	20	8	19	21	41	22	23	20	12	9	12	14	40	28	34	10	15	7	15.6556	8.14856	16.3323	20.3747	32.3798	18.6849	19.3495	16.2865	17.2351	8.16363	8.97283	13.7792	98.6475	38.8594	37.6342	8.38958	12.351	8.56137	22.2114	2.21089	0.419352	5.27217
NC_000008.11	67952046	68237032	+	11774	gene-PREX2	PREX2	protein_coding	80243	phosphatidylinositol-3%2C4%2C5-trisphosphate dependent Rac exchange factor 2	80	68	47	65	106	85	109	136	65	27	20	21	60	55	37	22	36	15	62.6223	69.2628	40.401	63.0644	83.7136	72.1916	91.7	110.748	93.3567	24.4909	14.9547	20.6687	147.971	76.331	40.9549	18.4571	29.6423	18.3458	59.9376	1.92874	0.366447	5.26335
NC_000011.10	63911230	63927762	-	4035	gene-RCOR2	RCOR2	protein_coding	283248	REST corepressor 2	183	116	126	112	112	127	110	128	54	148	106	95	139	143	197	57	69	31	143.249	118.154	108.309	108.665	88.4521	107.863	92.5413	104.233	77.5579	134.246	79.26	93.5015	342.8	198.461	218.057	47.8206	56.8145	37.9146	119.883	1.25133	0.237979	5.25814
NC_000014.9	104800554	104804712	+	3759	gene-ZBTB42	ZBTB42	protein_coding	100128927	zinc finger and BTB domain containing 42	70	55	63	36	46	42	31	38	30	59	56	54	9	7	13	40	43	29	54.7945	56.0214	54.1545	34.928	36.3285	35.6711	26.0798	30.9443	43.0877	53.5172	41.8732	53.1482	22.1957	9.71486	14.3896	33.5583	35.4061	35.4685	37.2934	-1.64707	0.313388	-5.25568
NC_000019.10	49719426	49720137	-	712	gene-RPS9P4	RPS9P4	pseudogene	388556	ribosomal protein S9 pseudogene 4	17	8	15	16	33	16	26	14	10	12	20	16	22	37	50	19	17	13	13.3072	8.14856	12.8939	15.5235	26.0618	13.589	21.8734	11.4005	14.3626	10.8848	14.9547	15.7476	54.2561	51.35	55.3444	15.9402	13.9978	15.8997	21.4187	1.82755	0.347773	5.255
NC_000002.12	216632828	216664436	+	2042	gene-IGFBP2	IGFBP2	protein_coding	3485	insulin like growth factor binding protein 2	1085	685	717	787	1168	1068	1394	973	708	362	340	335	152	660	926	2274	2258	1685	849.315	697.721	616.329	763.564	922.429	907.066	1172.75	792.337	1016.87	328.359	254.23	329.716	374.86	915.972	1024.98	1907.79	1859.23	2060.84	933.02	1.30541	0.24851	5.25295
NC_000005.10	123023250	123036725	-	1364	gene-PPIC	PPIC	protein_coding	5480	peptidylprolyl isomerase C	354	264	326	870	1188	930	1368	1270	854	220	269	187	89	342	555	1621	1552	1218	277.104	268.903	280.228	844.093	938.224	789.861	1150.88	1034.19	1226.56	199.555	201.141	184.05	219.491	474.64	614.323	1359.95	1277.91	1489.68	712.822	1.148	0.218837	5.24592
NC_000016.10	23678889	23690367	+	2160	gene-PLK1	PLK1	protein_coding	5347	polo like kinase 1	44	22	23	29	27	54	27	40	22	24	30	30	53	52	80	15	26	7	34.4423	22.4085	19.7707	28.1364	21.3233	45.8629	22.7147	32.5729	31.5977	21.7697	22.4321	29.5268	130.708	72.1675	88.5511	12.5844	21.4083	8.56137	37.0299	1.83672	0.350273	5.24367
NC_000006.12	26033092	26033618	-	527	gene-H2AC4	H2AC4	protein_coding	8335	H2A clustered histone 4	75	41	67	56	94	66	59	53	36	42	64	30	36	79	80	54	48	28	58.7084	41.7614	57.5929	54.3324	74.2366	56.0546	49.6358	43.1591	51.7053	38.097	47.8551	29.5268	88.7827	109.639	88.5511	45.3037	39.5231	34.2455	56.0395	1.26226	0.240906	5.23964
NC_000005.10	35856891	35879603	+	4590	gene-IL7R	IL7R	protein_coding	3575	interleukin 7 receptor	45	36	61	55	80	77	74	106	31	11	19	12	36	26	39	5	9	9	35.2251	36.6685	52.4353	53.3622	63.1801	65.3971	62.255	86.3183	44.524	9.97777	14.207	11.8107	88.7827	36.0838	43.1687	4.19479	7.41058	11.0075	40.3338	1.9664	0.375458	5.23732
NC_000015.10	52755053	52790336	-	4641	gene-ONECUT1	ONECUT1	protein_coding	3175	one cut homeobox 1	26	30	21	18	29	19	43	39	17	58	22	20	73	80	84	36	29	19	20.3523	30.5571	18.0515	17.464	22.9028	16.1369	36.1752	31.7586	24.4164	52.6101	16.4502	19.6845	180.032	111.027	92.9786	30.2025	23.8785	23.238	42.662	1.94507	0.371639	5.23377
NC_000014.9	94105894	94116690	+	891	gene-IFI27	IFI27	protein_coding	3429	interferon alpha inducible protein 27	1667	1013	1439	1041	1590	1353	813	527	564	15	21	8	20	39	28	6	8	7	1304.89	1031.81	1236.96	1010	1255.7	1149.12	683.964	429.148	810.049	13.6061	15.7025	7.87381	49.3237	54.1256	30.9929	5.03375	6.58718	8.56137	505.748	1.64145	0.313794	5.23098
NC_000007.14	30188528	30284254	+	35878	gene-LOC124901607	LOC124901607	lncRNA	124901607	uncharacterized LOC124901607	214	198	190	27	42	33	38	60	32	338	458	246	68	47	53	45	27	29	167.515	201.677	163.323	26.196	33.1695	28.0273	31.9688	48.8594	45.9602	306.59	342.463	242.12	167.701	65.2283	58.6651	37.7531	22.2317	35.4685	112.495	-1.59301	0.30455	-5.2307
NC_000009.12	97139869	97153084	-	3832	gene-LOC112268050	LOC112268050	lncRNA	112268050	uncharacterized LOC112268050	3	6	4	14	14	10	16	19	6	2	4	3	16	13	17	7	9	7	2.34834	6.11142	3.43838	13.5831	11.0565	8.49313	13.4605	15.4721	8.61755	1.81414	2.99094	2.95268	39.459	18.0419	18.8171	5.87271	7.41058	8.56137	10.4723	2.64539	0.50589	5.22917
NC_000008.11	142727223	142736927	+	2769	gene-THEM6	THEM6	protein_coding	51337	thioesterase superfamily member 6	89	50	71	49	81	68	107	91	54	109	133	103	11	31	47	131	115	70	69.6673	50.9285	61.0312	47.5409	63.9698	57.7533	90.0174	74.1034	77.5579	98.8707	99.4489	101.375	27.1281	43.0229	52.0238	109.904	94.6908	85.6137	72.4804	-1.18109	0.226321	-5.21865
NC_000005.10	42799880	42811892	-	2173	gene-SELENOP	SELENOP	protein_coding	6414	selenoprotein P	84	63	74	131	186	166	442	357	206	45	62	49	22	92	184	647	481	451	65.7535	64.1699	63.61	127.099	146.894	140.986	371.848	290.713	295.869	40.8182	46.3596	48.2271	54.2561	127.681	203.667	542.806	396.054	551.597	198.8	1.47777	0.283882	5.20556
NC_000019.10	1040107	1065572	+	6925	gene-ABCA7	ABCA7	protein_coding	10347	ATP binding cassette subfamily A member 7	223	192	199	78	84	74	110	181	69	158	210	120	32	38	56	174	192	107	174.56	195.566	171.059	75.6773	66.3391	62.8492	92.5413	147.393	99.1018	143.317	157.025	118.107	78.918	52.7378	61.9858	145.979	158.092	130.867	118.451	-1.11835	0.215603	-5.1871
NC_000019.10	49889654	49929504	-	2460	gene-IL4I1	IL4I1	protein_coding	259307	interleukin 4 induced 1	454	350	315	60	91	72	44	56	22	186	178	125	28	42	62	28	30	17	355.382	356.5	270.772	58.2133	71.8673	61.1505	37.0165	45.6021	31.5977	168.715	133.097	123.028	69.0532	58.2892	68.6271	23.4908	24.7019	20.7919	109.883	-1.09822	0.211889	-5.18299
NC_000001.11	23505212	23531233	-	6625	gene-E2F2	E2F2	protein_coding	1870	E2F transcription factor 2	7	2	6	6	14	16	8	17	6	9	4	3	28	20	25	6	7	7	5.47945	2.03714	5.15757	5.82133	11.0565	13.589	6.73027	13.8435	8.61755	8.16363	2.99094	2.95268	69.0532	27.7567	27.6722	5.03375	5.76379	8.56137	12.7934	2.62709	0.506921	5.18244
NC_000013.11	50172018	50173616	+	1599	gene-ST13P4	ST13P4	transcribed_pseudogene	145165	ST13%2C Hsp70 interacting protein pseudogene 4	82	69	102	78	85	68	64	71	48	83	96	88	51	112	167	92	81	56	64.1879	70.2814	87.6787	75.6773	67.1288	57.7533	53.8422	57.817	68.9404	75.2868	71.7827	86.6119	125.776	155.438	184.85	77.1842	66.6952	68.4909	84.1901	1.00616	0.194311	5.17807
NC_000017.11	68691790	68695099	-	373	gene-LOC124904049	LOC124904049	lncRNA	124904049	uncharacterized LOC124904049	14	9	9	66	109	87	10	16	6	5	1	2	2	17	33	10	7	8	10.9589	9.16713	7.73635	64.0346	86.0829	73.8902	8.41284	13.0292	8.61755	4.53535	0.747736	1.96845	4.93237	23.5932	36.5273	8.38958	5.76379	9.78442	21.0096	2.61234	0.504643	5.1766
NC_000019.10	46424697	46428936	-	4240	gene-PNMA8C	PNMA8C	protein_coding	110806277	PNMA family member 8C	22	16	27	14	30	24	37	25	10	15	13	10	28	30	32	25	28	18	17.2211	16.2971	23.2091	13.5831	23.6925	20.3835	31.1275	20.3581	14.3626	13.6061	9.72057	9.84226	69.0532	41.6351	35.4204	20.974	23.0551	22.0149	23.642	1.92135	0.371206	5.17596
NC_000003.12	158802054	158829716	+	2362	gene-MFSD1	MFSD1	protein_coding	64747	major facilitator superfamily domain containing 1	160	129	176	185	250	216	350	245	182	78	104	85	39	134	181	394	426	291	125.245	131.396	151.289	179.491	197.438	183.452	294.449	199.509	261.399	70.7515	77.7646	83.6592	96.1813	185.97	200.347	330.55	350.768	355.908	193.087	1.07109	0.207431	5.16361
NC_000001.11	25616791	25784450	+	3832	gene-MAN1C1	MAN1C1	protein_coding	57134	mannosidase alpha class 1C member 1	16	7	20	38	58	32	351	461	187	21	25	22	17	45	58	358	444	213	12.5245	7.12999	17.1919	36.8684	45.8056	27.178	295.291	375.403	268.58	19.0485	18.6934	21.653	41.9252	62.4527	64.1995	300.347	365.589	260.51	124.466	1.46784	0.284406	5.16106
NC_000017.11	44353215	44363853	-	3299	gene-FAM171A2	FAM171A2	protein_coding	284069	family with sequence similarity 171 member A2	124	71	71	69	89	72	58	68	33	112	121	108	13	31	38	142	157	69	97.0646	72.3185	61.0312	66.9453	70.2878	61.1505	48.7945	55.374	47.3965	101.592	90.4761	106.296	32.0604	43.0229	42.0618	119.132	129.273	84.3906	73.8149	-1.26445	0.245533	-5.14981
NC_000018.10	49814023	49814443	+	421	gene-SCARNA17	SCARNA17	ncRNA	677769	small Cajal body-specific RNA 17	146	138	120	142	163	156	112	165	55	126	164	119	60	291	378	132	139	86	114.286	140.563	103.151	137.771	128.729	132.493	94.2238	134.363	78.9942	114.291	122.629	117.123	147.971	403.861	418.404	110.742	114.452	105.183	151.068	1.41037	0.274054	5.14634
NC_000014.9	100981004	100981074	+	71	gene-SNORD114-20	SNORD114-20	snoRNA	767598	small nucleolar RNA%2C C/D box 114-20	40	33	43	34	51	34	22	23	16	26	30	27	15	61	83	21	22	17	31.3112	33.6128	36.9626	32.9875	40.2773	28.8766	18.5083	18.7294	22.9801	23.5838	22.4321	26.5741	36.9928	84.6581	91.8717	17.6181	18.1148	20.7919	33.7157	1.54012	0.299688	5.13909
NC_000001.11	162113867	162175220	-	10289	gene-LOC105371475	LOC105371475	lncRNA	105371475	uncharacterized LOC105371475	1	0	1	4	3	1	2	2	1	1	1	1	28	8	11	1	3	6	0.782779	0	0.859595	3.88089	2.36925	0.849313	1.68257	1.62865	1.43626	0.90707	0.747736	0.984226	69.0532	11.1027	12.1758	0.838958	2.47019	7.33831	6.61708	3.36033	0.654001	5.13811
NC_000005.10	139278780	139278979	+	200	gene-SNORA74A	SNORA74A	snoRNA	26821	small nucleolar RNA%2C H/ACA box 74A	94	67	100	115	104	99	98	54	36	66	90	69	3	20	14	126	100	114	73.5812	68.2442	85.9595	111.575	82.1341	84.082	82.4458	43.9735	51.7053	59.8666	67.2963	67.9116	7.39856	27.7567	15.4964	105.709	82.3398	139.428	69.828	-1.70087	0.331073	-5.13745
NC_000003.12	21412218	22372763	-	20583	gene-ZNF385D	ZNF385D	protein_coding	79750	zinc finger protein 385D	91	67	85	174	240	206	500	380	289	68	48	37	50	70	74	579	536	425	71.2329	68.2442	73.0656	168.819	189.54	174.958	420.642	309.443	415.078	61.6808	35.8913	36.4164	123.309	97.1486	81.9097	485.757	441.341	519.797	209.682	1.10855	0.215857	5.13557
NC_000002.12	112829751	112836779	-	1732	gene-IL1B	IL1B	protein_coding	3553	interleukin 1 beta	7891	5572	9763	294	433	213	143	218	73	2576	2761	2660	429	848	838	10	4	3	6176.91	5675.47	8392.22	285.245	341.962	180.904	120.304	177.523	104.847	2336.61	2064.5	2618.04	1057.99	1176.89	927.573	8.38958	3.29359	3.66916	1758.46	-1.12264	0.218854	-5.12962
NC_000012.12	102203255	102210744	+	6048	gene-LOC124902998	LOC124902998	lncRNA	124902998	uncharacterized LOC124902998	7	4	3	9	16	4	16	15	11	2	2	2	24	12	10	9	12	8	5.47945	4.07428	2.57878	8.73199	12.636	3.39725	13.4605	12.2149	15.7988	1.81414	1.49547	1.96845	59.1885	16.654	11.0689	7.55062	9.88077	9.78442	10.9876	2.9303	0.572174	5.12136
NC_000016.10	66921685	66925535	-	1469	gene-RRAD	RRAD	protein_coding	6236	RRAD%2C Ras related glycolysis inhibitor and calcium channel regulator	584	397	845	63	120	67	59	90	37	620	805	706	128	158	204	91	60	63	457.143	404.372	726.358	61.124	94.7701	56.904	49.6358	73.2891	53.1415	562.384	601.928	694.864	315.672	219.278	225.805	76.3452	49.4039	77.0523	266.637	-1.26141	0.246347	-5.12044
NC_000004.12	73980811	73982124	-	1075	gene-PF4	PF4	protein_coding	5196	platelet factor 4	40	30	37	10	10	8	5	5	2	6	9	7	11	19	50	13	4	10	31.3112	30.5571	31.805	9.70222	7.89751	6.7945	4.20642	4.07162	2.87252	5.44242	6.72963	6.88958	27.1281	26.3689	55.3444	10.9065	3.29359	12.2305	15.7529	2.26674	0.442735	5.11987
NC_000009.12	97307337	97378751	+	7491	gene-CCDC180	CCDC180	protein_coding	100499483	coiled-coil domain containing 180	44	42	33	59	46	60	48	85	41	24	35	24	34	38	76	34	36	32	34.4423	42.78	28.3666	57.2431	36.3285	50.9588	40.3816	69.2175	58.8866	21.7697	26.1708	23.6214	83.8504	52.7378	84.1235	28.5246	29.6423	39.1377	44.8991	1.52949	0.29933	5.10969
NC_000016.10	28931971	28939342	+	2233	gene-CD19	CD19	protein_coding	930	CD19 molecule	1	0	1	3	3	2	1	0	0	1	0	0	15	7	9	2	1	3	0.782779	0	0.859595	2.91066	2.36925	1.69863	0.841284	0	0	0.90707	0	0	36.9928	9.71486	9.962	1.67792	0.823398	3.66916	4.06719	3.38869	0.663256	5.10918
NC_000006.12	26577104	26577192	+	73	gene-TRY-GTA3-1	TRY-GTA3-1	tRNA	100189162	tRNA-Tyr %28anticodon GTA%29 3-1	5	5	10	1	6	12	2	3	0	55	91	61	4	7	7	4	1	2	3.9139	5.09285	8.59595	0.970222	4.73851	10.1918	1.68257	2.44297	0	49.8889	68.044	60.0378	9.86475	9.71486	7.74822	3.35583	0.823398	2.4461	13.864	-2.49276	0.487999	-5.10813
NC_000006.12	63806836	63822642	+	1454	gene-SCAT8	SCAT8	lncRNA	112935969	S-phase cancer associated transcript 8	14	10	7	28	61	40	16	35	16	6	9	7	7	30	41	11	11	10	10.9589	10.1857	6.01716	27.1662	48.1748	33.9725	13.4605	28.5013	22.9801	5.44242	6.72963	6.88958	17.2633	41.6351	45.3824	9.22854	9.05738	12.2305	19.7376	2.2093	0.433658	5.09456
NC_000001.11	632615	632685	-	71	gene-MIR12136	MIR12136	miRNA	113219467	microRNA 12136	8	9	17	10	8	8	9	8	7	6	13	7	19	27	46	13	6	18	6.26223	9.16713	14.6131	9.70222	6.31801	6.7945	7.57156	6.51459	10.0538	5.44242	9.72057	6.88958	46.8576	37.4716	50.9169	10.9065	4.94039	22.0149	15.1199	2.30617	0.452793	5.0932
NC_000004.12	146175718	146191535	+	2858	gene-LSM6	LSM6	protein_coding	11157	LSM6 homolog%2C U6 small nuclear RNA and mRNA degradation associated	227	186	196	129	173	154	152	140	63	171	189	136	72	271	303	133	144	78	177.691	189.454	168.481	125.159	136.627	130.794	127.875	114.005	90.4842	155.109	141.322	133.855	177.565	376.104	335.387	111.581	118.569	95.3981	161.415	1.04494	0.205405	5.08722
NC_000005.10	139390592	139395104	-	4513	gene-PROB1	PROB1	protein_coding	389333	proline rich basic protein 1	102	56	78	36	64	58	56	59	22	80	85	77	5	14	29	90	62	56	79.8435	57.0399	67.0484	34.928	50.5441	49.2601	47.1119	48.0451	31.5977	72.5656	63.5576	75.7854	12.3309	19.4297	32.0998	75.5062	51.0507	68.4909	52.0131	-1.52798	0.300376	-5.08689
NC_000009.12	122915566	122931512	-	4657	gene-ZBTB26	ZBTB26	protein_coding	57684	zinc finger and BTB domain containing 26	138	85	109	82	110	94	128	101	84	124	105	102	16	27	40	121	105	60	108.024	86.5785	93.6958	79.5582	86.8726	79.8354	107.684	82.2467	120.646	112.477	78.5123	100.391	39.459	37.4716	44.2755	101.514	86.4568	73.3831	84.3934	-1.2021	0.236551	-5.0818
NC_000010.11	93073475	93077885	+	2477	gene-CYP26A1	CYP26A1	protein_coding	1592	cytochrome P450 family 26 subfamily A member 1	4	2	1	6	5	3	1	4	2	10	6	0	51	25	36	3	1	5	3.13112	2.03714	0.859595	5.82133	3.94875	2.54794	0.841284	3.25729	2.87252	9.0707	4.48642	0	125.776	34.6959	39.848	2.51687	0.823398	6.11526	13.8138	3.05704	0.601579	5.08169
NC_000005.10	150296343	150302905	-	3113	gene-ARSI	ARSI	protein_coding	340075	arylsulfatase family member I	166	124	183	44	46	45	28	30	12	190	226	138	24	56	77	26	42	24	129.941	126.303	157.306	42.6898	36.3285	38.2191	23.556	24.4297	17.2351	172.343	168.988	135.823	59.1885	77.7189	85.2304	21.8129	34.5827	29.3533	76.725	-1.05397	0.207613	-5.0766
NC_000019.10	35249002	35267964	+	1932	gene-LSR	LSR	protein_coding	51599	lipolysis stimulated lipoprotein receptor	15	16	16	19	13	19	20	12	11	7	13	4	26	19	26	20	17	16	11.7417	16.2971	13.7535	18.4342	10.2668	16.1369	16.8257	9.77188	15.7988	6.34949	9.72057	3.9369	64.1209	26.3689	28.7791	16.7792	13.9978	19.5688	17.7027	2.19238	0.432173	5.07293
NC_000012.12	38652203	38906835	-	8059	gene-CPNE8	CPNE8	protein_coding	144402	copine 8	162	127	168	134	125	120	124	99	64	162	210	166	80	292	331	118	142	90	126.81	129.358	144.412	130.01	98.7189	101.918	104.319	80.618	91.9205	146.945	157.025	163.382	197.295	405.248	366.38	98.9971	116.923	110.075	153.909	1.04771	0.206594	5.07138
NC_000005.10	112141829	112419935	-	11347	gene-EPB41L4A	EPB41L4A	protein_coding	64097	erythrocyte membrane protein band 4.1 like 4A	27	20	24	32	65	42	66	62	36	20	22	22	38	40	37	32	36	19	21.135	20.3714	20.6303	31.0471	51.3338	35.6711	55.5248	50.4881	51.7053	18.1414	16.4502	21.653	93.7151	55.5135	40.9549	26.8467	29.6423	23.238	36.8923	1.60337	0.31625	5.06996
NC_000005.10	32690872	32791720	+	7654	gene-NPR3	NPR3	protein_coding	4883	natriuretic peptide receptor 3	878	557	1010	1229	1655	1558	3985	2304	2614	901	1199	854	195	292	311	5595	6364	3714	687.28	567.344	868.191	1192.4	1307.04	1323.23	3352.52	1876.2	3754.38	817.27	896.536	840.529	480.907	405.248	344.242	4693.97	5240.1	4542.42	1843.88	-1.03465	0.204209	-5.06662
NC_000019.10	56272748	56310454	+	30347	gene-LOC124900420	LOC124900420	protein_coding	124900420	uncharacterized LOC124900420	2	3	5	8	14	7	6	12	6	5	6	7	67	16	24	8	8	18	1.56556	3.05571	4.29797	7.76177	11.0565	5.94519	5.0477	9.77188	8.61755	4.53535	4.48642	6.88958	165.235	22.2054	26.5653	6.71167	6.58718	22.0149	17.9083	2.93588	0.579517	5.06608
NC_000023.11	131691525	131830643	-	4067	gene-FIRRE	FIRRE	lncRNA	286467	firre intergenic repeating RNA element	75	75	71	111	124	112	104	95	50	39	94	52	36	102	129	55	54	49	58.7084	76.3928	61.0312	107.695	97.9291	95.123	87.4935	77.3607	71.8129	35.3757	70.2872	51.1798	88.7827	141.559	142.789	46.1427	44.4635	59.9296	78.5586	1.22643	0.242556	5.05625
NC_000004.12	109730982	109801999	-	2777	gene-CFI	CFI	protein_coding	3426	complement factor I	18	10	28	161	239	210	594	432	327	11	7	2	4	15	74	685	713	496	14.09	10.1857	24.0687	156.206	188.75	178.356	499.723	351.788	469.656	9.97777	5.23415	1.96845	9.86475	20.8176	81.9097	574.686	587.083	606.634	210.611	2.2563	0.446717	5.05084
NC_000010.11	46174905	46204905	-	28169	gene-LOC124902418	LOC124902418	lncRNA	124902418	uncharacterized LOC124902418	4	2	2	4	3	5	6	2	4	5	4	2	54	15	10	8	11	11	3.13112	2.03714	1.71919	3.88089	2.36925	4.24656	5.0477	1.62865	5.74503	4.53535	2.99094	1.96845	133.174	20.8176	11.0689	6.71167	9.05738	13.4536	12.9769	3.07924	0.609744	5.05005
NC_000017.11	80220427	80253500	+	3395	gene-SLC26A11	SLC26A11	protein_coding	284129	solute carrier family 26 member 11	146	97	112	87	112	98	92	128	80	132	116	118	17	36	44	128	156	78	114.286	98.8013	96.2746	84.4093	88.4521	83.2327	77.3981	104.233	114.901	119.733	86.7374	116.139	41.9252	49.9621	48.7031	107.387	128.45	95.3981	92.0235	-1.13363	0.224529	-5.04891
NC_000001.11	38885807	38941830	-	2008	gene-RHBDL2	RHBDL2	protein_coding	54933	rhomboid like 2	25	29	22	19	18	16	3	4	6	17	19	11	24	31	48	4	4	4	19.5695	29.5385	18.9111	18.4342	14.2155	13.589	2.52385	3.25729	8.61755	15.4202	14.207	10.8265	59.1885	43.0229	53.1306	3.35583	3.29359	4.89221	18.6663	1.80271	0.357063	5.04872
NC_000023.11	153861514	153886173	-	5210	gene-L1CAM	L1CAM	protein_coding	3897	L1 cell adhesion molecule	526	328	407	148	203	176	103	162	73	470	411	379	74	122	98	621	639	220	411.742	334.091	349.855	143.593	160.319	149.479	86.6523	131.92	104.847	426.323	307.32	373.022	182.498	169.316	108.475	520.993	526.151	269.072	264.204	-1.23923	0.245472	-5.04834
NC_000001.11	149840687	149841208	-	522	gene-H3C14	H3C14	protein_coding	126961	H3 clustered histone 14	11	7	11	13	13	12	9	14	1	14	17	11	29	29	45	8	13	4	8.61057	7.12999	9.45554	12.6129	10.2668	10.1918	7.57156	11.4005	1.43626	12.699	12.7115	10.8265	71.5194	40.2473	49.81	6.71167	10.7042	4.89221	16.5999	1.96313	0.389261	5.04321
NC_000017.11	21376357	21419870	+	5962	gene-KCNJ12	KCNJ12	protein_coding	3768	potassium inwardly rectifying channel subfamily J member 12	21	16	18	14	32	26	26	26	11	23	15	14	44	39	37	16	18	19	16.4384	16.2971	15.4727	13.5831	25.272	22.0821	21.8734	21.1724	15.7988	20.8626	11.216	13.7792	108.512	54.1256	40.9549	13.4233	14.8212	23.238	26.0513	1.93652	0.384052	5.04233
NC_000015.10	80779370	80951771	+	15562	gene-CEMIP	CEMIP	protein_coding	57214	cell migration inducing hyaluronidase 1	27388	21656	8979	4711	6330	6326	4850	4347	2779	5546	4508	3743	519	1204	1523	9592	7153	6686	21438.8	22058.2	7718.3	4570.71	4999.12	5372.75	4080.23	3539.86	3991.36	5030.61	3370.79	3683.96	1279.95	1670.96	1685.79	8047.29	5889.77	8177.33	6478.09	-1.32534	0.262871	-5.04179
NC_000007.14	3243547	3352085	-	58018	gene-SDK1-AS1	SDK1-AS1	lncRNA	105375132	SDK1 antisense RNA 1	14	13	4	14	22	18	26	20	11	11	11	13	105	21	41	20	22	39	10.9589	13.2414	3.43838	13.5831	17.3745	15.2876	21.8734	16.2865	15.7988	9.97777	8.2251	12.7949	258.95	29.1446	45.3824	16.7792	18.1148	47.699	31.9395	2.76206	0.548086	5.03946
NC_000001.11	197084127	197146669	-	10863	gene-ASPM	ASPM	protein_coding	259266	assembly factor for spindle microtubules	97	67	87	134	165	140	173	189	96	39	31	19	38	53	58	26	59	13	75.9296	68.2442	74.7847	130.01	130.309	118.904	145.542	153.907	137.881	35.3757	23.1798	18.7003	93.7151	73.5554	64.1995	21.8129	48.5805	15.8997	79.4739	1.47416	0.292707	5.0363
NC_000011.10	62855012	62855083	-	72	gene-SNORD27	SNORD27	snoRNA	9301	small nucleolar RNA%2C C/D box 27	127	87	122	50	49	40	62	30	42	62	97	62	6	12	21	58	70	46	99.413	88.6156	104.871	48.5111	38.6978	33.9725	52.1596	24.4297	60.3228	56.2384	72.5304	61.022	14.7971	16.654	23.2447	48.6596	57.6379	56.2604	53.2243	-1.62068	0.322272	-5.02891
NC_000018.10	30989365	31042742	-	7626	gene-DSC3	DSC3	protein_coding	1825	desmocollin 3	2	0	0	1	0	0	1	3	3	3	1	1	17	14	14	5	5	5	1.56556	0	0	0.970222	0	0	0.841284	2.44297	4.30877	2.72121	0.747736	0.984226	41.9252	19.4297	15.4964	4.19479	4.11699	6.11526	5.88113	3.1052	0.618758	5.01845
NC_000020.11	31605289	31606510	+	1222	gene-ID1	ID1	protein_coding	3397	inhibitor of DNA binding 1	118	76	64	404	650	507	863	668	468	66	69	70	39	88	138	1314	1149	863	92.3679	77.4113	55.0141	391.97	513.338	430.602	726.028	543.968	672.169	59.8666	51.5938	68.8958	96.1813	122.13	152.751	1102.39	946.084	1055.49	397.681	1.05234	0.209699	5.01832
NC_000011.10	565657	568457	-	2303	gene-MIR210HG	MIR210HG	lncRNA	100506211	MIR210 host gene	119	107	113	63	80	74	86	93	30	89	89	68	17	17	20	75	90	62	93.1507	108.987	97.1342	61.124	63.1801	62.8492	72.3504	75.7321	43.0877	80.7293	66.5485	66.9274	41.9252	23.5932	22.1378	62.9219	74.1058	75.8293	66.2396	-1.32	0.263232	-5.01458
NC_000013.11	109181789	109206620	-	12914	gene-LOC124903207	LOC124903207	lncRNA	124903207	uncharacterized LOC124903207	4	1	2	4	4	4	0	2	3	2	4	2	28	15	13	5	6	7	3.13112	1.01857	1.71919	3.88089	3.159	3.39725	0	1.62865	4.30877	1.81414	2.99094	1.96845	69.0532	20.8176	14.3896	4.19479	4.94039	8.56137	8.38744	2.9952	0.597316	5.01443
NC_000006.12	116616479	116632985	+	3226	gene-RSPH4A	RSPH4A	protein_coding	345895	radial spoke head component 4A	11	11	7	20	28	16	13	21	6	4	6	6	25	14	26	6	18	12	8.61057	11.2043	6.01716	19.4044	22.113	13.589	10.9367	17.1008	8.61755	3.62828	4.48642	5.90536	61.6547	19.4297	28.7791	5.03375	14.8212	14.6766	15.3338	2.45836	0.490405	5.01291
NC_000003.12	64684870	65011468	+	2228	gene-ADAMTS9-AS2	ADAMTS9-AS2	lncRNA	100507098	ADAMTS9 antisense RNA 2	108	93	84	27	36	41	43	53	38	60	66	66	4	12	17	43	76	26	84.5402	94.727	72.206	26.196	28.431	34.8218	36.1752	43.1591	54.5778	54.4242	49.3506	64.9589	9.86475	16.654	18.8171	36.0752	62.5782	31.7994	45.5198	-1.67119	0.33341	-5.01242
NC_000001.11	111227659	111243440	+	1586	gene-CHI3L2	CHI3L2	protein_coding	1117	chitinase 3 like 2	79	52	88	373	524	446	1023	888	608	23	39	24	12	43	141	740	848	594	61.8396	52.9657	75.6443	361.893	413.83	378.794	860.634	723.119	873.245	20.8626	29.1617	23.6214	29.5942	59.677	156.071	620.829	698.241	726.493	342.584	1.64911	0.329661	5.00242
NC_000003.12	64067964	64103131	+	6505	gene-PRICKLE2-AS1	PRICKLE2-AS1	lncRNA	100652759	PRICKLE2 antisense RNA 1	62	65	56	38	54	43	37	54	24	55	46	44	45	62	88	43	39	26	48.5323	66.2071	48.1373	36.8684	42.6466	36.5205	31.1275	43.9735	34.4702	49.8889	34.3959	43.3059	110.978	86.0459	97.4062	36.0752	32.1125	31.7994	50.5829	1.16473	0.233113	4.9964
NC_000005.10	138179112	138187723	+	3095	gene-KIF20A	KIF20A	protein_coding	10112	kinesin family member 20A	24	20	28	20	32	26	20	26	17	23	35	25	48	54	46	13	17	5	18.7867	20.3714	24.0687	19.4044	25.272	22.0821	16.8257	21.1724	24.4164	20.8626	26.1708	24.6057	118.377	74.9432	50.9169	10.9065	13.9978	6.11526	29.9609	1.62577	0.326386	4.98113
NC_000001.11	197902630	197907362	+	600	gene-C1orf53	C1orf53	protein_coding	388722	chromosome 1 open reading frame 53	7	3	2	13	22	20	9	7	2	4	1	3	11	12	24	12	4	4	5.47945	3.05571	1.71919	12.6129	17.3745	16.9863	7.57156	5.70026	2.87252	3.62828	0.747736	2.95268	27.1281	16.654	26.5653	10.0675	3.29359	4.89221	9.40565	2.65048	0.532418	4.97819
NC_000012.12	54350698	54364486	-	3407	gene-GPR84	GPR84	protein_coding	53831	G protein-coupled receptor 84	94	77	76	21	16	10	6	4	3	9	12	12	30	22	33	3	6	6	73.5812	78.4299	65.3292	20.3747	12.636	8.49313	5.0477	3.25729	4.30877	8.16363	8.97283	11.8107	73.9856	30.5324	36.5273	2.51687	4.94039	7.33831	25.347	2.0276	0.40762	4.97425
NC_000006.12	160466555	160511124	-	2504	gene-LPAL2	LPAL2	transcribed_pseudogene	80350	lipoprotein%28a%29 like 2%2C pseudogene	5	1	4	19	18	18	9	8	5	2	7	5	14	20	20	5	15	5	3.9139	1.01857	3.43838	18.4342	14.2155	15.2876	7.57156	6.51459	7.18129	1.81414	5.23415	4.92113	34.5266	27.7567	22.1378	4.19479	12.351	6.11526	10.9237	2.38818	0.480213	4.97316
NC_000002.12	75011489	75033201	+	16219	gene-LOC124907850	LOC124907850	lncRNA	124907850	uncharacterized LOC124907850	14	14	11	32	28	33	22	19	13	6	10	10	41	21	19	16	19	14	10.9589	14.26	9.45554	31.0471	22.113	28.0273	18.5083	15.4721	18.6713	5.44242	7.47736	9.84226	101.114	29.1446	21.0309	13.4233	15.6446	17.1227	21.5975	2.30352	0.46382	4.96642
NC_000022.11	46296870	46330810	+	4784	gene-GTSE1	GTSE1	protein_coding	51512	G2 and S-phase expressed 1	22	18	16	25	20	28	22	36	21	18	17	8	33	42	34	6	18	3	17.2211	18.3343	13.7535	24.2555	15.795	23.7808	18.5083	29.3156	30.1614	16.3273	12.7115	7.87381	81.3842	58.2892	37.6342	5.03375	14.8212	3.66916	23.8261	2.01648	0.40608	4.96572
NC_000017.11	11598470	11969748	+	14233	gene-DNAH9	DNAH9	protein_coding	1770	dynein axonemal heavy chain 9	3	3	6	5	6	3	5	3	0	5	7	4	72	16	18	10	14	26	2.34834	3.05571	5.15757	4.85111	4.73851	2.54794	4.20642	2.44297	0	4.53535	5.23415	3.9369	177.565	22.2054	19.924	8.38958	11.5276	31.7994	17.4704	3.024	0.609209	4.96381
NC_000019.10	30663321	30670206	-	4066	gene-LOC124904685	LOC124904685	lncRNA	124904685	uncharacterized LOC124904685	1	5	2	2	6	0	2	0	1	2	1	1	35	12	20	1	2	8	0.782779	5.09285	1.71919	1.94044	4.73851	0	1.68257	0	1.43626	1.81414	0.747736	0.984226	86.3166	16.654	22.1378	0.838958	1.6468	9.78442	8.7954	3.2963	0.664242	4.96249
NC_000005.10	25909315	25913278	+	3964	gene-MSNP1	MSNP1	pseudogene	4479	moesin pseudogene 1	26	16	30	21	22	22	17	20	16	20	25	18	20	44	46	15	20	14	20.3523	16.2971	25.7878	20.3747	17.3745	18.6849	14.3018	16.2865	22.9801	18.1414	18.6934	17.7161	49.3237	61.0648	50.9169	12.5844	16.468	17.1227	24.1373	1.49605	0.301671	4.95919
NC_000008.11	17643802	17801521	-	7628	gene-MTUS1	MTUS1	protein_coding	57509	microtubule associated scaffold protein 1	53	31	54	44	78	50	136	139	79	20	43	28	47	39	53	252	286	157	41.4873	31.5757	46.4181	42.6898	61.6006	42.4656	114.415	113.191	113.464	18.1414	32.1527	27.5583	115.911	54.1256	58.6651	211.417	235.492	192.019	86.2661	1.40732	0.284068	4.95418
NC_000003.12	100141631	100160704	-	10126	gene-LOC105374009	LOC105374009	lncRNA	105374009	uncharacterized LOC105374009	14	4	3	14	8	10	4	6	2	4	0	1	32	9	14	6	4	7	10.9589	4.07428	2.57878	13.5831	6.31801	8.49313	3.36514	4.88594	2.87252	3.62828	0	0.984226	78.918	12.4905	15.4964	5.03375	3.29359	8.56137	10.3076	3.08413	0.623092	4.94972
NC_000017.11	1762060	1777565	+	1683	gene-SERPINF1	SERPINF1	protein_coding	5176	serpin family F member 1	1556	1071	1225	4417	5681	5184	8946	7344	5350	1212	1434	1139	492	1799	2765	13337	13618	9528	1218	1090.89	1053	4285.47	4486.58	4402.84	7526.13	5980.39	7683.98	1099.37	1072.25	1121.03	1213.36	2496.72	3060.55	11189.2	11213	11653.2	4547	1.01913	0.205903	4.94957
NC_000001.11	153533442	153537675	+	3252	gene-LOC124904423	LOC124904423	lncRNA	124904423	uncharacterized LOC124904423	12	18	14	14	19	17	14	9	10	13	10	12	13	29	48	8	9	9	9.39335	18.3343	12.0343	13.5831	15.0053	14.4383	11.778	7.32891	14.3626	11.7919	7.47736	11.8107	32.0604	40.2473	53.1306	6.71167	7.41058	11.0075	16.5503	1.90309	0.384634	4.94778
NC_000020.11	44355699	44434596	+	8706	gene-HNF4A	HNF4A	protein_coding	3172	hepatocyte nuclear factor 4 alpha	0	0	0	1	4	2	4	2	2	1	2	2	30	8	14	4	4	9	0	0	0	0.970222	3.159	1.69863	3.36514	1.62865	2.87252	0.90707	1.49547	1.96845	73.9856	11.1027	15.4964	3.35583	3.29359	11.0075	7.5726	3.17476	0.642029	4.94489
NC_000013.11	46831546	46898082	-	5546	gene-HTR2A	HTR2A	protein_coding	3356	5-hydroxytryptamine receptor 2A	6	7	7	46	82	83	178	110	85	5	11	2	10	18	21	238	233	163	4.69668	7.12999	6.01716	44.6302	64.7596	70.493	149.749	89.5756	122.082	4.53535	8.2251	1.96845	24.6619	24.9811	23.2447	199.672	191.852	199.358	68.7572	1.92869	0.390091	4.9442
NC_000023.11	109732511	109734958	+	2448	gene-LOC105373311	LOC105373311	lncRNA	105373311	uncharacterized LOC105373311	50	38	28	18	29	25	20	13	12	11	6	7	10	21	36	10	13	8	39.139	38.7057	24.0687	17.464	22.9028	21.2328	16.8257	10.5862	17.2351	9.97777	4.48642	6.88958	24.6619	29.1446	39.848	8.38958	10.7042	9.78442	19.5581	1.97332	0.399509	4.93936
NC_000020.11	52972358	53495330	+	12768	gene-TSHZ2	TSHZ2	protein_coding	128553	teashirt zinc finger homeobox 2	240	186	192	433	442	449	545	613	315	146	92	70	80	134	190	764	841	343	187.867	189.454	165.042	420.106	349.07	381.341	458.5	499.18	452.421	132.432	68.7917	68.8958	197.295	185.97	210.309	640.964	692.478	419.507	317.757	1.10671	0.224089	4.93869
NC_000015.10	60004311	60007444	+	2871	gene-FOXB1	FOXB1	protein_coding	27023	forkhead box B1	19	7	10	12	20	18	16	16	12	9	4	7	29	20	21	6	4	2	14.8728	7.12999	8.59595	11.6427	15.795	15.2876	13.4605	13.0292	17.2351	8.16363	2.99094	6.88958	71.5194	27.7567	23.2447	5.03375	3.29359	2.4461	14.9104	2.35436	0.47687	4.9371
NC_000001.11	42925353	42958868	-	3384	gene-SLC2A1	SLC2A1	protein_coding	6513	solute carrier family 2 member 1	1222	762	1000	626	853	763	635	540	324	387	448	381	396	566	378	401	426	258	956.556	776.151	859.595	607.359	673.658	648.026	534.215	439.735	465.347	351.036	334.986	374.99	976.61	785.516	418.404	336.422	350.768	315.548	566.94	1.00571	0.203716	4.93685
NC_000011.10	131370615	132336822	+	10175	gene-NTM	NTM	protein_coding	50863	neurotrimin	876	576	448	135	187	158	134	163	70	766	598	528	126	192	207	96	111	67	685.715	586.697	385.098	130.98	147.683	134.191	112.732	132.735	100.538	694.816	447.146	519.671	310.74	266.465	229.126	80.54	91.3972	81.9445	285.456	-1.03029	0.209027	-4.929
NC_000003.12	185076838	185153060	-	7159	gene-C3orf70	C3orf70	protein_coding	285382	chromosome 3 open reading frame 70	11	16	16	17	35	24	7	16	7	14	6	5	26	24	30	30	24	9	8.61057	16.2971	13.7535	16.4938	27.6413	20.3835	5.88899	13.0292	10.0538	12.699	4.48642	4.92113	64.1209	33.3081	33.2067	25.1687	19.7615	11.0075	18.9351	2.21778	0.450058	4.92777
NC_000008.11	52110838	52409879	-	13527	gene-ST18	ST18	protein_coding	9705	ST18 C2H2C-type zinc finger transcription factor	19	9	12	13	22	20	19	21	16	26	23	11	58	59	47	22	76	20	14.8728	9.16713	10.3151	12.6129	17.3745	16.9863	15.9844	17.1008	22.9801	23.5838	17.1979	10.8265	143.039	81.8824	52.0238	18.4571	62.5782	24.461	31.7469	2.14049	0.434406	4.92739
NC_000005.10	85549391	85550153	+	763	gene-LOC645181	LOC645181	pseudogene	645181	PDGFA associated protein 1 pseudogene	8	10	8	15	12	10	13	11	7	11	12	6	14	22	38	23	15	12	6.26223	10.1857	6.87676	14.5533	9.47701	8.49313	10.9367	8.95756	10.0538	9.97777	8.97283	5.90536	34.5266	30.5324	42.0618	19.296	12.351	14.6766	14.672	1.93249	0.392474	4.92386
NC_000001.11	215622891	216423448	-	20244	gene-USH2A	USH2A	protein_coding	7399	usherin	3	2	2	6	9	11	11	10	7	10	5	2	56	18	17	12	10	18	2.34834	2.03714	1.71919	5.82133	7.10776	9.34244	9.25413	8.14323	10.0538	9.0707	3.73868	1.96845	138.106	24.9811	18.8171	10.0675	8.23398	22.0149	16.2681	2.83029	0.57506	4.92174
NC_000009.12	108245476	108282732	-	11645	gene-LOC105376212	LOC105376212	lncRNA	105376212	uncharacterized LOC105376212	3	2	3	6	3	4	9	4	5	3	0	2	29	8	14	3	3	7	2.34834	2.03714	2.57878	5.82133	2.36925	3.39725	7.57156	3.25729	7.18129	2.72121	0	1.96845	71.5194	11.1027	15.4964	2.51687	2.47019	8.56137	8.49549	3.07274	0.625368	4.91349
NC_000007.14	137227341	137343733	-	2014	gene-PTN	PTN	protein_coding	5764	pleiotrophin	81	59	47	67	74	75	72	87	29	14	15	9	16	31	42	182	234	62	63.4051	60.0957	40.401	65.0048	58.4416	63.6985	60.5725	70.8461	41.6515	12.699	11.216	8.85804	39.459	43.0229	46.4893	152.69	192.675	75.8293	61.5031	1.79112	0.364813	4.9097
NC_000001.11	15236521	15403010	+	12119	gene-FHAD1	FHAD1	protein_coding	114827	forkhead associated phosphopeptide binding domain 1	40	39	51	30	30	29	13	20	9	24	33	22	55	48	63	13	13	28	31.3112	39.7242	43.8393	29.1066	23.6925	24.6301	10.9367	16.2865	12.9263	21.7697	24.6753	21.653	135.64	66.6162	69.734	10.9065	10.7042	34.2455	34.911	1.81759	0.370231	4.90934
NC_000023.11	27468941	27749942	+	6098	gene-DCAF8L2	DCAF8L2	protein_coding	347442	DDB1 and CUL4 associated factor 8 like 2	1	1	0	0	0	0	1	0	0	0	0	1	20	16	5	0	1	3	0.782779	1.01857	0	0	0	0	0.841284	0	0	0	0	0.984226	49.3237	22.2054	5.53444	0	0.823398	3.66916	4.73239	3.31361	0.675475	4.9056
NC_000013.11	76712108	76806107	-	5494	gene-LOC105370265	LOC105370265	lncRNA	105370265	uncharacterized LOC105370265	2	3	0	6	5	6	5	5	5	2	1	2	8	9	20	5	6	4	1.56556	3.05571	0	5.82133	3.94875	5.09588	4.20642	4.07162	7.18129	1.81414	0.747736	1.96845	19.7295	12.4905	22.1378	4.19479	4.94039	4.89221	5.99234	2.79357	0.569599	4.90445
NC_000004.12	87473335	87529376	-	2994	gene-SPARCL1	SPARCL1	protein_coding	8404	SPARC like 1	9	11	6	23	25	28	133	111	57	3	3	4	14	19	9	116	58	85	7.04501	11.2043	5.15757	22.3151	19.7438	23.7808	111.891	90.3899	81.8667	2.72121	2.24321	3.9369	34.5266	26.3689	9.962	97.3192	47.7571	103.959	39.0105	2.32221	0.473551	4.90381
NC_000005.10	126776623	126837020	+	6476	gene-LMNB1	LMNB1	protein_coding	4001	lamin B1	149	97	118	119	158	153	169	161	58	114	104	90	160	147	174	62	93	22	116.634	98.8013	101.432	115.456	124.781	129.945	142.177	131.106	83.3029	103.406	77.7646	88.5804	394.59	204.012	192.599	52.0154	76.576	26.9072	125.56	1.4616	0.298374	4.89855
NC_000005.10	140647844	140647926	+	83	gene-MIR3655	MIR3655	miRNA	100500820	microRNA 3655	62	51	81	46	72	52	41	71	44	56	65	63	32	120	175	68	70	40	48.5323	51.9471	69.6272	44.6302	56.8621	44.1643	34.4926	57.817	63.1953	50.7959	48.6028	62.0062	78.918	166.54	193.705	57.0492	57.6379	48.9221	68.6359	1.41051	0.287958	4.89831
NC_000005.10	40909497	40984643	+	5716	gene-C7	C7	protein_coding	730	complement C7	0	1	0	6	8	4	52	37	40	2	3	1	21	9	7	168	221	121	0	1.01857	0	5.82133	6.31801	3.39725	43.7468	30.13	57.4503	1.81414	2.24321	0.984226	51.7899	12.4905	7.74822	140.945	181.971	147.989	38.6588	2.67339	0.545939	4.89687
NC_000007.14	149125693	149125986	-	294	gene-RN7SL521P	RN7SL521P	pseudogene	106479413	RNA%2C 7SL%2C cytoplasmic 521%2C pseudogene	44	57	91	38	39	35	36	45	13	63	97	74	125	130	123	44	45	37	34.4423	58.0585	78.2231	36.8684	30.8003	29.726	30.2862	36.6446	18.6713	57.1454	72.5304	72.8327	308.273	180.419	136.147	36.9142	37.0529	45.2529	72.2383	1.52267	0.311226	4.89248
NC_000005.10	163460632	163491941	+	3016	gene-HMMR	HMMR	protein_coding	3161	hyaluronan mediated motility receptor	38	14	31	32	47	24	40	43	19	6	8	9	17	19	26	7	8	7	29.7456	14.26	26.6474	31.0471	37.1183	20.3835	33.6514	35.0159	27.2889	5.44242	5.98189	8.85804	41.9252	26.3689	28.7791	5.87271	6.58718	8.56137	21.863	1.98869	0.406514	4.89206
NC_000008.11	27771974	27819660	+	15316	gene-ESCO2	ESCO2	protein_coding	157570	establishment of sister chromatid cohesion N-acetyltransferase 2	9	12	10	14	14	22	25	16	12	6	4	2	22	17	12	6	8	8	7.04501	12.2228	8.59595	13.5831	11.0565	18.6849	21.0321	13.0292	17.2351	5.44242	2.99094	1.96845	54.2561	23.5932	13.2827	5.03375	6.58718	9.78442	13.6347	2.49096	0.509176	4.89214
NC_000015.10	99971437	100341975	-	38681	gene-ADAMTS17	ADAMTS17	protein_coding	170691	ADAM metallopeptidase with thrombospondin type 1 motif 17	7	6	7	10	18	20	30	32	21	18	31	15	108	33	47	34	58	50	5.47945	6.11142	6.01716	9.70222	14.2155	16.9863	25.2385	26.0584	30.1614	16.3273	23.1798	14.7634	266.348	45.7986	52.0238	28.5246	47.7571	61.1526	38.6581	2.34952	0.480901	4.88566
NC_000019.10	58498333	58511992	-	2569	gene-SLC27A5	SLC27A5	protein_coding	10998	solute carrier family 27 member 5	12	18	11	12	17	19	11	16	6	11	13	6	19	25	28	20	21	10	9.39335	18.3343	9.45554	11.6427	13.4258	16.1369	9.25413	13.0292	8.61755	9.97777	9.72057	5.90536	46.8576	34.6959	30.9929	16.7792	17.2914	12.2305	16.3189	1.90527	0.390412	4.88014
NC_000006.12	159780250	159780381	-	132	gene-SNORA20	SNORA20	snoRNA	677806	small nucleolar RNA%2C H/ACA box 20	70	41	70	44	35	34	32	16	22	43	62	37	1	7	8	24	42	39	54.7945	41.7614	60.1716	42.6898	27.6413	28.8766	26.9211	13.0292	31.5977	39.004	46.3596	36.4164	2.46619	9.71486	8.85511	20.135	34.5827	47.699	31.8176	-2.06538	0.423685	-4.87481
NC_000002.12	166888480	167259753	+	12941	gene-XIRP2	XIRP2	protein_coding	129446	xin actin binding repeat containing 2	2	0	1	35	77	44	84	67	82	3	5	3	27	7	18	136	93	89	1.56556	0	0.859595	33.9578	60.8108	37.3698	70.6679	54.5597	117.773	2.72121	3.73868	2.95268	66.5871	9.71486	19.924	114.098	76.576	108.852	43.4849	2.51156	0.515771	4.86952
NC_000019.10	1753506	1780988	+	7185	gene-ONECUT3	ONECUT3	protein_coding	390874	one cut homeobox 3	12	12	10	8	11	9	5	13	10	9	6	3	28	20	23	13	4	9	9.39335	12.2228	8.59595	7.76177	8.68726	7.64382	4.20642	10.5862	14.3626	8.16363	4.48642	2.95268	69.0532	27.7567	25.4584	10.9065	3.29359	11.0075	13.6966	2.46019	0.505718	4.86474
NC_000016.10	55655988	55706192	+	7733	gene-SLC6A2	SLC6A2	protein_coding	6530	solute carrier family 6 member 2	1	0	1	3	10	9	56	47	43	1	2	3	27	3	17	87	120	60	0.782779	0	0.859595	2.91066	7.89751	7.64382	47.1119	38.2732	61.7591	0.90707	1.49547	2.95268	66.5871	4.16351	18.8171	72.9894	98.8077	73.3831	28.1857	2.80777	0.578031	4.85748
NC_000010.11	121133016	121133754	-	739	gene-RPL19P16	RPL19P16	pseudogene	646255	ribosomal protein L19 pseudogene 16	4	4	10	7	5	8	5	2	4	6	9	7	12	31	32	10	4	6	3.13112	4.07428	8.59595	6.79155	3.94875	6.7945	4.20642	1.62865	5.74503	5.44242	6.72963	6.88958	29.5942	43.0229	35.4204	8.38958	3.29359	7.33831	10.6132	2.24496	0.462373	4.85531
NC_000011.10	62853904	62853968	-	65	gene-SNORD29	SNORD29	snoRNA	9297	small nucleolar RNA%2C C/D box 29	68	41	100	32	22	22	28	13	14	46	47	41	0	4	9	28	24	8	53.229	41.7614	85.9595	31.0471	17.3745	18.6849	23.556	10.5862	20.1076	41.7252	35.1436	40.3533	0	5.55135	9.962	23.4908	19.7615	9.78442	27.1155	-2.24427	0.462826	-4.84905
NC_000018.10	5542829	5563158	+	3303	gene-LOC107985145	LOC107985145	lncRNA	107985145	uncharacterized LOC107985145	12	13	3	30	26	18	7	20	14	3	4	2	5	26	28	8	5	3	9.39335	13.2414	2.57878	29.1066	20.5335	15.2876	5.88899	16.2865	20.1076	2.72121	2.99094	1.96845	12.3309	36.0838	30.9929	6.71167	4.11699	3.66916	13.0006	2.63958	0.544837	4.84471
NC_000016.10	88100931	88440753	+	14011	gene-ZNF469	ZNF469	protein_coding	84627	zinc finger protein 469	361	288	323	159	177	158	81	108	53	627	538	404	124	132	110	90	115	57	282.583	293.348	277.649	154.265	139.786	134.191	68.144	87.9469	76.1217	568.733	402.282	397.627	305.807	183.194	121.758	75.5062	94.6908	69.714	207.408	-1.16229	0.240097	-4.84093
NC_000012.12	7060718	7071032	+	2769	gene-C1S	C1S	protein_coding	716	complement C1s	8002	5962	5197	8462	9789	9114	10577	9250	6558	1638	1859	1430	615	2859	4223	9896	11895	7616	6263.8	6072.72	4467.31	8210.02	7730.87	7740.64	8898.26	7532.49	9418.98	1485.78	1390.04	1407.44	1516.71	3967.83	4674.39	8302.33	9794.32	9314.77	6010.48	1.20357	0.248658	4.84027
NC_000008.11	96235293	96239196	+	1814	gene-UQCRB-AS1	UQCRB-AS1	lncRNA	101927039	UQCRB antisense RNA 1	3	4	3	5	2	6	7	6	3	5	3	2	5	23	24	7	8	8	2.34834	4.07428	2.57878	4.85111	1.5795	5.09588	5.88899	4.88594	4.30877	4.53535	2.24321	1.96845	12.3309	31.9203	26.5653	5.87271	6.58718	9.78442	7.63441	2.55744	0.529118	4.83341
NC_000006.12	127696628	127918595	-	61357	gene-THEMIS	THEMIS	protein_coding	387357	thymocyte selection associated	4	2	5	4	11	4	14	2	4	11	8	6	86	26	28	12	9	24	3.13112	2.03714	4.29797	3.88089	8.68726	3.39725	11.778	1.62865	5.74503	9.97777	5.98189	5.90536	212.092	36.0838	30.9929	10.0675	7.41058	29.3533	21.8027	2.86687	0.59319	4.83297
NC_000014.9	64945816	64972336	-	3788	gene-RAB15	RAB15	protein_coding	376267	RAB15%2C member RAS oncogene family	48	63	29	139	160	153	109	148	69	38	23	34	40	48	74	305	314	149	37.5734	64.1699	24.9282	134.861	126.36	129.945	91.7	120.52	99.1018	34.4687	17.1979	33.4637	98.6475	66.6162	81.9097	255.882	258.547	182.235	103.229	1.45088	0.300233	4.83253
NC_000007.14	36852906	37449326	-	14684	gene-ELMO1	ELMO1	protein_coding	9844	engulfment and cell motility 1	19	17	15	61	79	100	346	280	216	28	19	17	78	33	33	321	384	215	14.8728	17.3157	12.8939	59.1835	62.3903	84.9313	291.084	228.011	310.232	25.398	14.207	16.7318	192.363	45.7986	36.5273	269.306	316.185	262.956	125.577	1.98402	0.411357	4.82311
NC_000002.12	168422431	168482121	-	30695	gene-LOC102724081	LOC102724081	lncRNA	102724081	uncharacterized LOC102724081	5	4	2	5	7	7	7	5	2	4	5	6	48	11	23	11	6	17	3.9139	4.07428	1.71919	4.85111	5.52826	5.94519	5.88899	4.07162	2.87252	3.62828	3.73868	5.90536	118.377	15.2662	25.4584	9.22854	4.94039	20.7919	13.6778	2.79708	0.581292	4.81184
NC_000001.11	149852608	149853125	+	518	gene-H3C15	H3C15	protein_coding	333932	H3 clustered histone 15	10	7	11	12	12	12	8	14	0	14	17	11	29	29	44	8	12	4	7.82779	7.12999	9.45554	11.6427	9.47701	10.1918	6.73027	11.4005	0	12.699	12.7115	10.8265	71.5194	40.2473	48.7031	6.71167	9.88077	4.89221	16.2248	1.94166	0.403902	4.80726
NC_000003.12	117483321	117539755	+	30247	gene-LOC105374056	LOC105374056	lncRNA	105374056	uncharacterized LOC105374056	4	1	3	3	8	8	2	2	1	3	2	6	51	20	12	8	6	22	3.13112	1.01857	2.57878	2.91066	6.31801	6.7945	1.68257	1.62865	1.43626	2.72121	1.49547	5.90536	125.776	27.7567	13.2827	6.71167	4.94039	26.9072	13.4997	2.98928	0.621992	4.80598
NC_000016.10	10866206	10943021	+	20597	gene-CIITA	CIITA	protein_coding	4261	class II major histocompatibility complex transactivator	7	5	9	91	92	127	271	396	194	20	19	7	38	24	31	146	228	126	5.47945	5.09285	7.73635	88.2902	72.6571	107.863	227.988	322.472	278.634	18.1414	14.207	6.88958	93.7151	33.3081	34.3135	122.488	187.735	154.105	98.9508	1.76632	0.367785	4.80258
NC_000002.12	189879562	190203484	+	5123	gene-C2orf88	C2orf88	protein_coding	84281	chromosome 2 open reading frame 88	9	15	8	62	70	59	317	206	184	20	14	16	12	30	60	358	499	254	7.04501	15.2786	6.87676	60.1537	55.2826	50.1095	266.687	167.751	264.271	18.1414	10.4683	15.7476	29.5942	41.6351	66.4133	300.347	410.876	310.655	116.519	1.58069	0.329198	4.80163
NC_000017.11	3723903	3726699	+	2797	gene-HASPIN	HASPIN	protein_coding	83903	histone H3 associated protein kinase	9	11	16	12	15	16	11	15	8	7	13	9	19	25	25	6	8	5	7.04501	11.2043	13.7535	11.6427	11.8463	13.589	9.25413	12.2149	11.4901	6.34949	9.72057	8.85804	46.8576	34.6959	27.6722	5.03375	6.58718	6.11526	14.1072	1.90392	0.39652	4.80157
NC_000001.11	75787889	75787972	+	84	gene-SNORD45A	SNORD45A	snoRNA	26805	small nucleolar RNA%2C C/D box 45A	77	82	68	57	39	33	13	10	21	57	78	45	2	10	10	42	30	21	60.274	83.5228	58.4524	55.3026	30.8003	28.0273	10.9367	8.14323	30.1614	51.703	58.3234	44.2902	4.93237	13.8784	11.0689	35.2362	24.7019	25.6841	35.3022	-2.0101	0.419005	-4.79732
NC_000020.11	56142463	56169781	-	1834	gene-LOC105372680	LOC105372680	lncRNA	105372680	uncharacterized LOC105372680	3	4	1	22	18	22	10	10	8	0	1	0	7	9	6	1	1	1	2.34834	4.07428	0.859595	21.3449	14.2155	18.6849	8.41284	8.14323	11.4901	0	0.747736	0	17.2633	12.4905	6.64133	0.838958	0.823398	1.22305	7.20011	2.92071	0.608866	4.79697
NC_000010.11	90740823	90858039	-	3493	gene-HTR7	HTR7	protein_coding	3363	5-hydroxytryptamine receptor 7	100	74	124	34	38	40	6	6	2	107	104	84	12	28	28	18	8	8	78.2779	75.3742	106.59	32.9875	30.0105	33.9725	5.0477	4.88594	2.87252	97.0565	77.7646	82.675	29.5942	38.8594	30.9929	15.1012	6.58718	9.78442	42.1352	-1.32361	0.276052	-4.79478
NC_000006.12	46852522	46954939	-	6214	gene-ADGRF5	ADGRF5	protein_coding	221395	adhesion G protein-coupled receptor F5	164	98	157	50	60	55	31	17	5	84	85	74	53	123	164	24	42	31	128.376	99.8199	134.956	48.5111	47.3851	46.7122	26.0798	13.8435	7.18129	76.1939	63.5576	72.8327	130.708	170.704	181.53	20.135	34.5827	37.9146	74.5013	1.1647	0.24293	4.79439
NC_000007.14	144186083	144195879	-	2655	gene-ARHGEF35	ARHGEF35	protein_coding	445328	Rho guanine nucleotide exchange factor 35	19	20	18	13	18	12	9	14	7	10	14	9	19	21	33	8	7	8	14.8728	20.3714	15.4727	12.6129	14.2155	10.1918	7.57156	11.4005	10.0538	9.0707	10.4683	8.85804	46.8576	29.1446	36.5273	6.71167	5.76379	9.78442	15.5527	1.79994	0.3757	4.79091
NC_000005.10	77784803	77786597	+	1795	gene-ACTBP2	ACTBP2	pseudogene	62	ACTB pseudogene 2	6	13	12	2	8	12	7	6	5	4	6	3	13	23	23	5	8	12	4.69668	13.2414	10.3151	1.94044	6.31801	10.1918	5.88899	4.88594	7.18129	3.62828	4.48642	2.95268	32.0604	31.9203	25.4584	4.19479	6.58718	14.6766	10.5903	2.4832	0.518357	4.79051
NC_000002.12	113325038	113426065	+	1862	gene-LINC02966	LINC02966	lncRNA	101927400	long intergenic non-protein coding RNA 2966	39	24	25	28	31	18	12	24	9	7	6	6	7	20	35	15	16	5	30.5284	24.4457	21.4899	27.1662	24.4823	15.2876	10.0954	19.5438	12.9263	6.34949	4.48642	5.90536	17.2633	27.7567	38.7411	12.5844	13.1744	6.11526	17.6857	2.08923	0.436491	4.78643
NC_000007.14	36389862	36453791	+	4785	gene-ANLN	ANLN	protein_coding	54443	anillin%2C actin binding protein	82	71	85	73	107	79	106	86	54	65	71	67	82	88	91	25	33	12	64.1879	72.3185	73.0656	70.8262	84.5034	67.0957	89.1761	70.0318	77.5579	58.9596	53.0893	65.9432	202.227	122.13	100.727	20.974	27.1721	14.6766	74.1479	1.17956	0.246492	4.78539
NC_000005.10	131658440	131660199	-	1760	gene-ACTBP4	ACTBP4	pseudogene	64	ACTB pseudogene 4	35	26	24	31	22	30	23	34	14	45	54	32	2	7	10	27	29	13	27.3973	26.4828	20.6303	30.0769	17.3745	25.4794	19.3495	27.687	20.1076	40.8182	40.3778	31.4952	4.93237	9.71486	11.0689	22.6519	23.8785	15.8997	23.079	-1.83118	0.382678	-4.78518
NC_000019.10	11145493	11155782	-	2622	gene-SPC24	SPC24	protein_coding	147841	SPC24 component of NDC80 kinetochore complex	30	22	30	18	41	38	39	48	15	18	20	14	26	34	37	10	12	6	23.4834	22.4085	25.7878	17.464	32.3798	32.2739	32.8101	39.0875	21.5439	16.3273	14.9547	13.7792	64.1209	47.1865	40.9549	8.38958	9.88077	7.33831	26.1206	1.60885	0.336241	4.78482
NC_000022.11	15690026	15721631	+	2037	gene-POTEH	POTEH	protein_coding	23784	POTE ankyrin domain family member H	0	1	0	1	4	2	2	1	0	1	3	2	21	11	12	4	4	4	0	1.01857	0	0.970222	3.159	1.69863	1.68257	0.814323	0	0.90707	2.24321	1.96845	51.7899	15.2662	13.2827	3.35583	3.29359	4.89221	5.90792	2.97531	0.621888	4.78432
NC_000002.12	75223482	75308701	-	46344	gene-LOC107985900	LOC107985900	lncRNA	107985900	uncharacterized LOC107985900	17	13	16	21	32	35	42	15	17	8	10	3	66	15	22	9	18	26	13.3072	13.2414	13.7535	20.3747	25.272	29.726	35.3339	12.2149	24.4164	7.25656	7.47736	2.95268	162.768	20.8176	24.3515	7.55062	14.8212	31.7994	25.9686	2.70383	0.565159	4.78419
NC_000019.10	18612870	18621039	+	1621	gene-TMEM59L	TMEM59L	protein_coding	25789	transmembrane protein 59 like	244	116	160	191	298	238	373	282	182	224	184	180	11	44	90	640	594	329	190.998	118.154	137.535	185.312	235.346	202.136	313.799	229.639	261.399	203.184	137.583	177.161	27.1281	61.0648	99.62	536.933	489.098	402.384	222.693	-1.31811	0.275553	-4.7835
NC_000002.12	215546208	215693770	+	5376	gene-LOC102724861	LOC102724861	lncRNA	102724861	uncharacterized LOC102724861	3	2	2	3	8	8	1	2	0	1	1	1	15	9	11	2	1	6	2.34834	2.03714	1.71919	2.91066	6.31801	6.7945	0.841284	1.62865	0	0.90707	0.747736	0.984226	36.9928	12.4905	12.1758	1.67792	0.823398	7.33831	5.48531	3.02951	0.633466	4.78243
NC_000005.10	18049535	18049915	+	381	gene-RPL36AP21	RPL36AP21	pseudogene	100271332	ribosomal protein L36a pseudogene 21	14	16	20	12	16	14	10	16	11	9	15	16	14	36	37	12	11	10	10.9589	16.2971	17.1919	11.6427	12.636	11.8904	8.41284	13.0292	15.7988	8.16363	11.216	15.7476	34.5266	49.9621	40.9549	10.0675	9.05738	12.2305	17.2102	1.73669	0.36316	4.78217
NC_000016.10	67277580	67289480	+	5694	gene-PLEKHG4	PLEKHG4	protein_coding	25894	pleckstrin homology and RhoGEF domain containing G4	160	150	134	166	226	207	72	117	41	186	188	139	30	52	66	34	46	22	125.245	152.786	115.186	161.057	178.484	175.808	60.5725	95.2758	58.8866	168.715	140.574	136.807	73.9856	72.1675	73.0546	28.5246	37.8763	26.9072	104.551	-1.00356	0.209869	-4.78186
NC_000018.10	2571557	2616635	+	2126	gene-NDC80	NDC80	protein_coding	10403	NDC80 kinetochore complex component	21	13	18	23	40	28	28	24	18	13	9	12	27	26	24	7	12	8	16.4384	13.2414	15.4727	22.3151	31.59	23.7808	23.556	19.5438	25.8526	11.7919	6.72963	11.8107	66.5871	36.0838	26.5653	5.87271	9.88077	9.78442	20.9387	1.85994	0.389033	4.78094
NC_000010.11	32982551	33082102	+	1031	gene-ITGB1-DT	ITGB1-DT	lncRNA	101929475	ITGB1 divergent transcript	12	8	9	12	21	17	7	5	3	9	10	5	12	20	32	4	8	5	9.39335	8.14856	7.73635	11.6427	16.5848	14.4383	5.88899	4.07162	4.30877	8.16363	7.47736	4.92113	29.5942	27.7567	35.4204	3.35583	6.58718	6.11526	11.7558	1.97885	0.413962	4.78028
NC_000011.10	103907189	104164147	-	3838	gene-PDGFD	PDGFD	protein_coding	80310	platelet derived growth factor D	5	2	2	22	29	24	154	124	68	3	2	3	10	14	7	264	242	190	3.9139	2.03714	1.71919	21.3449	22.9028	20.3835	129.558	100.976	97.6655	2.72121	1.49547	2.95268	24.6619	19.4297	7.74822	221.485	199.262	232.38	61.8132	2.15299	0.450545	4.77864
NC_000013.11	112067149	112071706	+	4558	gene-SOX1	SOX1	protein_coding	6656	SRY-box transcription factor 1	65	41	42	79	108	86	82	124	70	5	3	5	14	14	12	4	4	6	50.8806	41.7614	36.103	76.6475	85.2931	73.0409	68.9853	100.976	100.538	4.53535	2.24321	4.92113	34.5266	19.4297	13.2827	3.35583	3.29359	7.33831	40.3974	2.04274	0.42819	4.77063
NC_000002.12	84915763	84916702	+	940	gene-RPS2P17	RPS2P17	pseudogene	400963	ribosomal protein S2 pseudogene 17	26	28	28	39	41	36	26	31	20	29	39	37	20	61	79	34	35	28	20.3523	28.52	24.0687	37.8386	32.3798	30.5753	21.8734	25.244	28.7252	26.305	29.1617	36.4164	49.3237	84.6581	87.4442	28.5246	28.8189	34.2455	36.3597	1.27032	0.266746	4.76228
NC_000008.11	143267445	143276931	+	1335	gene-GLI4	GLI4	protein_coding	2738	GLI family zinc finger 4	56	49	50	47	70	76	70	118	57	61	92	80	5	22	24	90	75	54	43.8356	49.9099	42.9797	45.6004	55.2826	64.5478	58.8899	96.0902	81.8667	55.3313	68.7917	78.7381	12.3309	30.5324	26.5653	75.5062	61.7548	66.0448	56.3666	-1.37493	0.288884	-4.75944
NC_000010.11	104031286	104085880	-	5612	gene-COL17A1	COL17A1	protein_coding	1308	collagen type XVII alpha 1 chain	2	2	1	2	5	3	6	4	2	5	4	4	50	12	17	7	4	14	1.56556	2.03714	0.859595	1.94044	3.94875	2.54794	5.0477	3.25729	2.87252	4.53535	2.99094	3.9369	123.309	16.654	18.8171	5.87271	3.29359	17.1227	12.2561	2.89366	0.60822	4.75759
NC_000006.12	149963943	149973715	+	4559	gene-ULBP1	ULBP1	protein_coding	80329	UL16 binding protein 1	56	48	84	30	45	28	13	19	11	110	157	103	21	24	27	25	20	5	43.8356	48.8914	72.206	29.1066	35.5388	23.7808	10.9367	15.4721	15.7988	99.7777	117.395	101.375	51.7899	33.3081	29.886	20.974	16.468	6.11526	42.9253	-1.46656	0.308483	-4.75409
NC_000003.12	188997227	189325304	+	29073	gene-TPRG1	TPRG1	protein_coding	285386	tumor protein p63 regulated 1	127	70	78	94	87	83	254	270	141	23	33	21	49	31	40	278	295	168	99.413	71.2999	67.0484	91.2008	68.7083	70.493	213.686	219.867	202.512	20.8626	24.6753	20.6687	120.843	43.0229	44.2755	233.23	242.902	205.473	114.455	1.46043	0.307334	4.75193
NC_000015.10	87859751	88256739	-	34767	gene-NTRK3	NTRK3	protein_coding	4916	neurotrophic receptor tyrosine kinase 3	34	38	31	40	82	62	95	95	41	15	18	15	64	39	24	212	299	73	26.6145	38.7057	26.6474	38.8089	64.7596	52.6574	79.922	77.3607	58.8866	13.6061	13.4593	14.7634	157.836	54.1256	26.5653	177.859	246.196	89.2828	69.892	2.12901	0.448068	4.75152
NC_000017.11	42572310	42577831	-	1980	gene-PSMC3IP	PSMC3IP	protein_coding	29893	PSMC3 interacting protein	54	59	78	46	76	68	68	106	40	34	68	28	65	56	81	48	48	31	42.2701	60.0957	67.0484	44.6302	60.0211	57.7533	57.2073	86.3183	57.4503	30.8404	50.8461	27.5583	160.302	77.7189	89.658	40.27	39.5231	37.9146	60.4126	1.45593	0.306439	4.75112
NC_000011.10	20008848	20024484	-	15513	gene-LOC124902644	LOC124902644	lncRNA	124902644	uncharacterized LOC124902644	3	2	2	4	6	4	2	4	1	3	3	4	41	23	15	2	2	17	2.34834	2.03714	1.71919	3.88089	4.73851	3.39725	1.68257	3.25729	1.43626	2.72121	2.24321	3.9369	101.114	31.9203	16.6033	1.67792	1.6468	20.7919	11.5085	2.98358	0.628067	4.75041
NC_000009.12	97238426	97377295	+	6963	gene-SUGT1P4-STRA6LP-CCDC180	SUGT1P4-STRA6LP-CCDC180	lncRNA	57653	SUGT1P4-STRA6LP-CCDC180 readthrough	44	44	39	66	47	68	56	94	47	30	43	27	34	42	79	37	42	29	34.4423	44.8171	33.5242	64.0346	37.1183	57.7533	47.1119	76.5464	67.5041	27.2121	32.1527	26.5741	83.8504	58.2892	87.4442	31.0415	34.5827	35.4685	48.8593	1.34329	0.282787	4.75019
NC_000011.10	76752661	76758300	+	1046	gene-LOC105369397	LOC105369397	lncRNA	105369397	uncharacterized LOC105369397	0	0	1	0	0	1	2	2	0	0	2	0	21	7	7	4	2	3	0	0	0.859595	0	0	0.849313	1.68257	1.62865	0	0	1.49547	0	51.7899	9.71486	7.74822	3.35583	1.6468	3.66916	4.69113	3.19861	0.673612	4.74845
NC_000004.12	153344649	153415118	+	3909	gene-MND1	MND1	protein_coding	84057	meiotic nuclear divisions 1	12	12	11	11	24	11	18	22	14	5	5	4	14	14	18	9	6	5	9.39335	12.2228	9.45554	10.6724	18.954	9.34244	15.1431	17.9151	20.1076	4.53535	3.73868	3.9369	34.5266	19.4297	19.924	7.55062	4.94039	6.11526	12.6613	2.18186	0.459676	4.74653
NC_000019.10	14053367	14062076	-	2608	gene-PALM3	PALM3	protein_coding	342979	paralemmin 3	7	4	5	5	5	3	7	1	3	3	6	5	40	9	24	7	7	8	5.47945	4.07428	4.29797	4.85111	3.94875	2.54794	5.88899	0.814323	4.30877	2.72121	4.48642	4.92113	98.6475	12.4905	26.5653	5.87271	5.76379	9.78442	11.5258	2.74611	0.578701	4.7453
NC_000003.12	52495338	52524495	+	8093	gene-STAB1	STAB1	protein_coding	23166	stabilin 1	7	7	2	10	13	12	10	15	11	4	9	5	38	13	22	10	15	16	5.47945	7.12999	1.71919	9.70222	10.2668	10.1918	8.41284	12.2149	15.7988	3.62828	6.72963	4.92113	93.7151	18.0419	24.3515	8.38958	12.351	19.5688	15.1452	2.52636	0.532859	4.74113
NC_000021.9	8239234	8243077	-	3844	gene-CDC27P9	CDC27P9	transcribed_pseudogene	102723570	cell division cycle 27 pseudogene 9	28	22	24	38	64	63	79	33	28	65	63	56	505	151	197	80	61	260	21.9178	22.4085	20.6303	36.8684	50.5441	53.5067	66.4614	26.8727	40.2152	58.9596	47.1074	55.1167	1245.42	209.563	218.057	67.1167	50.2273	317.994	144.944	2.69886	0.569715	4.73721
NC_000011.10	105025443	105036686	-	2839	gene-CASP1	CASP1	protein_coding	834	caspase 1	93	54	76	111	147	108	64	60	35	39	41	48	33	66	90	30	24	40	72.7985	55.0028	65.3292	107.695	116.093	91.7258	53.8422	48.8594	50.269	35.3757	30.6572	47.2429	81.3842	91.5972	99.62	25.1687	19.7615	48.9221	63.408	1.24175	0.262482	4.73078
NC_000004.12	13024254	13049286	-	24728	gene-LOC124900668	LOC124900668	lncRNA	124900668	uncharacterized LOC124900668	21	19	14	15	16	13	16	23	20	7	8	10	49	20	21	13	22	26	16.4384	19.3528	12.0343	14.5533	12.636	11.0411	13.4605	18.7294	28.7252	6.34949	5.98189	9.84226	120.843	27.7567	23.2447	10.9065	18.1148	31.7994	22.3228	2.41632	0.511156	4.72716
NC_000012.12	40393394	40570757	+	24726	gene-MUC19	MUC19	protein_coding	283463	mucin 19%2C oligomeric	12	5	4	21	18	16	16	24	15	14	13	11	61	27	30	14	24	25	9.39335	5.09285	3.43838	20.3747	14.2155	13.589	13.4605	19.5438	21.5439	12.699	9.72057	10.8265	150.437	37.4716	33.2067	11.7454	19.7615	30.5763	24.2832	2.31267	0.489682	4.72279
NC_000016.10	29992321	29996096	-	3048	gene-HIRIP3	HIRIP3	protein_coding	8479	HIRA interacting protein 3	97	111	107	67	90	73	96	94	42	94	166	115	108	121	210	101	108	94	75.9296	113.061	91.9766	65.0048	71.0776	61.9998	80.7633	76.5464	60.3228	85.2646	124.124	113.186	266.348	167.928	232.447	84.7348	88.927	114.967	109.7	1.00726	0.213508	4.71767
NC_000007.14	100509764	100522036	+	2510	gene-LOC107986829	LOC107986829	lncRNA	107986829	uncharacterized LOC107986829	0	1	6	0	0	0	3	0	1	1	1	1	19	18	10	0	1	1	0	1.01857	5.15757	0	0	0	2.52385	0	1.43626	0.90707	0.747736	0.984226	46.8576	24.9811	11.0689	0	0.823398	1.22305	5.4294	3.17535	0.673493	4.71474
NC_000017.11	28577574	28599025	-	3786	gene-SPAG5	SPAG5	protein_coding	10615	sperm associated antigen 5	113	90	89	90	81	115	76	122	62	78	115	74	106	115	121	40	55	26	88.454	91.6713	76.5039	87.3199	63.9698	97.671	63.9376	99.3475	89.048	70.7515	85.9897	72.8327	261.416	159.601	133.934	33.5583	45.2869	31.7994	91.8385	1.19872	0.254476	4.71054
NC_000005.10	151181052	151224092	-	3398	gene-CCDC69	CCDC69	protein_coding	26112	coiled-coil domain containing 69	312	316	247	295	360	344	781	700	450	154	145	133	52	262	344	1174	1207	801	244.227	321.868	212.32	286.215	284.31	292.164	657.043	570.026	646.316	139.689	108.422	130.902	128.242	363.613	380.77	984.937	993.841	979.665	429.143	1.1825	0.251062	4.71
NC_000010.11	95907671	96033745	+	9346	gene-CC2D2B	CC2D2B	protein_coding	387707	coiled-coil and C2 domain containing 2B	0	1	1	2	4	5	11	4	6	4	2	3	22	14	13	7	7	8	0	1.01857	0.859595	1.94044	3.159	4.24656	9.25413	3.25729	8.61755	3.62828	1.49547	2.95268	54.2561	19.4297	14.3896	5.87271	5.76379	9.78442	8.32922	2.70506	0.574476	4.70874
NC_000008.11	102528821	102529851	+	576	gene-LINC03047	LINC03047	lncRNA	107986898	long intergenic non-protein coding RNA 3047	7	13	15	6	9	3	4	2	3	2	4	2	6	30	14	2	2	1	5.47945	13.2414	12.8939	5.82133	7.10776	2.54794	3.36514	1.62865	4.30877	1.81414	2.99094	1.96845	14.7971	41.6351	15.4964	1.67792	1.6468	1.22305	7.75802	2.68381	0.570455	4.70468
NC_000012.12	131450054	131530841	-	17167	gene-LOC101929974	LOC101929974	lncRNA	101929974	uncharacterized LOC101929974	1	2	0	3	4	3	3	4	1	2	6	4	46	18	16	4	2	13	0.782779	2.03714	0	2.91066	3.159	2.54794	2.52385	3.25729	1.43626	1.81414	4.48642	3.9369	113.445	24.9811	17.7102	3.35583	1.6468	15.8997	11.4406	2.93822	0.625178	4.69982
NC_000015.10	40284256	40307935	-	6857	gene-PLCB2	PLCB2	protein_coding	5330	phospholipase C beta 2	3	8	0	8	6	8	4	0	1	6	5	3	29	28	20	9	7	12	2.34834	8.14856	0	7.76177	4.73851	6.7945	3.36514	0	1.43626	5.44242	3.73868	2.95268	71.5194	38.8594	22.1378	7.55062	5.76379	14.6766	11.513	2.7208	0.578928	4.69971
NC_000017.11	39626707	39636624	+	2253	gene-PPP1R1B	PPP1R1B	protein_coding	84152	protein phosphatase 1 regulatory inhibitor subunit 1B	3	2	1	37	62	53	89	73	55	6	1	0	24	6	10	89	111	64	2.34834	2.03714	0.859595	35.8982	48.9646	45.0136	74.8743	59.4456	78.9942	5.44242	0.747736	0	59.1885	8.32702	11.0689	74.6673	91.3972	78.2754	37.6417	2.54772	0.542158	4.69922
NC_000019.10	49388249	49417990	+	4881	gene-KASH5	KASH5	protein_coding	147872	KASH domain containing 5	1	0	0	0	3	4	2	0	2	2	2	2	41	12	10	4	3	10	0.782779	0	0	0	2.36925	3.39725	1.68257	0	2.87252	1.81414	1.49547	1.96845	101.114	16.654	11.0689	3.35583	2.47019	12.2305	9.07087	3.10967	0.662397	4.69456
NC_000001.11	172144535	172144644	-	110	gene-MIR199A2	MIR199A2	miRNA	406977	microRNA 199a-2	24	18	16	26	28	17	24	38	12	19	21	28	16	59	70	13	20	12	18.7867	18.3343	13.7535	25.2258	22.113	14.4383	20.1908	30.9443	17.2351	17.2343	15.7025	27.5583	39.459	81.8824	77.4822	10.9065	16.468	14.6766	26.7995	1.64977	0.351467	4.69396
NC_000002.12	233836702	233854535	-	5863	gene-HJURP	HJURP	protein_coding	55355	Holliday junction recognition protein	27	23	14	26	38	23	18	19	15	19	25	27	49	50	53	17	12	1	21.135	23.4271	12.0343	25.2258	30.0105	19.5342	15.1431	15.4721	21.5439	17.2343	18.6934	26.5741	120.843	69.3919	58.6651	14.2623	9.88077	1.22305	28.9052	1.81285	0.38648	4.69066
NC_000007.14	38977909	39468601	+	6542	gene-POU6F2	POU6F2	protein_coding	11281	POU class 6 homeobox 2	7	6	6	8	12	11	15	13	7	2	1	3	14	13	8	3	6	8	5.47945	6.11142	5.15757	7.76177	9.47701	9.34244	12.6193	10.5862	10.0538	1.81414	0.747736	2.95268	34.5266	18.0419	8.85511	2.51687	4.94039	9.78442	8.9316	2.60155	0.554861	4.68866
NC_000021.9	41362027	41409393	+	4844	gene-MX2	MX2	protein_coding	4600	MX dynamin like GTPase 2	1124	876	836	1192	1310	1128	894	770	832	25	32	9	30	26	50	184	227	140	879.844	892.268	718.621	1156.5	1034.57	958.025	752.108	627.029	1194.97	22.6768	23.9276	8.85804	73.9856	36.0838	55.3444	154.368	186.911	171.227	497.073	1.39937	0.298809	4.68316
NC_000003.12	186786672	186786777	+	106	gene-MIR1248	MIR1248	miRNA	100302143	microRNA 1248	63	65	79	64	37	47	23	19	12	43	74	50	5	10	13	42	34	26	49.3151	66.2071	67.908	62.0942	29.2208	39.9177	19.3495	15.4721	17.2351	39.004	55.3325	49.2113	12.3309	13.8784	14.3896	35.2362	27.9955	31.7994	35.8832	-1.65278	0.353097	-4.6808
NC_000001.11	7915871	7940839	-	6724	gene-TNFRSF9	TNFRSF9	protein_coding	3604	TNF receptor superfamily member 9	7	7	15	37	52	45	47	35	25	5	1	6	10	8	23	70	55	40	5.47945	7.12999	12.8939	35.8982	41.0671	38.2191	39.5404	28.5013	35.9064	4.53535	0.747736	5.90536	24.6619	11.1027	25.4584	58.7271	45.2869	48.9221	26.1102	2.08268	0.445846	4.67131
NC_000006.12	27814302	27814777	-	476	gene-H2AC14	H2AC14	protein_coding	8331	H2A clustered histone 14	13	6	17	15	11	18	8	6	6	12	12	13	48	26	38	6	2	8	10.1761	6.11142	14.6131	14.5533	8.68726	15.2876	6.73027	4.88594	8.61755	10.8848	8.97283	12.7949	118.377	36.0838	42.0618	5.03375	1.6468	9.78442	18.6279	2.2377	0.479101	4.67063
NC_000007.14	102913000	102945111	+	2937	gene-LRRC17	LRRC17	protein_coding	10234	leucine rich repeat containing 17	56	30	55	205	312	220	113	90	104	16	21	19	18	30	59	248	152	147	43.8356	30.5571	47.2777	198.895	246.402	186.849	95.0651	73.2891	149.371	14.5131	15.7025	18.7003	44.3914	41.6351	65.3064	208.062	125.156	179.789	99.1554	1.53258	0.328131	4.67063
NC_000022.11	19479466	19520612	+	2248	gene-CDC45	CDC45	protein_coding	8318	cell division cycle 45	12	2	9	9	11	8	14	11	6	2	8	6	26	15	26	4	14	12	9.39335	2.03714	7.73635	8.73199	8.68726	6.7945	11.778	8.95756	8.61755	1.81414	5.98189	5.90536	64.1209	20.8176	28.7791	3.35583	11.5276	14.6766	12.7618	2.46857	0.528742	4.66877
NC_000008.11	43292370	43365175	+	4038	gene-POTEA	POTEA	protein_coding	340441	POTE ankyrin domain family member A	0	0	1	1	0	1	1	0	1	0	1	0	15	9	4	3	1	3	0	0	0.859595	0.970222	0	0.849313	0.841284	0	1.43626	0	0.747736	0	36.9928	12.4905	4.42755	2.51687	0.823398	3.66916	3.70137	3.14931	0.675448	4.66255
NC_000019.10	859664	863641	+	1212	gene-CFD	CFD	protein_coding	1675	complement factor D	55	27	13	262	388	316	2323	1698	1598	18	29	13	12	36	76	2826	3602	2131	43.0529	27.5014	11.1747	254.198	306.423	268.383	1954.3	1382.72	2295.14	16.3273	21.6843	12.7949	29.5942	49.9621	84.1235	2370.9	2965.88	2606.32	816.694	1.56952	0.336973	4.65772
NC_000010.11	133641889	133643091	+	1203	gene-AGGF1P2	AGGF1P2	pseudogene	644435	angiogenic factor with G-patch and FHA domains 1 pseudogene 2	3	0	3	5	8	4	11	6	2	2	2	1	11	10	13	5	6	7	2.34834	0	2.57878	4.85111	6.31801	3.39725	9.25413	4.88594	2.87252	1.81414	1.49547	0.984226	27.1281	13.8784	14.3896	4.19479	4.94039	8.56137	6.32736	2.70659	0.581147	4.65733
NC_000019.10	47801232	47819051	-	2107	gene-TPRX1	TPRX1	protein_coding	284355	tetrapeptide repeat homeobox 1	0	0	0	0	1	1	1	0	0	2	2	1	29	12	8	6	1	4	0	0	0	0	0.789751	0.849313	0.841284	0	0	1.81414	1.49547	0.984226	71.5194	16.654	8.85511	5.03375	0.823398	4.89221	6.36401	3.10424	0.666547	4.65719
NC_000001.11	159055051	159147132	-	8267	gene-AIM2	AIM2	protein_coding	9447	absent in melanoma 2	19	21	9	9	15	10	9	11	4	2	5	0	13	9	16	6	6	9	14.8728	21.39	7.73635	8.73199	11.8463	8.49313	7.57156	8.95756	5.74503	1.81414	3.73868	0	32.0604	12.4905	17.7102	5.03375	4.94039	11.0075	10.23	2.54148	0.546727	4.64854
NC_000020.11	44466503	44466873	-	371	gene-RPL37AP1	RPL37AP1	pseudogene	140717	ribosomal protein L37a pseudogene 1	15	6	16	6	8	13	6	10	8	8	12	8	12	24	45	9	7	2	11.7417	6.11142	13.7535	5.82133	6.31801	11.0411	5.0477	8.14323	11.4901	7.25656	8.97283	7.87381	29.5942	33.3081	49.81	7.55062	5.76379	2.4461	12.8913	2.02352	0.435754	4.64372
NC_000001.11	201896456	201946548	-	3927	gene-LMOD1	LMOD1	protein_coding	25802	leiomodin 1	13	20	27	6	8	10	6	9	8	23	34	22	55	48	49	24	24	16	10.1761	20.3714	23.2091	5.82133	6.31801	8.49313	5.0477	7.32891	11.4901	20.8626	25.423	21.653	135.64	66.6162	54.2375	20.135	19.7615	19.5688	26.7863	1.73836	0.375287	4.63208
NC_000018.10	48026672	48412585	-	8510	gene-ZBTB7C	ZBTB7C	protein_coding	201501	zinc finger and BTB domain containing 7C	3	7	4	26	37	51	197	252	121	13	12	7	26	20	19	155	164	120	2.34834	7.12999	3.43838	25.2258	29.2208	43.315	165.733	205.21	173.787	11.7919	8.97283	6.88958	64.1209	27.7567	21.0309	130.039	135.037	146.766	67.1007	1.7238	0.372284	4.63034
NT_187388.1	157650	160105	-	2456	gene-LOC102724621	LOC102724621	pseudogene	102724621	cell division cycle protein 27 homolog	34	21	27	45	72	66	68	33	20	62	55	62	438	117	177	72	63	210	26.6145	21.39	23.2091	43.66	56.8621	56.0546	57.2073	26.8727	28.7252	56.2384	41.1255	61.022	1080.19	162.377	195.919	60.405	51.8741	256.841	128.144	2.57842	0.557023	4.62893
NC_000007.14	2242226	2251145	+	1314	gene-NUDT1	NUDT1	protein_coding	4521	nudix hydrolase 1	42	32	34	46	68	59	54	62	19	60	63	45	47	78	78	51	62	42	32.8767	32.5943	29.2262	44.6302	53.7031	50.1095	45.4293	50.4881	27.2889	54.4242	47.1074	44.2902	115.911	108.251	86.3373	42.7869	51.0507	51.3682	53.7707	1.03972	0.224662	4.62793
NC_000016.10	48164819	48247539	-	7819	gene-ABCC11	ABCC11	protein_coding	85320	ATP binding cassette subfamily C member 11	5	2	3	10	10	8	4	5	6	3	4	4	24	12	17	9	5	14	3.9139	2.03714	2.57878	9.70222	7.89751	6.7945	3.36514	4.07162	8.61755	2.72121	2.99094	3.9369	59.1885	16.654	18.8171	7.55062	4.11699	17.1227	10.1154	2.58088	0.55787	4.62632
NC_000017.11	34759404	34923397	-	12290	gene-LOC105371742	LOC105371742	lncRNA	105371742	uncharacterized LOC105371742	10	3	3	5	8	10	12	6	8	3	3	0	24	9	13	4	5	11	7.82779	3.05571	2.57878	4.85111	6.31801	8.49313	10.0954	4.88594	11.4901	2.72121	2.24321	0	59.1885	12.4905	14.3896	3.35583	4.11699	13.4536	9.53085	2.8183	0.609493	4.62401
NC_000022.11	44881162	45010005	-	22065	gene-PHF21B	PHF21B	protein_coding	112885	PHD finger protein 21B	93	58	48	58	104	89	98	180	60	75	54	33	126	102	78	77	78	38	72.7985	59.0771	41.2606	56.2729	82.1341	75.5888	82.4458	146.578	86.1755	68.0303	40.3778	32.4795	310.74	141.559	86.3373	64.5998	64.225	46.476	86.5087	1.75304	0.379151	4.62358
NC_000005.10	38258559	38465480	+	5228	gene-EGFLAM	EGFLAM	protein_coding	133584	EGF like%2C fibronectin type III and laminin G domains	13	8	22	57	82	62	111	102	67	20	13	16	22	25	46	178	94	96	10.1761	8.14856	18.9111	55.3026	64.7596	52.6574	93.3825	83.061	96.2293	18.1414	9.72057	15.7476	54.2561	34.6959	50.9169	149.335	77.3994	117.413	56.1252	1.5589	0.338158	4.60997
NC_000016.10	2969348	2973484	+	2685	gene-PAQR4	PAQR4	protein_coding	124222	progestin and adipoQ receptor family member 4	53	34	49	36	44	40	41	49	29	73	66	57	14	13	15	82	62	39	41.4873	34.6314	42.1201	34.928	34.749	33.9725	34.4926	39.9019	41.6515	66.2161	49.3506	56.1009	34.5266	18.0419	16.6033	68.7946	51.0507	47.699	41.4621	-1.34851	0.292788	-4.60576
NC_000001.11	158285405	158331531	-	4559	gene-CD1B	CD1B	protein_coding	910	CD1b molecule	1	0	0	2	0	3	3	0	1	1	0	1	22	6	12	1	1	4	0.782779	0	0	1.94044	0	2.54794	2.52385	0	1.43626	0.90707	0	0.984226	54.2561	8.32702	13.2827	0.838958	0.823398	4.89221	5.19683	3.11267	0.675866	4.60545
NC_000002.12	10056473	10080411	-	3045	gene-CYS1	CYS1	protein_coding	192668	cystin 1	21	22	16	19	29	16	12	9	5	11	10	12	14	29	32	8	5	9	16.4384	22.4085	13.7535	18.4342	22.9028	13.589	10.0954	7.32891	7.18129	9.97777	7.47736	11.8107	34.5266	40.2473	35.4204	6.71167	4.11699	11.0075	16.3016	1.77876	0.386238	4.60535
NT_187388.1	111873	120514	+	5832	gene-LOC107987392	LOC107987392	lncRNA	107987392	uncharacterized LOC107987392	21	27	39	16	22	16	25	18	11	21	29	14	62	36	43	26	22	30	16.4384	27.5014	33.5242	15.5235	17.3745	13.589	21.0321	14.6578	15.7988	19.0485	21.6843	13.7792	152.904	49.9621	47.5962	21.8129	18.1148	36.6916	30.9463	1.93467	0.42013	4.60493
NC_000012.12	53962308	53974956	-	2579	gene-HOTAIR	HOTAIR	lncRNA	100124700	HOX transcript antisense RNA	38	54	54	83	85	115	229	236	113	38	33	25	25	37	87	207	190	167	29.7456	55.0028	46.4181	80.5284	67.1288	97.671	192.654	192.18	162.297	34.4687	24.6753	24.6057	61.6547	51.35	96.2993	173.664	156.446	204.25	97.28	1.28558	0.279677	4.59668
NC_000004.12	41543454	41581914	-	28938	gene-LOC105374423	LOC105374423	lncRNA	105374423	uncharacterized LOC105374423	1	0	1	2	4	4	3	1	1	0	1	4	47	5	17	4	2	18	0.782779	0	0.859595	1.94044	3.159	3.39725	2.52385	0.814323	1.43626	0	0.747736	3.9369	115.911	6.93919	18.8171	3.35583	1.6468	22.0149	10.4602	3.08426	0.671174	4.59532
NC_000009.12	108043245	108444777	-	10770	gene-LOC105376214	LOC105376214	lncRNA	105376214	uncharacterized LOC105376214	2	0	0	5	3	6	7	9	4	3	3	3	25	10	13	5	4	6	1.56556	0	0	4.85111	2.36925	5.09588	5.88899	7.32891	5.74503	2.72121	2.24321	2.95268	61.6547	13.8784	14.3896	4.19479	3.29359	7.33831	8.08395	2.69558	0.586938	4.59262
NC_000003.12	100786486	100800513	+	13092	gene-LOC124906260	LOC124906260	lncRNA	124906260	uncharacterized LOC124906260	90	64	115	3	7	6	4	3	5	187	394	224	35	12	9	2	5	9	70.4501	65.1885	98.8534	2.91066	5.52826	5.09588	3.36514	2.44297	7.18129	169.622	294.608	220.467	86.3166	16.654	9.962	1.67792	4.11699	11.0075	59.7471	-2.33877	0.509558	-4.58979
NC_000017.11	10521148	10549658	-	6121	gene-MYH2	MYH2	protein_coding	4620	myosin heavy chain 2	4	10	2	64	85	80	120	80	92	3	6	4	29	7	15	335	249	267	3.13112	10.1857	1.71919	62.0942	67.1288	67.945	100.954	65.1459	132.136	2.72121	4.48642	3.9369	71.5194	9.71486	16.6033	281.051	205.026	326.555	79.5586	2.32128	0.505781	4.5895
NC_000008.11	117610897	117732139	-	30814	gene-LOC105375721	LOC105375721	lncRNA	105375721	uncharacterized LOC105375721	194	167	215	90	66	83	46	58	33	225	304	214	60	48	51	33	50	24	151.859	170.101	184.813	87.3199	52.1236	70.493	38.6991	47.2308	47.3965	204.091	227.312	210.624	147.971	66.6162	56.4513	27.6856	41.1699	29.3533	103.406	-1.26004	0.274883	-4.58393
NC_000010.11	95103532	95228778	-	24534	gene-LOC107984257	LOC107984257	lncRNA	107984257	uncharacterized LOC107984257	8	4	10	6	2	16	12	9	5	4	4	5	42	13	16	8	8	12	6.26223	4.07428	8.59595	5.82133	1.5795	13.589	10.0954	7.32891	7.18129	3.62828	2.99094	4.92113	103.58	18.0419	17.7102	6.71167	6.58718	14.6766	13.5209	2.7046	0.590141	4.58297
NC_000003.12	161147112	161202791	+	13720	gene-LOC124906300	LOC124906300	lncRNA	124906300	uncharacterized LOC124906300	3	3	5	6	9	8	2	4	4	5	5	6	23	17	19	7	3	8	2.34834	3.05571	4.29797	5.82133	7.10776	6.7945	1.68257	3.25729	5.74503	4.53535	3.73868	5.90536	56.7223	23.5932	21.0309	5.87271	2.47019	9.78442	9.65354	2.37555	0.518841	4.57857
NC_000020.11	21705664	21718481	+	5342	gene-PAX1	PAX1	protein_coding	5075	paired box 1	1	1	2	0	3	0	78	71	50	0	1	1	10	4	6	182	211	138	0.782779	1.01857	1.71919	0	2.36925	0	65.6202	57.817	71.8129	0	0.747736	0.984226	24.6619	5.55135	6.64133	152.69	173.737	168.781	40.8297	2.52101	0.550796	4.57703
NC_000009.12	112988129	113012192	-	11370	gene-ZNF883	ZNF883	protein_coding	169834	zinc finger protein 883	80	50	53	42	61	56	44	70	24	37	55	28	52	62	57	46	33	28	62.6223	50.9285	45.5585	40.7493	48.1748	47.5615	37.0165	57.0026	34.4702	33.5616	41.1255	27.5583	128.242	86.0459	63.0926	38.5921	27.1721	34.2455	50.2067	1.3238	0.289295	4.57595
NC_000009.12	123354065	123380326	+	6736	gene-CRB2	CRB2	protein_coding	286204	crumbs cell polarity complex component 2	33	26	20	27	48	38	48	51	18	37	17	13	49	37	52	32	48	26	25.8317	26.4828	17.1919	26.196	37.908	32.2739	40.3816	41.5305	25.8526	33.5616	12.7115	12.7949	120.843	51.35	57.5582	26.8467	39.5231	31.7994	36.7021	1.76122	0.385126	4.57311
NC_000012.12	9136472	9208395	-	11469	gene-PZP	PZP	protein_coding	5858	PZP alpha-2-macroglobulin like	4	4	2	2	3	3	2	2	2	2	6	2	29	9	15	6	9	12	3.13112	4.07428	1.71919	1.94044	2.36925	2.54794	1.68257	1.62865	2.87252	1.81414	4.48642	1.96845	71.5194	12.4905	16.6033	5.03375	7.41058	14.6766	8.77607	2.72013	0.595803	4.56549
NC_000014.9	55148135	55191585	-	3366	gene-DLGAP5	DLGAP5	protein_coding	9787	DLG associated protein 5	31	14	14	34	44	48	66	55	30	11	21	9	27	23	35	5	16	7	24.2662	14.26	12.0343	32.9875	34.749	40.767	55.5248	44.7878	43.0877	9.97777	15.7025	8.85804	66.5871	31.9203	38.7411	4.19479	13.1744	8.56137	27.7879	1.75104	0.383592	4.56483
NC_000013.11	48389571	48444669	-	3709	gene-LPAR6	LPAR6	protein_coding	10161	lysophosphatidic acid receptor 6	21	21	25	58	58	82	78	70	53	6	15	7	10	17	32	93	66	54	16.4384	21.39	21.4899	56.2729	45.8056	69.6437	65.6202	57.0026	76.1217	5.44242	11.216	6.88958	24.6619	23.5932	35.4204	78.0231	54.3443	66.0448	40.8567	1.6512	0.361889	4.56273
NC_000001.11	173864369	173864445	-	77	gene-SNORD47	SNORD47	snoRNA	26802	small nucleolar RNA%2C C/D box 47	53	34	45	23	27	12	18	18	13	23	38	21	2	2	4	18	22	18	41.4873	34.6314	38.6818	22.3151	21.3233	10.1918	15.1431	14.6578	18.6713	20.8626	28.414	20.6687	4.93237	2.77567	4.42755	15.1012	18.1148	22.0149	19.6897	-2.07311	0.45445	-4.56179
NC_000004.12	625573	670782	+	4282	gene-PDE6B	PDE6B	protein_coding	5158	phosphodiesterase 6B	1	10	3	4	2	5	4	1	2	5	2	3	23	18	17	7	9	8	0.782779	10.1857	2.57878	3.88089	1.5795	4.24656	3.36514	0.814323	2.87252	4.53535	1.49547	2.95268	56.7223	24.9811	18.8171	5.87271	7.41058	9.78442	9.04877	2.69152	0.590126	4.56093
NC_000018.10	56083356	56137536	-	2392	gene-LINC01539	LINC01539	lncRNA	100505474	long intergenic non-protein coding RNA 1539	0	0	0	1	2	4	2	2	0	0	1	1	26	4	6	1	2	4	0	0	0	0.970222	1.5795	3.39725	1.68257	1.62865	0	0	0.747736	0.984226	64.1209	5.55135	6.64133	0.838958	1.6468	4.89221	5.26009	3.08469	0.676759	4.55804
NC_000019.10	8848844	9065751	-	44905	gene-MUC16	MUC16	protein_coding	94025	mucin 16%2C cell surface associated	3	2	4	3	11	5	16	4	4	10	7	5	93	17	20	9	8	30	2.34834	2.03714	3.43838	2.91066	8.68726	4.24656	13.4605	3.25729	5.74503	9.0707	5.23415	4.92113	229.355	23.5932	22.1378	7.55062	6.58718	36.6916	21.7374	2.83833	0.623611	4.55144
NC_000022.11	45502883	45601135	+	4820	gene-FBLN1	FBLN1	protein_coding	2192	fibulin 1	966	670	576	5980	7721	7298	11488	12370	6659	634	662	670	255	1188	2676	14268	12221	10636	756.165	682.442	495.127	5801.93	6097.67	6198.29	9664.67	10073.2	9564.04	575.083	495.001	659.432	628.878	1648.75	2962.03	11970.3	10062.7	13008.4	5074.67	1.49566	0.328723	4.54993
NC_000002.12	42048021	42058517	+	2490	gene-PKDCC	PKDCC	protein_coding	91461	protein kinase domain containing%2C cytoplasmic	38	24	23	104	129	137	357	399	273	26	35	19	10	50	56	331	431	256	29.7456	24.4457	19.7707	100.903	101.878	116.356	300.338	324.915	392.098	23.5838	26.1708	18.7003	24.6619	69.3919	61.9858	277.695	354.884	313.101	143.368	1.203	0.264792	4.54318
NC_000005.10	111533309	111539592	+	5153	gene-LOC124901042	LOC124901042	lncRNA	124901042	uncharacterized LOC124901042	0	0	1	2	3	1	0	5	2	1	2	0	16	6	13	3	5	5	0	0	0.859595	1.94044	2.36925	0.849313	0	4.07162	2.87252	0.90707	1.49547	0	39.459	8.32702	14.3896	2.51687	4.11699	6.11526	5.01611	2.97423	0.654967	4.54104
NC_000012.12	127284648	127303790	-	2818	gene-LOC124903050	LOC124903050	lncRNA	124903050	uncharacterized LOC124903050	46	25	29	15	24	24	13	11	8	62	60	63	7	16	11	5	11	8	36.0078	25.4643	24.9282	14.5533	18.954	20.3835	10.9367	8.95756	11.4901	56.2384	44.8642	62.0062	17.2633	22.2054	12.1758	4.19479	9.05738	9.78442	22.7481	-1.59061	0.35039	-4.53953
NC_000004.12	92303966	93810456	+	19569	gene-GRID2	GRID2	protein_coding	2895	glutamate ionotropic receptor delta type subunit 2	2	8	4	15	14	11	14	11	4	6	6	4	38	14	15	11	11	14	1.56556	8.14856	3.43838	14.5533	11.0565	9.34244	11.778	8.95756	5.74503	5.44242	4.48642	3.9369	93.7151	19.4297	16.6033	9.22854	9.05738	17.1227	14.0893	2.52269	0.556088	4.5365
NC_000017.11	34019725	34070897	-	3056	gene-LOC107987247	LOC107987247	lncRNA	107987247	uncharacterized LOC107987247	3	2	0	14	16	22	13	11	4	0	1	0	14	7	6	1	1	6	2.34834	2.03714	0	13.5831	12.636	18.6849	10.9367	8.95756	5.74503	0	0.747736	0	34.5266	9.71486	6.64133	0.838958	0.823398	7.33831	7.53111	2.93155	0.646391	4.53526
NC_000002.12	110732573	111118548	+	26137	gene-ACOXL	ACOXL	protein_coding	55289	acyl-CoA oxidase like	3	2	4	6	8	5	3	2	5	7	9	4	69	15	23	6	7	25	2.34834	2.03714	3.43838	5.82133	6.31801	4.24656	2.52385	1.62865	7.18129	6.34949	6.72963	3.9369	170.167	20.8176	25.4584	5.03375	5.76379	30.5763	17.2431	2.77274	0.611558	4.5339
NC_000003.12	99637368	99638680	-	661	gene-LOC124909401	LOC124909401	lncRNA	124909401	uncharacterized LOC124909401	6	8	10	5	6	6	6	7	2	3	2	8	7	18	33	4	2	1	4.69668	8.14856	8.59595	4.85111	4.73851	5.09588	5.0477	5.70026	2.87252	2.72121	1.49547	7.87381	17.2633	24.9811	36.5273	3.35583	1.6468	1.22305	8.1575	2.36688	0.523162	4.52418
NC_000004.12	78645994	78684501	+	4286	gene-LINC01094	LINC01094	lncRNA	100505702	long intergenic non-protein coding RNA 1094	9	7	8	16	15	20	13	21	8	6	5	2	7	12	30	10	6	12	7.04501	7.12999	6.87676	15.5235	11.8463	16.9863	10.9367	17.1008	11.4901	5.44242	3.73868	1.96845	17.2633	16.654	33.2067	8.38958	4.94039	14.6766	11.7342	2.20159	0.486906	4.52158
NC_000003.12	150659885	150703920	-	2021	gene-ERICH6	ERICH6	protein_coding	131831	glutamate rich 6	3	2	1	3	4	3	5	5	4	2	3	6	30	12	12	7	7	9	2.34834	2.03714	0.859595	2.91066	3.159	2.54794	4.20642	4.07162	5.74503	1.81414	2.24321	5.90536	73.9856	16.654	13.2827	5.87271	5.76379	11.0075	9.13415	2.63834	0.583715	4.51991
NC_000010.11	49297050	49327492	+	5575	gene-C10orf71	C10orf71	protein_coding	118461	chromosome 10 open reading frame 71	0	1	1	7	6	6	5	9	3	2	1	0	14	8	6	5	4	5	0	1.01857	0.859595	6.79155	4.73851	5.09588	4.20642	7.32891	4.30877	1.81414	0.747736	0	34.5266	11.1027	6.64133	4.19479	3.29359	6.11526	5.71024	2.8165	0.623164	4.51968
NC_000005.10	141208719	141212571	+	3853	gene-PCDHB12	PCDHB12	protein_coding	56124	protocadherin beta 12	20	16	13	74	78	82	134	121	70	24	13	7	8	25	50	176	190	115	15.6556	16.2971	11.1747	71.7964	61.6006	69.6437	112.732	98.5331	100.538	21.7697	9.72057	6.88958	19.7295	34.6959	55.3444	147.657	156.446	140.651	63.9375	1.48749	0.329191	4.51863
NC_000001.11	235126919	235128201	-	624	gene-LOC105379283	LOC105379283	lncRNA	105379283	uncharacterized LOC105379283	58	56	82	40	30	30	41	17	16	42	73	36	4	8	10	35	28	26	45.4012	57.0399	70.4868	38.8089	23.6925	25.4794	34.4926	13.8435	22.9801	38.097	54.5847	35.4321	9.86475	11.1027	11.0689	29.3635	23.0551	31.7994	32.033	-1.77245	0.392565	-4.51504
NC_000004.12	99304971	99321401	-	4189	gene-ADH1B	ADH1B	protein_coding	125	alcohol dehydrogenase 1B %28class I%29%2C beta polypeptide	1	0	0	86	91	97	646	449	455	0	4	1	11	4	10	800	927	644	0.782779	0	0	83.4391	71.8673	82.3833	543.47	365.631	653.497	0	2.99094	0.984226	27.1281	5.55135	11.0689	671.167	763.29	787.646	226.161	2.13471	0.47288	4.51428
NC_000019.10	53365705	53386590	+	6446	gene-ZNF525	ZNF525	protein_coding	170958	zinc finger protein 525	129	89	140	56	86	94	133	87	80	90	155	97	22	32	30	127	128	92	100.979	90.6528	120.343	54.3324	67.9186	79.8354	111.891	70.8461	114.901	81.6363	115.899	95.4699	54.2561	44.4108	33.2067	106.548	105.395	112.521	86.7245	-1.15471	0.255921	-4.51198
NC_000020.11	17493905	17569220	-	2892	gene-BFSP1	BFSP1	protein_coding	631	beaded filament structural protein 1	35	11	26	25	27	33	12	14	9	19	30	20	25	32	62	25	25	24	27.3973	11.2043	22.3495	24.2555	21.3233	28.0273	10.0954	11.4005	12.9263	17.2343	22.4321	19.6845	61.6547	44.4108	68.6271	20.974	20.5849	29.3533	26.3297	1.46502	0.324861	4.50969
NC_000006.12	31897783	31945672	+	3698	gene-C2	C2	protein_coding	717	complement C2	248	177	198	128	122	121	232	230	142	89	84	75	21	15	33	202	228	130	194.129	180.287	170.2	124.188	96.3496	102.767	195.178	187.294	203.949	80.7293	62.8098	73.817	51.7899	20.8176	36.5273	169.47	187.735	158.997	127.613	-1.01484	0.22508	-4.5088
NC_000020.11	25407673	25448563	+	3746	gene-GINS1	GINS1	protein_coding	9837	GINS complex subunit 1	43	33	27	59	78	68	67	92	42	15	16	11	38	25	21	13	13	6	33.6595	33.6128	23.2091	57.2431	61.6006	57.7533	56.366	74.9178	60.3228	13.6061	11.9638	10.8265	93.7151	34.6959	23.2447	10.9065	10.7042	7.33831	37.5381	1.77555	0.393937	4.50719
NC_000008.11	119833976	119855894	-	2198	gene-DSCC1	DSCC1	protein_coding	79075	DNA replication and sister chromatid cohesion 1	10	6	9	15	37	27	27	27	12	6	18	14	23	26	30	26	18	17	7.82779	6.11142	7.73635	14.5533	29.2208	22.9314	22.7147	21.9867	17.2351	5.44242	13.4593	13.7792	56.7223	36.0838	33.2067	21.8129	14.8212	20.7919	20.3576	1.73573	0.385164	4.50647
NC_000001.11	23191895	23217502	-	3319	gene-HTR1D	HTR1D	protein_coding	3352	5-hydroxytryptamine receptor 1D	1	1	0	1	1	1	1	1	0	4	7	2	23	21	13	3	5	4	0.782779	1.01857	0	0.970222	0.789751	0.849313	0.841284	0.814323	0	3.62828	5.23415	1.96845	56.7223	29.1446	14.3896	2.51687	4.11699	4.89221	7.14887	2.61735	0.581421	4.50165
NC_000011.10	10801467	10801608	-	142	gene-SNORD97	SNORD97	snoRNA	692223	small nucleolar RNA%2C C/D box 97	316	217	307	272	276	224	216	98	86	230	248	172	20	76	70	282	262	239	247.358	221.03	263.896	263.9	217.971	190.246	181.717	79.8037	123.518	208.626	185.439	169.287	49.3237	105.476	77.4822	236.586	215.73	292.31	184.983	-1.19104	0.264571	-4.5018
NC_000015.10	71972207	72036764	+	10208	gene-LOC107984714	LOC107984714	lncRNA	107984714	uncharacterized LOC107984714	1	1	2	1	2	0	1	2	1	0	2	0	18	4	8	1	1	3	0.782779	1.01857	1.71919	0.970222	1.5795	0	0.841284	1.62865	1.43626	0	1.49547	0	44.3914	5.55135	8.85511	0.838958	0.823398	3.66916	4.20007	3.02042	0.671364	4.49893
NC_000006.12	34263270	34263723	-	454	gene-RPL35P2	RPL35P2	pseudogene	646766	ribosomal protein L35 pseudogene 2	42	39	35	45	56	46	24	29	16	39	38	46	24	64	80	33	34	28	32.8767	39.7242	30.0858	43.66	44.2261	39.0684	20.1908	23.6154	22.9801	35.3757	28.414	45.2744	59.1885	88.8216	88.5511	27.6856	27.9955	34.2455	40.6655	1.12735	0.250589	4.49881
NC_000008.11	109362461	109537207	+	20207	gene-PKHD1L1	PKHD1L1	protein_coding	93035	PKHD1 like 1	1	3	3	4	3	5	7	2	2	7	4	6	44	13	26	6	9	17	0.782779	3.05571	2.57878	3.88089	2.36925	4.24656	5.88899	1.62865	2.87252	6.34949	2.99094	5.90536	108.512	18.0419	28.7791	5.03375	7.41058	20.7919	12.84	2.64023	0.586933	4.49836
NC_000005.10	171718733	171742480	-	7922	gene-LOC105377724	LOC105377724	lncRNA	105377724	uncharacterized LOC105377724	1	2	2	1	4	2	2	2	0	1	0	0	20	2	5	2	2	1	0.782779	2.03714	1.71919	0.970222	3.159	1.69863	1.68257	1.62865	0	0.90707	0	0	49.3237	2.77567	5.53444	1.67792	1.6468	1.22305	4.26483	3.03376	0.674566	4.49735
NC_000001.11	231520734	231528556	-	2119	gene-LOC122526782	LOC122526782	lncRNA	122526782	uncharacterized LOC122526782	50	36	52	26	52	48	46	58	24	40	41	38	26	55	82	40	34	32	39.139	36.6685	44.6989	25.2258	41.0671	40.767	38.6991	47.2308	34.4702	36.2828	30.6572	37.4006	64.1209	76.331	90.7649	33.5583	27.9955	39.1377	43.5675	1.1411	0.253741	4.4971
NC_000003.12	149162414	149221829	-	7181	gene-CP	CP	protein_coding	1356	ceruloplasmin	23	11	14	8	18	17	38	34	13	5	6	6	24	20	11	122	237	65	18.0039	11.2043	12.0343	7.76177	14.2155	14.4383	31.9688	27.687	18.6713	4.53535	4.48642	5.90536	59.1885	27.7567	12.1758	102.353	195.145	79.4984	35.9461	2.18218	0.485322	4.49635
NC_000008.11	47157087	47157802	+	716	gene-RPL10AP2	RPL10AP2	pseudogene	253986	ribosomal protein L10a pseudogene 2	5	4	5	6	7	7	3	4	2	1	2	5	7	15	15	3	4	4	3.9139	4.07428	4.29797	5.82133	5.52826	5.94519	2.52385	3.25729	2.87252	0.90707	1.49547	4.92113	17.2633	20.8176	16.6033	2.51687	3.29359	4.89221	6.16362	2.42343	0.538986	4.49629
NC_000008.11	10606349	10655143	-	8014	gene-RP1L1	RP1L1	protein_coding	94137	RP1 like 1	5	2	2	5	9	5	8	3	2	4	5	1	49	17	5	10	4	18	3.9139	2.03714	1.71919	4.85111	7.10776	4.24656	6.73027	2.44297	2.87252	3.62828	3.73868	0.984226	120.843	23.5932	5.53444	8.38958	3.29359	22.0149	12.6634	2.87051	0.638785	4.4937
NC_000010.11	47416100	47418455	-	2356	gene-LOC124902420	LOC124902420	protein_coding	124902420	uncharacterized LOC124902420	0	0	1	5	1	1	3	0	0	1	0	1	31	5	6	3	1	4	0	0	0.859595	4.85111	0.789751	0.849313	2.52385	0	0	0.90707	0	0.984226	76.4518	6.93919	6.64133	2.51687	0.823398	4.89221	6.11276	3.04917	0.678962	4.49093
NC_000004.12	155903696	155920406	+	1700	gene-TDO2	TDO2	protein_coding	6999	tryptophan 2%2C3-dioxygenase	28	19	13	23	32	32	68	42	53	3	3	1	10	12	8	73	71	56	21.9178	19.3528	11.1747	22.3151	25.272	27.178	57.2073	34.2016	76.1217	2.72121	2.24321	0.984226	24.6619	16.654	8.85511	61.244	58.4613	68.4909	29.9476	2.19429	0.488901	4.4882
NC_000003.12	38548062	38649687	-	10438	gene-SCN5A	SCN5A	protein_coding	6331	sodium voltage-gated channel alpha subunit 5	216	157	132	279	476	377	288	350	202	266	241	233	57	23	58	559	338	362	169.08	159.916	113.467	270.692	375.921	320.191	242.29	285.013	290.124	241.281	180.204	229.325	140.573	31.9203	64.1995	468.978	278.308	442.745	239.124	-1.41812	0.316091	-4.48642
NC_000001.11	156645736	156661440	-	1545	gene-BCAN-AS2	BCAN-AS2	lncRNA	126568844	BCAN antisense RNA 2	32	28	34	29	37	32	37	29	22	31	36	38	6	3	7	22	28	16	25.0489	28.52	29.2262	28.1364	29.2208	27.178	31.1275	23.6154	31.5977	28.1192	26.9185	37.4006	14.7971	4.16351	7.74822	18.4571	23.0551	19.5688	24.1055	-1.7125	0.381806	-4.48526
NC_000002.12	37743429	37790300	+	5345	gene-LOC107985869	LOC107985869	lncRNA	107985869	uncharacterized LOC107985869	33	31	83	67	109	67	81	64	60	48	121	64	9	3	16	198	112	124	25.8317	31.5757	71.3464	65.0048	86.0829	56.904	68.144	52.1167	86.1755	43.5394	90.4761	62.9905	22.1957	4.16351	17.7102	166.114	92.2206	151.659	66.3472	-1.91145	0.426264	-4.48418
NC_000002.12	223596940	223602361	-	2434	gene-SCG2	SCG2	protein_coding	7857	secretogranin II	657	445	666	8626	11498	9904	21238	16795	12225	766	676	545	233	1773	3757	26100	27712	16739	514.286	453.264	572.49	8369.13	9080.56	8411.59	17867.2	13676.6	17558.2	694.816	505.47	536.403	574.622	2460.64	4158.58	21896.8	22818	20472.7	8367.85	1.82446	0.407015	4.48254
NT_187499.1	118065	141054	-	9497	gene-LOC112268317	LOC112268317	protein_coding	112268317	extensin-like	29	20	18	31	32	44	42	28	22	45	58	35	193	65	91	41	38	91	22.7006	20.3714	15.4727	30.0769	25.272	37.3698	35.3339	22.8011	31.5977	40.8182	43.3687	34.4479	475.974	90.2094	100.727	34.3973	31.2891	111.298	66.8625	2.14744	0.479673	4.47687
NC_000002.12	81194139	81201179	-	7041	gene-ANKRD11P1	ANKRD11P1	pseudogene	100287912	ANKRD11 pseudogene 1	3	4	3	3	3	4	3	1	0	4	3	2	39	8	11	3	9	11	2.34834	4.07428	2.57878	2.91066	2.36925	3.39725	2.52385	0.814323	0	3.62828	2.24321	1.96845	96.1813	11.1027	12.1758	2.51687	7.41058	13.4536	9.53875	2.82583	0.631414	4.47541
NC_000002.12	152389585	152390849	+	1265	gene-NUDCP1	NUDCP1	pseudogene	10790	nuclear distribution C pseudogene 1	92	89	78	88	80	88	64	86	35	58	88	32	30	100	149	44	52	26	72.0157	90.6528	67.0484	85.3795	63.1801	74.7395	53.8422	70.0318	50.269	52.6101	65.8008	31.4952	73.9856	138.784	164.926	36.9142	42.8167	31.7994	70.3495	1.28996	0.288905	4.465
NC_000018.10	46476961	46657220	-	12046	gene-LOXHD1	LOXHD1	protein_coding	125336	lipoxygenase homology PLAT domains 1	2	2	1	2	4	2	2	3	2	2	7	6	53	12	15	3	10	13	1.56556	2.03714	0.859595	1.94044	3.159	1.69863	1.68257	2.44297	2.87252	1.81414	5.23415	5.90536	130.708	16.654	16.6033	2.51687	8.23398	15.8997	12.3238	2.76659	0.62022	4.46066
NC_000005.10	100806933	100903282	-	7751	gene-ST8SIA4	ST8SIA4	protein_coding	7903	ST8 alpha-N-acetyl-neuraminide alpha-2%2C8-sialyltransferase 4	67	42	60	126	146	154	524	427	311	51	33	32	18	50	84	852	756	508	52.4462	42.78	51.5757	122.248	115.304	130.794	440.833	347.716	446.676	46.2606	24.6753	31.4952	44.3914	69.3919	92.9786	714.792	622.489	621.311	223.231	1.05484	0.236489	4.4604
NC_000012.12	49323255	49331731	+	3091	gene-TROAP	TROAP	protein_coding	10024	trophinin associated protein	8	5	5	17	26	20	12	19	5	8	8	5	30	21	15	9	5	1	6.26223	5.09285	4.29797	16.4938	20.5335	16.9863	10.0954	15.4721	7.18129	7.25656	5.98189	4.92113	73.9856	29.1446	16.6033	7.55062	4.11699	1.22305	14.0666	2.24798	0.504102	4.45937
NC_000010.11	73909969	73922777	-	2642	gene-C10orf55	C10orf55	lncRNA	414236	chromosome 10 putative open reading frame 55	4	8	6	6	12	17	12	8	2	5	2	7	14	14	25	10	9	8	3.13112	8.14856	5.15757	5.82133	9.47701	14.4383	10.0954	6.51459	2.87252	4.53535	1.49547	6.88958	34.5266	19.4297	27.6722	8.38958	7.41058	9.78442	10.3217	2.25642	0.506212	4.45746
NC_000015.10	90717346	90816166	+	6872	gene-BLM	BLM	protein_coding	641	BLM RecQ like helicase	28	21	30	15	31	28	37	27	10	12	11	3	29	22	18	8	8	4	21.9178	21.39	25.7878	14.5533	24.4823	23.7808	31.1275	21.9867	14.3626	10.8848	8.2251	2.95268	71.5194	30.5324	19.924	6.71167	6.58718	4.89221	20.0899	2.05974	0.462436	4.4541
NC_000020.11	33079643	33111751	+	2343	gene-BPIFB4	BPIFB4	protein_coding	149954	BPI fold containing family B member 4	1	0	0	31	34	22	571	744	394	2	1	2	12	0	12	565	587	347	0.782779	0	0	30.0769	26.8515	18.6849	480.373	605.857	565.885	1.81414	0.747736	1.96845	29.5942	0	13.2827	474.011	483.335	424.399	175.426	2.11913	0.476594	4.44642
NC_000018.10	39334813	39335692	-	880	gene-RPL7AP66	RPL7AP66	pseudogene	388474	ribosomal protein L7a pseudogene 66	35	26	29	40	44	33	30	26	23	42	65	46	31	68	90	42	37	26	27.3973	26.4828	24.9282	38.8089	34.749	28.0273	25.2385	21.1724	33.0339	38.097	48.6028	45.2744	76.4518	94.3729	99.62	35.2362	30.4657	31.7994	42.2088	1.02492	0.230606	4.44444
NC_000021.9	24428740	24547942	+	6091	gene-LINC01684	LINC01684	lncRNA	105372751	long intergenic non-protein coding RNA 1684	0	3	1	2	9	3	4	1	2	1	1	1	18	6	9	2	2	1	0	3.05571	0.859595	1.94044	7.10776	2.54794	3.36514	0.814323	2.87252	0.90707	0.747736	0.984226	44.3914	8.32702	9.962	1.67792	1.6468	1.22305	5.13503	2.90531	0.654335	4.44009
NC_000017.11	48612346	48615292	-	2176	gene-HOXB8	HOXB8	protein_coding	3218	homeobox B8	2	2	5	3	3	4	5	4	4	3	11	2	26	18	19	2	6	6	1.56556	2.03714	4.29797	2.91066	2.36925	3.39725	4.20642	3.25729	5.74503	2.72121	8.2251	1.96845	64.1209	24.9811	21.0309	1.67792	4.94039	7.33831	9.26615	2.47576	0.557898	4.43765
NC_000001.11	201599846	201647984	-	18210	gene-LOC124904482	LOC124904482	lncRNA	124904482	uncharacterized LOC124904482	39	40	19	112	91	163	67	119	60	41	49	28	69	71	71	36	38	49	30.5284	40.7428	16.3323	108.665	71.8673	138.438	56.366	96.9045	86.1755	37.1899	36.6391	27.5583	170.167	98.5364	78.5891	30.2025	31.2891	59.9296	67.5623	1.61429	0.364046	4.4343
NC_000003.12	81750166	81753824	-	1933	gene-LOC124909490	LOC124909490	lncRNA	124909490	uncharacterized LOC124909490	80	63	68	42	25	31	62	40	31	46	65	33	3	11	11	48	38	31	62.6223	64.1699	58.4524	40.7493	19.7438	26.3287	52.1596	32.5729	44.524	41.7252	48.6028	32.4795	7.39856	15.2662	12.1758	40.27	31.2891	37.9146	37.1358	-1.58426	0.357326	-4.43364
NC_000001.11	200551497	200620751	-	8866	gene-KIF14	KIF14	protein_coding	9928	kinesin family member 14	44	42	46	42	47	45	54	44	34	20	29	16	31	31	35	12	16	8	34.4423	42.78	39.5414	40.7493	37.1183	38.2191	45.4293	35.8302	48.8328	18.1414	21.6843	15.7476	76.4518	43.0229	38.7411	10.0675	13.1744	9.78442	33.8755	1.34892	0.30456	4.42909
NC_000006.12	28090807	28095715	+	4055	gene-ZSCAN12P1	ZSCAN12P1	transcribed_pseudogene	221584	zinc finger and SCAN domain containing 12 pseudogene 1	16	14	12	18	31	18	13	12	8	8	11	6	12	28	18	10	8	6	12.5245	14.26	10.3151	17.464	24.4823	15.2876	10.9367	9.77188	11.4901	7.25656	8.2251	5.90536	29.5942	38.8594	19.924	8.38958	6.58718	7.33831	14.3673	1.81908	0.410804	4.42809
NC_000006.12	107702154	107846038	-	7808	gene-SCML4	SCML4	protein_coding	256380	Scm polycomb group protein like 4	4	0	1	1	1	4	2	5	1	3	3	7	39	15	14	14	12	9	3.13112	0	0.859595	0.970222	0.789751	3.39725	1.68257	4.07162	1.43626	2.72121	2.24321	6.88958	96.1813	20.8176	15.4964	11.7454	9.88077	11.0075	10.7401	2.68422	0.607381	4.41933
NC_000001.11	154469637	154502412	-	7982	gene-SHE	SHE	protein_coding	126669	Src homology 2 domain containing E	4	3	2	1	4	4	3	3	3	1	3	1	28	5	7	2	6	6	3.13112	3.05571	1.71919	0.970222	3.159	3.39725	2.52385	2.44297	4.30877	0.90707	2.24321	0.984226	69.0532	6.93919	7.74822	1.67792	4.94039	7.33831	7.02999	2.8487	0.645454	4.41349
NC_000004.12	121131408	121227483	-	3887	gene-TNIP3	TNIP3	protein_coding	79931	TNFAIP3 interacting protein 3	81	79	101	20	23	13	1	9	7	18	20	18	29	44	34	5	2	3	63.4051	80.4671	86.8191	19.4044	18.1643	11.0411	0.841284	7.32891	10.0538	16.3273	14.9547	17.7161	71.5194	61.0648	37.6342	4.19479	1.6468	3.66916	29.2362	1.64092	0.372167	4.4091
NC_000010.11	100735396	100829944	+	5102	gene-PAX2	PAX2	protein_coding	5076	paired box 2	2	1	1	4	3	6	3	6	0	1	2	2	18	8	10	3	4	6	1.56556	1.01857	0.859595	3.88089	2.36925	5.09588	2.52385	4.88594	0	0.90707	1.49547	1.96845	44.3914	11.1027	11.0689	2.51687	3.29359	7.33831	5.90457	2.75672	0.625382	4.40805
NC_000017.11	6636780	6640316	-	3537	gene-LOC122526780	LOC122526780	protein_coding	122526780	uncharacterized LOC122526780	4	4	3	7	6	8	5	4	2	6	4	1	20	16	13	3	1	6	3.13112	4.07428	2.57878	6.79155	4.73851	6.7945	4.20642	3.25729	2.87252	5.44242	2.99094	0.984226	49.3237	22.2054	14.3896	2.51687	0.823398	7.33831	8.02555	2.50229	0.568529	4.40134
NC_000015.10	24101680	24542421	+	9378	gene-LOC105370733	LOC105370733	lncRNA	105370733	uncharacterized LOC105370733	17	6	13	19	27	26	35	24	14	3	7	4	29	8	13	12	12	9	13.3072	6.11142	11.1747	18.4342	21.3233	22.0821	29.4449	19.5438	20.1076	2.72121	5.23415	3.9369	71.5194	11.1027	14.3896	10.0675	9.88077	11.0075	16.7438	2.32254	0.527958	4.3991
NC_000004.12	86010405	86594074	-	13703	gene-MAPK10	MAPK10	protein_coding	5602	mitogen-activated protein kinase 10	80	80	42	106	160	148	172	179	108	42	26	23	42	57	51	282	304	103	62.6223	81.4856	36.103	102.843	126.36	125.698	144.701	145.764	155.116	38.097	19.4411	22.6372	103.58	79.1067	56.4513	236.586	250.313	125.974	106.271	1.44669	0.329213	4.3944
NC_000022.11	30488902	30505695	-	2510	gene-SEC14L4	SEC14L4	protein_coding	284904	SEC14 like lipid binding 4	20	10	8	18	21	16	13	9	3	4	2	3	14	9	14	3	4	4	15.6556	10.1857	6.87676	17.464	16.5848	13.589	10.9367	7.32891	4.30877	3.62828	1.49547	2.95268	34.5266	12.4905	15.4964	2.51687	3.29359	4.89221	10.2346	2.31402	0.526756	4.39296
NC_000012.12	127142005	127146080	-	3532	gene-LOC107984450	LOC107984450	lncRNA	107984450	uncharacterized LOC107984450	53	41	43	110	117	108	52	60	25	26	55	37	20	86	72	24	20	22	41.4873	41.7614	36.9626	106.724	92.4009	91.7258	43.7468	48.8594	35.9064	23.5838	41.1255	36.4164	49.3237	119.354	79.696	20.135	16.468	26.9072	52.9214	1.26378	0.287703	4.39266
NC_000002.12	188733738	188790123	-	1473	gene-DIRC1	DIRC1	lncRNA	116093	disrupted in renal carcinoma 1	16	6	5	16	15	22	13	17	6	2	1	2	6	15	12	5	1	8	12.5245	6.11142	4.29797	15.5235	11.8463	18.6849	10.9367	13.8435	8.61755	1.81414	0.747736	1.96845	14.7971	20.8176	13.2827	4.19479	0.823398	9.78442	9.4787	2.4935	0.567781	4.39165
NC_000002.12	237036674	237066816	+	28623	gene-LOC105373950	LOC105373950	lncRNA	105373950	uncharacterized LOC105373950	4	3	1	6	2	5	11	4	2	4	7	6	63	9	23	7	6	19	3.13112	3.05571	0.859595	5.82133	1.5795	4.24656	9.25413	3.25729	2.87252	3.62828	5.23415	5.90536	155.37	12.4905	25.4584	5.87271	4.94039	23.238	15.3453	2.74007	0.62412	4.39029
NC_000002.12	182833275	182866637	-	2637	gene-FRZB	FRZB	protein_coding	2487	frizzled related protein	16	17	18	22	38	34	243	161	146	44	62	38	10	11	7	877	832	553	12.5245	17.3157	15.4727	21.3449	30.0105	28.8766	204.432	131.106	209.694	39.9111	46.3596	37.4006	24.6619	15.2662	7.74822	735.766	685.067	676.348	163.295	-1.38824	0.316263	-4.38951
NC_000013.11	76594377	76601103	-	5637	gene-LOC124903183	LOC124903183	lncRNA	124903183	uncharacterized LOC124903183	1	1	1	3	7	1	4	6	4	0	3	0	7	8	14	1	3	3	0.782779	1.01857	0.859595	2.91066	5.52826	0.849313	3.36514	4.88594	5.74503	0	2.24321	0	17.2633	11.1027	15.4964	0.838958	2.47019	3.66916	4.39051	2.7724	0.631895	4.38744
NC_000001.11	192716328	192716390	+	63	gene-MIR4426	MIR4426	miRNA	100616345	microRNA 4426	60	23	49	50	61	71	76	81	41	60	71	76	40	115	116	56	50	28	46.9668	23.4271	42.1201	48.5111	48.1748	60.3012	63.9376	65.9602	58.8866	54.4242	53.0893	74.8012	98.6475	159.601	128.399	46.9817	41.1699	34.2455	63.8692	1.07391	0.244893	4.38523
NC_000005.10	146561307	146622284	+	6199	gene-CTB-99A3.1	CTB-99A3.1	lncRNA	105378215	uncharacterized CTB-99A3.1	0	1	0	0	0	0	0	1	0	1	2	2	26	5	15	2	1	4	0	1.01857	0	0	0	0	0	0.814323	0	0.90707	1.49547	1.96845	64.1209	6.93919	16.6033	1.67792	0.823398	4.89221	5.6256	2.95184	0.673139	4.38518
NC_000004.12	95162504	95548973	-	16598	gene-UNC5C	UNC5C	protein_coding	8633	unc-5 netrin receptor C	25	15	10	24	38	35	62	92	36	14	10	11	29	29	18	153	132	57	19.5695	15.2786	8.59595	23.2853	30.0105	29.726	52.1596	74.9178	51.7053	12.699	7.47736	10.8265	71.5194	40.2473	19.924	128.361	108.689	69.714	43.0392	1.79788	0.410073	4.3843
NC_000018.10	31376777	31414909	+	4693	gene-DSG4	DSG4	protein_coding	147409	desmoglein 4	0	0	1	2	1	0	1	1	2	0	1	0	22	4	9	1	0	6	0	0	0.859595	1.94044	0.789751	0	0.841284	0.814323	2.87252	0	0.747736	0	54.2561	5.55135	9.962	0.838958	0	7.33831	4.82291	2.96712	0.677169	4.38166
NC_000020.11	14322985	14337612	-	5668	gene-FLRT3	FLRT3	protein_coding	23767	fibronectin leucine rich transmembrane protein 3	10	9	24	118	132	129	164	112	94	18	19	14	13	24	47	204	188	144	7.82779	9.16713	20.6303	114.486	104.247	109.561	137.971	91.2042	135.008	16.3273	14.207	13.7792	32.0604	33.3081	52.0238	171.147	154.799	176.12	77.4375	1.35633	0.309684	4.37972
NC_000013.11	104753525	104837986	-	11000	gene-LOC107984606	LOC107984606	lncRNA	107984606	uncharacterized LOC107984606	0	1	0	1	1	2	1	1	2	2	0	1	26	3	8	1	1	3	0	1.01857	0	0.970222	0.789751	1.69863	0.841284	0.814323	2.87252	1.81414	0	0.984226	64.1209	4.16351	8.85511	0.838958	0.823398	3.66916	5.23748	2.95733	0.675383	4.37875
NC_000001.11	28982244	28982644	-	401	gene-RPL27P4	RPL27P4	pseudogene	646624	ribosomal protein L27 pseudogene 4	212	190	276	164	215	168	120	188	47	133	195	178	73	368	415	142	144	80	165.949	193.528	237.248	159.116	169.796	142.685	100.954	153.093	67.5041	120.64	145.809	175.192	180.032	510.724	459.359	119.132	118.569	97.8442	184.288	1.322	0.302029	4.37704
NC_000001.11	161046946	161069891	-	4342	gene-ARHGAP30	ARHGAP30	protein_coding	257106	Rho GTPase activating protein 30	5	4	6	2	5	7	5	3	2	2	4	4	32	8	15	2	6	10	3.9139	4.07428	5.15757	1.94044	3.94875	5.94519	4.20642	2.44297	2.87252	1.81414	2.99094	3.9369	78.918	11.1027	16.6033	1.67792	4.94039	12.2305	9.37316	2.66535	0.609014	4.3765
NC_000001.11	235127803	235127937	-	135	gene-SNORA14B	SNORA14B	snoRNA	677802	small nucleolar RNA%2C H/ACA box 14B	54	48	70	34	25	20	30	13	15	36	54	34	2	8	8	34	26	26	42.2701	48.8914	60.1716	32.9875	19.7438	16.9863	25.2385	10.5862	21.5439	32.6545	40.3778	33.4637	4.93237	11.1027	8.85511	28.5246	21.4083	31.7994	27.3076	-1.77651	0.406121	-4.37433
NC_000012.12	108253898	108264204	+	8603	gene-LOC124903078	LOC124903078	lncRNA	124903078	uncharacterized LOC124903078	2	1	1	1	2	1	3	1	0	2	1	1	23	8	11	3	1	12	1.56556	1.01857	0.859595	0.970222	1.5795	0.849313	2.52385	0.814323	0	1.81414	0.747736	0.984226	56.7223	11.1027	12.1758	2.51687	0.823398	14.6766	6.20804	2.89802	0.663271	4.36929
NC_000018.10	4181160	4193969	+	12270	gene-LOC124904239	LOC124904239	lncRNA	124904239	uncharacterized LOC124904239	0	1	0	0	1	1	3	1	1	4	3	1	28	11	11	2	2	5	0	1.01857	0	0	0.789751	0.849313	2.52385	0.814323	1.43626	3.62828	2.24321	0.984226	69.0532	15.2662	12.1758	1.67792	1.6468	6.11526	6.67905	2.81199	0.643618	4.36904
NC_000021.9	36777887	36813696	+	34600	gene-LOC105369305	LOC105369305	lncRNA	105369305	uncharacterized LOC105369305	5	0	3	8	6	6	8	6	3	10	4	7	69	13	22	9	11	24	3.9139	0	2.57878	7.76177	4.73851	5.09588	6.73027	4.88594	4.30877	9.0707	2.99094	6.88958	170.167	18.0419	24.3515	7.55062	9.05738	29.3533	17.6381	2.65383	0.607907	4.36551
NC_000018.10	75455603	75468881	+	5602	gene-LOC107985177	LOC107985177	lncRNA	107985177	uncharacterized LOC107985177	8	15	10	19	17	11	20	18	7	10	5	5	17	23	18	6	6	9	6.26223	15.2786	8.59595	18.4342	13.4258	9.34244	16.8257	14.6578	10.0538	9.0707	3.73868	4.92113	41.9252	31.9203	19.924	5.03375	4.94039	11.0075	13.631	2.05156	0.470531	4.36009
NC_000018.10	369391	400465	+	17989	gene-LOC107985155	LOC107985155	lncRNA	107985155	uncharacterized LOC107985155	1	2	1	3	4	1	4	1	0	7	2	1	52	9	12	4	10	14	0.782779	2.03714	0.859595	2.91066	3.159	0.849313	3.36514	0.814323	0	6.34949	1.49547	0.984226	128.242	12.4905	13.2827	3.35583	8.23398	17.1227	11.463	2.85755	0.655492	4.35939
NC_000019.10	13931187	13953383	-	3720	gene-PODNL1	PODNL1	protein_coding	79883	podocan like 1	87	51	51	115	140	136	234	263	129	19	18	33	15	31	56	186	190	115	68.1018	51.9471	43.8393	111.575	110.565	115.507	196.86	214.167	185.277	17.2343	13.4593	32.4795	36.9928	43.0229	61.9858	156.046	156.446	140.651	97.5643	1.19219	0.273535	4.35845
NC_000009.12	133636363	133659329	+	2745	gene-DBH	DBH	protein_coding	1621	dopamine beta-hydroxylase	1	1	0	0	2	3	1	2	1	5	3	0	29	11	17	3	2	8	0.782779	1.01857	0	0	1.5795	2.54794	0.841284	1.62865	1.43626	4.53535	2.24321	0	71.5194	15.2662	18.8171	2.51687	1.6468	9.78442	7.56469	2.82863	0.649426	4.35558
NC_000012.12	131677708	131692697	+	2988	gene-LOC105370087	LOC105370087	lncRNA	105370087	uncharacterized LOC105370087	1	0	0	0	0	0	4	0	1	0	2	1	32	5	7	1	3	5	0.782779	0	0	0	0	0	3.36514	0	1.43626	0	1.49547	0.984226	78.918	6.93919	7.74822	0.838958	2.47019	6.11526	6.17187	2.95766	0.679194	4.35467
NC_000005.10	138285265	138338355	-	2570	gene-CDC25C	CDC25C	protein_coding	995	cell division cycle 25C	7	7	3	11	9	10	13	12	9	3	6	5	30	11	16	2	9	9	5.47945	7.12999	2.57878	10.6724	7.10776	8.49313	10.9367	9.77188	12.9263	2.72121	4.48642	4.92113	73.9856	15.2662	17.7102	1.67792	7.41058	11.0075	11.9046	2.43709	0.55971	4.3542
NC_000004.12	190173774	190185911	+	2005	gene-DUX4	DUX4	protein_coding	100288687	double homeobox 4	0	0	0	0	1	0	0	0	0	2	0	1	24	10	8	1	0	2	0	0	0	0	0.789751	0	0	0	0	1.81414	0	0.984226	59.1885	13.8784	8.85511	0.838958	0	2.4461	4.93306	2.94239	0.676439	4.34983
NC_000020.11	40454964	40467739	-	4416	gene-LOC105372618	LOC105372618	lncRNA	105372618	uncharacterized LOC105372618	1	3	3	3	3	2	1	0	1	0	0	0	11	5	3	4	1	2	0.782779	3.05571	2.57878	2.91066	2.36925	1.69863	0.841284	0	1.43626	0	0	0	27.1281	6.93919	3.32067	3.35583	0.823398	2.4461	3.31592	2.9251	0.672782	4.34777
NC_000017.11	35464254	35537678	-	13466	gene-SLFN12L	SLFN12L	protein_coding	100506736	schlafen family member 12 like	2	4	7	3	8	2	4	2	2	4	3	4	30	11	14	5	2	5	1.56556	4.07428	6.01716	2.91066	6.31801	1.69863	3.36514	1.62865	2.87252	3.62828	2.24321	3.9369	73.9856	15.2662	15.4964	4.19479	1.6468	6.11526	8.72023	2.60877	0.600473	4.34452
NC_000016.10	66754640	66802025	-	5364	gene-TERB1	TERB1	protein_coding	283847	telomere repeat binding bouquet formation protein 1	7	5	8	8	7	6	10	2	4	3	6	2	34	11	18	0	8	8	5.47945	5.09285	6.87676	7.76177	5.52826	5.09588	8.41284	1.62865	5.74503	2.72121	4.48642	1.96845	83.8504	15.2662	19.924	0	6.58718	9.78442	10.9005	2.66795	0.614199	4.34379
NC_000003.12	20160593	20186886	-	4546	gene-SGO1	SGO1	protein_coding	151648	shugoshin 1	12	23	15	22	30	15	35	43	28	5	6	3	16	15	13	2	6	5	9.39335	23.4271	12.8939	21.3449	23.6925	12.7397	29.4449	35.0159	40.2152	4.53535	4.48642	2.95268	39.459	20.8176	14.3896	1.67792	4.94039	6.11526	17.0856	2.11303	0.486628	4.34218
NC_000021.9	9360009	9376777	-	10179	gene-LOC101927345	LOC101927345	protein_coding	101927345	putative ankyrin repeat domain-containing protein 20A12	10	3	7	13	20	17	32	32	19	12	16	11	77	15	26	23	28	33	7.82779	3.05571	6.01716	12.6129	15.795	14.4383	26.9211	26.0584	27.2889	10.8848	11.9638	10.8265	189.896	20.8176	28.7791	19.296	23.0551	40.3607	27.5497	2.30045	0.529815	4.34199
NC_000012.12	76983938	76984780	-	843	gene-LOC727803	LOC727803	pseudogene	727803	RAN binding protein 1 pseudogene	7	8	12	10	16	11	11	18	7	8	5	7	9	20	23	7	8	6	5.47945	8.14856	10.3151	9.70222	12.636	9.34244	9.25413	14.6578	10.0538	7.25656	3.73868	6.88958	22.1957	27.7567	25.4584	5.87271	6.58718	7.33831	11.2602	1.88782	0.43482	4.34161
NC_000017.11	39200155	39201214	-	954	gene-LOC124903996	LOC124903996	lncRNA	124903996	uncharacterized LOC124903996	38	18	16	23	26	26	21	43	15	29	51	38	33	62	87	25	28	27	29.7456	18.3343	13.7535	22.3151	20.5335	22.0821	17.667	35.0159	21.5439	26.305	38.1345	37.4006	81.3842	86.0459	96.2993	20.974	23.0551	33.0224	35.7562	1.31255	0.302446	4.33978
NC_000007.14	123655866	123664290	+	2287	gene-LMOD2	LMOD2	protein_coding	442721	leiomodin 2	0	1	1	42	49	38	47	46	30	3	1	1	10	1	16	155	96	82	0	1.01857	0.859595	40.7493	38.6978	32.2739	39.5404	37.4589	43.0877	2.72121	0.747736	0.984226	24.6619	1.38784	17.7102	130.039	79.0462	100.29	32.8486	2.27387	0.524684	4.33379
NC_000006.12	26198784	26199293	-	510	gene-H2AC7	H2AC7	protein_coding	3013	H2A clustered histone 7	48	34	30	44	54	60	38	34	16	36	34	33	31	48	55	32	47	26	37.5734	34.6314	25.7878	42.6898	42.6466	50.9588	31.9688	27.687	22.9801	32.6545	25.423	32.4795	76.4518	66.6162	60.8789	26.8467	38.6997	31.7994	39.3763	1.11668	0.257692	4.33339
NC_000006.12	27808173	27808667	+	495	gene-H2AC13	H2AC13	protein_coding	8329	H2A clustered histone 13	14	12	15	21	10	16	6	5	7	13	16	11	23	36	26	10	8	10	10.9589	12.2228	12.8939	20.3747	7.89751	13.589	5.0477	4.07162	10.0538	11.7919	11.9638	10.8265	56.7223	49.9621	28.7791	8.38958	6.58718	12.2305	16.3535	1.76458	0.407453	4.33076
NC_000015.10	64364304	64387687	-	2373	gene-PCLAF	PCLAF	protein_coding	9768	PCNA clamp associated factor	6	6	13	16	14	10	23	20	10	3	4	12	21	20	19	4	5	3	4.69668	6.11142	11.1747	15.5235	11.0565	8.49313	19.3495	16.2865	14.3626	2.72121	2.99094	11.8107	51.7899	27.7567	21.0309	3.35583	4.11699	3.66916	13.1276	2.13976	0.494101	4.3306
NC_000007.14	82094755	82111294	-	16203	gene-LOC124901687	LOC124901687	lncRNA	124901687	uncharacterized LOC124901687	20	13	12	19	19	23	21	24	17	10	14	8	25	18	24	11	12	15	15.6556	13.2414	10.3151	18.4342	15.0053	19.5342	17.667	19.5438	24.4164	9.0707	10.4683	7.87381	61.6547	24.9811	26.5653	9.22854	9.88077	18.3458	18.4379	1.76479	0.407575	4.32998
NC_000011.10	60867542	60875687	+	2432	gene-ZP1	ZP1	protein_coding	22917	zona pellucida glycoprotein 1	18	12	12	16	11	18	4	3	6	3	2	4	7	17	13	6	3	2	14.09	12.2228	10.3151	15.5235	8.68726	15.2876	3.36514	2.44297	8.61755	2.72121	1.49547	3.9369	17.2633	23.5932	14.3896	5.03375	2.47019	2.4461	9.10566	2.2647	0.523213	4.32844
NC_000001.11	212035748	212105013	+	4505	gene-DTL	DTL	protein_coding	51514	denticleless E3 ubiquitin protein ligase homolog	36	20	28	35	49	54	46	52	17	12	17	12	24	29	28	3	14	1	28.1801	20.3714	24.0687	33.9578	38.6978	45.8629	38.6991	42.3448	24.4164	10.8848	12.7115	11.8107	59.1885	40.2473	30.9929	2.51687	11.5276	1.22305	26.539	1.66981	0.385832	4.32783
NC_000007.14	146116801	148420998	+	13946	gene-CNTNAP2	CNTNAP2	protein_coding	26047	contactin associated protein 2	24	14	13	16	38	42	50	64	28	10	15	11	34	22	27	134	159	41	18.7867	14.26	11.1747	15.5235	30.0105	35.6711	42.0642	52.1167	40.2152	9.0707	11.216	10.8265	83.8504	30.5324	29.886	112.42	130.92	50.1452	40.4828	1.8797	0.434373	4.32739
NC_000012.12	12725917	12791466	+	4774	gene-APOLD1	APOLD1	protein_coding	81575	apolipoprotein L domain containing 1	456	379	694	308	368	264	99	95	40	158	232	143	77	317	343	55	63	39	356.947	386.038	596.559	298.828	290.628	224.219	83.2871	77.3607	57.4503	143.317	173.475	140.744	189.896	439.944	379.663	46.1427	51.8741	47.699	221.337	1.11186	0.257136	4.32403
NC_000023.11	153972754	153983194	+	1452	gene-TMEM187	TMEM187	protein_coding	8269	transmembrane protein 187	76	55	73	67	86	80	83	92	55	86	82	99	5	25	44	115	108	82	59.4912	56.0214	62.7504	65.0048	67.9186	67.945	69.8266	74.9178	78.9942	78.0081	61.3144	97.4384	12.3309	34.6959	48.7031	96.4802	88.927	100.29	67.8366	-1.11435	0.258244	-4.31509
NC_000012.12	54058254	54122234	+	3942	gene-FLJ12825	FLJ12825	lncRNA	440101	uncharacterized LOC440101	29	18	18	11	19	16	11	23	11	20	11	7	22	32	30	4	8	9	22.7006	18.3343	15.4727	10.6724	15.0053	13.589	9.25413	18.7294	15.7988	18.1414	8.2251	6.88958	54.2561	44.4108	33.2067	3.35583	6.58718	11.0075	18.0909	1.77873	0.412445	4.31264
NC_000011.10	8964675	8976283	+	1053	gene-TMEM9B-AS1	TMEM9B-AS1	lncRNA	493900	TMEM9B antisense RNA 1	52	26	34	31	34	23	54	55	30	48	53	37	5	7	15	52	36	28	40.7045	26.4828	29.2262	30.0769	26.8515	19.5342	45.4293	44.7878	43.0877	43.5394	39.63	36.4164	12.3309	9.71486	16.6033	43.6258	29.6423	34.2455	31.7739	-1.4646	0.33962	-4.31246
NC_000005.10	135534282	135535964	-	1683	gene-NEUROG1	NEUROG1	protein_coding	4762	neurogenin 1	4	2	7	7	12	12	6	5	5	12	11	2	30	23	23	3	1	2	3.13112	2.03714	6.01716	6.79155	9.47701	10.1918	5.0477	4.07162	7.18129	10.8848	8.2251	1.96845	73.9856	31.9203	25.4584	2.51687	0.823398	2.4461	11.7875	2.21585	0.513943	4.31147
NC_000001.11	3266945	3297275	+	30298	gene-LOC124903828	LOC124903828	protein_coding	124903828	collagen alpha-5%28IV%29 chain-like	18	13	15	14	18	12	22	24	11	21	19	16	75	28	40	24	13	36	14.09	13.2414	12.8939	13.5831	14.2155	10.1918	18.5083	19.5438	15.7988	19.0485	14.207	15.7476	184.964	38.8594	44.2755	20.135	10.7042	44.0299	29.1132	2.08712	0.484925	4.30401
NC_000002.12	199663835	199851192	-	27805	gene-FTCDNL1	FTCDNL1	protein_coding	348751	formiminotransferase cyclodeaminase N-terminal like	68	50	84	89	110	98	109	106	79	84	99	52	84	88	104	74	68	70	53.229	50.9285	72.206	86.3497	86.8726	83.2327	91.7	86.3183	113.464	76.1939	74.0259	51.1798	207.16	122.13	115.116	62.0829	55.9911	85.6137	87.433	1.06541	0.247567	4.3035
NC_000007.14	70417	76963	-	2587	gene-LOC105375113	LOC105375113	lncRNA	105375113	uncharacterized LOC105375113	5	6	7	1	1	2	3	1	1	4	2	3	29	8	10	3	2	3	3.9139	6.11142	6.01716	0.970222	0.789751	1.69863	2.52385	0.814323	1.43626	3.62828	1.49547	2.95268	71.5194	11.1027	11.0689	2.51687	1.6468	3.66916	7.43754	2.65439	0.617063	4.30165
NC_000010.11	21492658	21497260	-	3799	gene-MIR1915HG	MIR1915HG	lncRNA	399726	MIR1915 host gene	32	26	18	23	34	37	44	41	24	23	20	14	26	27	37	19	25	19	25.0489	26.4828	15.4727	22.3151	26.8515	31.4246	37.0165	33.3873	34.4702	20.8626	14.9547	13.7792	64.1209	37.4716	40.9549	15.9402	20.5849	23.238	28.0209	1.38555	0.322467	4.29673
NC_000005.10	77086715	77428256	+	6354	gene-PDE8B	PDE8B	protein_coding	8622	phosphodiesterase 8B	11	7	7	12	17	22	34	29	18	7	8	10	23	13	22	160	150	56	8.61057	7.12999	6.01716	11.6427	13.4258	18.6849	28.6037	23.6154	25.8526	6.34949	5.98189	9.84226	56.7223	18.0419	24.3515	134.233	123.51	68.4909	32.8392	1.83243	0.426606	4.29537
NC_000009.12	34252380	34333671	-	8717	gene-KIF24	KIF24	protein_coding	347240	kinesin family member 24	34	28	29	22	36	34	32	37	13	11	23	15	40	26	27	32	20	15	26.6145	28.52	24.9282	21.3449	28.431	28.8766	26.9211	30.13	18.6713	9.97777	17.1979	14.7634	98.6475	36.0838	29.886	26.8467	16.468	18.3458	27.9252	1.71396	0.399206	4.29343
NC_000001.11	178540563	178542645	-	1876	gene-LOC124904460	LOC124904460	lncRNA	124904460	uncharacterized LOC124904460	1	0	0	2	0	2	2	2	1	1	0	0	13	4	5	3	2	2	0.782779	0	0	1.94044	0	1.69863	1.68257	1.62865	1.43626	0.90707	0	0	32.0604	5.55135	5.53444	2.51687	1.6468	2.4461	3.32402	2.89074	0.673407	4.2927
NC_000001.11	156525405	156572565	-	6657	gene-IQGAP3	IQGAP3	protein_coding	128239	IQ motif containing GTPase activating protein 3	52	32	30	18	22	18	11	12	3	21	25	25	73	42	40	5	13	13	40.7045	32.5943	25.7878	17.464	17.3745	15.2876	9.25413	9.77188	4.30877	19.0485	18.6934	24.6057	180.032	58.2892	44.2755	4.19479	10.7042	15.8997	30.4606	1.91234	0.445551	4.29206
NC_000004.12	16360865	16551246	+	28703	gene-LOC105374505	LOC105374505	lncRNA	105374505	uncharacterized LOC105374505	5	0	1	1	6	6	8	9	5	9	4	2	47	12	23	10	8	22	3.9139	0	0.859595	0.970222	4.73851	5.09588	6.73027	7.32891	7.18129	8.16363	2.99094	1.96845	115.911	16.654	25.4584	8.38958	6.58718	26.9072	13.8805	2.65079	0.618165	4.28816
NC_000005.10	178113532	178127034	+	11726	gene-N4BP3	N4BP3	protein_coding	23138	NEDD4 binding protein 3	39	17	26	28	33	32	27	20	15	21	32	23	38	36	40	30	25	19	30.5284	17.3157	22.3495	27.1662	26.0618	27.178	22.7147	16.2865	21.5439	19.0485	23.9276	22.6372	93.7151	49.9621	44.2755	25.1687	20.5849	23.238	29.6501	1.37213	0.320013	4.28772
NC_000011.10	94021354	94114208	+	5809	gene-HEPHL1	HEPHL1	protein_coding	341208	hephaestin like 1	211	180	225	62	78	62	12	7	3	98	68	78	18	16	17	3	3	7	165.166	183.343	193.409	60.1537	61.6006	52.6574	10.0954	5.70026	4.30877	88.8929	50.8461	76.7696	44.3914	22.2054	18.8171	2.51687	2.47019	8.56137	58.4392	-1.37266	0.320143	-4.28765
NC_000001.11	14348955	14419973	-	1247	gene-KAZN-AS1	KAZN-AS1	lncRNA	105376762	KAZN antisense RNA 1	1	1	0	1	2	2	6	9	6	2	2	1	21	8	6	2	5	7	0.782779	1.01857	0	0.970222	1.5795	1.69863	5.0477	7.32891	8.61755	1.81414	1.49547	0.984226	51.7899	11.1027	6.64133	1.67792	4.11699	8.56137	6.40155	2.73018	0.637344	4.28368
NC_000006.12	33391461	33409896	+	2795	gene-KIFC1	KIFC1	protein_coding	3833	kinesin family member C1	25	24	28	19	21	32	14	31	5	25	46	37	88	52	68	12	15	11	19.5695	24.4457	24.0687	18.4342	16.5848	27.178	11.778	25.244	7.18129	22.6768	34.3959	36.4164	217.024	72.1675	75.2684	10.0675	12.351	13.4536	37.1281	1.75851	0.410918	4.27947
NC_000016.10	9184662	9657270	+	5094	gene-LOC101927026	LOC101927026	lncRNA	101927026	uncharacterized LOC101927026	0	3	1	1	2	0	1	0	0	1	0	1	17	6	6	3	3	4	0	3.05571	0.859595	0.970222	1.5795	0	0.841284	0	0	0.90707	0	0.984226	41.9252	8.32702	6.64133	2.51687	2.47019	4.89221	4.22058	2.88367	0.673847	4.27942
NC_000015.10	32489200	32494945	-	1432	gene-LOC100653133	LOC100653133	protein_coding	100653133	golgin subfamily A member 6-like protein 1	2	2	5	2	4	1	2	2	1	2	4	4	54	10	18	4	0	20	1.56556	2.03714	4.29797	1.94044	3.159	0.849313	1.68257	1.62865	1.43626	1.81414	2.99094	3.9369	133.174	13.8784	19.924	3.35583	0	24.461	12.3407	2.84102	0.664083	4.27812
NC_000001.11	220690363	220699153	+	2891	gene-C1orf115	C1orf115	protein_coding	79762	chromosome 1 open reading frame 115	25	26	23	14	19	16	19	12	8	11	11	13	18	21	27	14	12	13	19.5695	26.4828	19.7707	13.5831	15.0053	13.589	15.9844	9.77188	11.4901	9.97777	8.2251	12.7949	44.3914	29.1446	29.886	11.7454	9.88077	15.8997	17.6218	1.57774	0.369345	4.27172
NC_000017.11	4899536	4906715	+	5006	gene-C17orf107	C17orf107	protein_coding	100130311	chromosome 17 open reading frame 107	56	42	80	15	21	13	6	16	11	105	179	81	22	20	23	10	9	6	43.8356	42.78	68.7676	14.5533	16.5848	11.0411	5.0477	13.0292	15.7988	95.2424	133.845	79.7223	54.2561	27.7567	25.4584	8.38958	7.41058	7.33831	37.2699	-1.51292	0.354346	-4.2696
NC_000004.12	42397488	42402487	+	2322	gene-SHISA3	SHISA3	protein_coding	152573	shisa family member 3	0	1	1	0	2	1	3	1	1	1	3	0	10	8	19	0	2	4	0	1.01857	0.859595	0	1.5795	0.849313	2.52385	0.814323	1.43626	0.90707	2.24321	0	24.6619	11.1027	21.0309	0	1.6468	4.89221	4.19812	2.80866	0.657892	4.26919
NC_000001.11	201359014	201377680	-	1393	gene-TNNT2	TNNT2	protein_coding	7139	troponin T2%2C cardiac type	2	10	4	541	769	484	346	459	228	28	41	44	26	45	222	1080	606	700	1.56556	10.1857	3.43838	524.89	607.319	411.067	291.084	373.774	327.467	25.398	30.6572	43.3059	64.1209	62.4527	245.729	906.075	498.979	856.137	293.536	1.72352	0.403872	4.26749
NC_000011.10	125683319	125699618	+	7179	gene-LOC105369551	LOC105369551	lncRNA	105369551	uncharacterized LOC105369551	5	2	2	2	1	2	2	2	2	1	0	1	15	8	7	3	0	8	3.9139	2.03714	1.71919	1.94044	0.789751	1.69863	1.68257	1.62865	2.87252	0.90707	0	0.984226	36.9928	11.1027	7.74822	2.51687	0	9.78442	4.90662	2.83493	0.664391	4.26696
NC_000015.10	30626128	30649229	+	2794	gene-ARHGAP11B	ARHGAP11B	protein_coding	89839	Rho GTPase activating protein 11B	37	24	34	19	27	22	18	27	10	28	41	29	52	34	64	10	8	7	28.9628	24.4457	29.2262	18.4342	21.3233	18.6849	15.1431	21.9867	14.3626	25.398	30.6572	28.5426	128.242	47.1865	70.8409	8.38958	6.58718	8.56137	30.3875	1.40871	0.330167	4.26666
NC_000014.9	61715558	61751097	-	533	gene-HIF1A-AS3	HIF1A-AS3	lncRNA	105370526	HIF1A antisense RNA 3	58	38	60	10	8	5	11	19	11	35	33	34	5	4	6	23	33	15	45.4012	38.7057	51.5757	9.70222	6.31801	4.24656	9.25413	15.4721	15.7988	31.7475	24.6753	33.4637	12.3309	5.55135	6.64133	19.296	27.1721	18.3458	20.8721	-1.7571	0.411944	-4.26538
NC_000008.11	118281383	118423033	+	18494	gene-LOC105375724	LOC105375724	lncRNA	105375724	uncharacterized LOC105375724	3	0	0	1	2	2	5	3	0	3	6	3	36	14	12	7	3	7	2.34834	0	0	0.970222	1.5795	1.69863	4.20642	2.44297	0	2.72121	4.48642	2.95268	88.7827	19.4297	13.2827	5.87271	2.47019	8.56137	8.98921	2.67538	0.627525	4.26339
NC_000016.10	49324149	49350557	+	20405	gene-LOC124903689	LOC124903689	lncRNA	124903689	uncharacterized LOC124903689	4	0	1	3	6	5	6	5	1	4	4	3	48	9	13	4	5	19	3.13112	0	0.859595	2.91066	4.73851	4.24656	5.0477	4.07162	1.43626	3.62828	2.99094	2.95268	118.377	12.4905	14.3896	3.35583	4.11699	23.238	11.7768	2.74328	0.643616	4.26229
NC_000008.11	2726956	3024231	+	7066	gene-LOC105377785	LOC105377785	lncRNA	105377785	uncharacterized LOC105377785	1	0	0	5	5	2	2	3	0	7	4	0	36	14	19	5	4	13	0.782779	0	0	4.85111	3.94875	1.69863	1.68257	2.44297	0	6.34949	2.99094	0	88.7827	19.4297	21.0309	4.19479	3.29359	15.8997	9.85437	2.73642	0.64222	4.26088
NC_000001.11	207454328	207489892	+	4139	gene-CR2	CR2	protein_coding	1380	complement C3d receptor 2	0	1	1	1	1	2	1	1	2	1	1	1	21	4	5	1	3	3	0	1.01857	0.859595	0.970222	0.789751	1.69863	0.841284	0.814323	2.87252	0.90707	0.747736	0.984226	51.7899	5.55135	5.53444	0.838958	2.47019	3.66916	4.57544	2.8507	0.669083	4.2606
NC_000005.10	141135206	141138615	+	3410	gene-PCDHB5	PCDHB5	protein_coding	26167	protocadherin beta 5	31	28	20	60	73	78	89	87	44	12	6	6	4	19	28	80	68	66	24.2662	28.52	17.1919	58.2133	57.6518	66.2464	74.8743	70.8461	63.1953	10.8848	4.48642	5.90536	9.86475	26.3689	30.9929	67.1167	55.9911	80.7215	41.8521	1.59452	0.374421	4.25862
NC_000006.12	80004649	80042527	+	3049	gene-TTK	TTK	protein_coding	7272	TTK protein kinase	14	15	15	29	36	23	23	33	13	11	13	8	22	20	24	7	15	3	10.9589	15.2786	12.8939	28.1364	28.431	19.5342	19.3495	26.8727	18.6713	9.97777	9.72057	7.87381	54.2561	27.7567	26.5653	5.87271	12.351	3.66916	18.7872	1.72168	0.404283	4.25861
NC_000015.10	83447341	83633820	+	7487	gene-SH3GL3	SH3GL3	protein_coding	6457	SH3 domain containing GRB2 like 3%2C endophilin A3	3	2	4	11	22	9	7	9	3	4	8	5	16	14	20	7	15	6	2.34834	2.03714	3.43838	10.6724	17.3745	7.64382	5.88899	7.32891	4.30877	3.62828	5.98189	4.92113	39.459	19.4297	22.1378	5.87271	12.351	7.33831	10.1201	2.07922	0.488286	4.2582
NC_000014.9	59595976	59870776	-	6837	gene-RTN1	RTN1	protein_coding	6252	reticulon 1	25	25	12	28	33	33	13	23	12	36	27	21	28	73	65	557	647	146	19.5695	25.4643	10.3151	27.1662	26.0618	28.0273	10.9367	18.7294	17.2351	32.6545	20.1889	20.6687	69.0532	101.312	71.9478	467.3	532.738	178.566	93.2186	1.58839	0.373031	4.25806
NC_000002.12	15940550	15947004	+	3072	gene-MYCN	MYCN	protein_coding	4613	MYCN proto-oncogene%2C bHLH transcription factor	50	26	40	42	73	45	52	49	29	21	17	22	38	31	33	25	29	10	39.139	26.4828	34.3838	40.7493	57.6518	38.2191	43.7468	39.9019	41.6515	19.0485	12.7115	21.653	93.7151	43.0229	36.5273	20.974	23.8785	12.2305	35.8715	1.52058	0.357728	4.25066
NC_000007.14	27194364	27200091	-	5015	gene-HOXA13	HOXA13	protein_coding	3209	homeobox A13	68	39	48	27	47	36	66	57	41	65	62	52	10	10	21	81	68	70	53.229	39.7242	41.2606	26.196	37.1183	30.5753	55.5248	46.4164	58.8866	58.9596	46.3596	51.1798	24.6619	13.8784	23.2447	67.9556	55.9911	85.6137	45.3764	-1.27648	0.300333	-4.25021
NC_000016.10	49372324	49454091	-	7809	gene-LOC105371244	LOC105371244	lncRNA	105371244	uncharacterized LOC105371244	1	0	0	2	4	1	6	0	1	1	2	0	22	6	11	5	1	7	0.782779	0	0	1.94044	3.159	0.849313	5.0477	0	1.43626	0.90707	1.49547	0	54.2561	8.32702	12.1758	4.19479	0.823398	8.56137	5.77536	2.86345	0.673811	4.24963
NC_000024.10	11332331	11333853	+	1523	gene-DUX4L19	DUX4L19	pseudogene	643034	double homeobox 4 like 19 %28pseudogene%29	2	1	1	7	8	6	8	8	3	9	13	4	78	12	21	6	9	24	1.56556	1.01857	0.859595	6.79155	6.31801	5.09588	6.73027	6.51459	4.30877	8.16363	9.72057	3.9369	192.363	16.654	23.2447	5.03375	7.41058	29.3533	18.6157	2.59352	0.610668	4.24702
NC_000005.10	96390333	96433248	-	5214	gene-PCSK1	PCSK1	protein_coding	5122	proprotein convertase subtilisin/kexin type 1	532	404	284	3655	4758	4307	7266	5211	4005	187	153	111	52	452	622	15250	15390	10339	416.439	411.502	244.125	3546.16	3757.64	3657.99	6112.77	4243.44	5752.21	169.622	114.404	109.249	128.242	627.302	688.485	12794.1	12672.1	12645.1	3782.83	1.67536	0.394943	4.24203
NC_000007.14	128455878	128458418	+	1364	gene-HILPDA	HILPDA	protein_coding	29923	hypoxia inducible lipid droplet associated	1409	974	1482	114	151	134	199	193	116	748	895	698	188	227	114	166	136	89	1102.94	992.088	1273.92	110.605	119.252	113.808	167.416	157.164	166.606	678.489	669.224	686.99	463.643	315.039	126.185	139.267	111.982	108.852	416.859	-1.1433	0.269585	-4.24098
NC_000015.10	30512772	30518467	+	1432	gene-LOC124903452	LOC124903452	protein_coding	124903452	golgin subfamily A member 6-like protein 1	2	2	5	2	4	1	2	2	1	2	4	4	54	9	18	4	0	20	1.56556	2.03714	4.29797	1.94044	3.159	0.849313	1.68257	1.62865	1.43626	1.81414	2.99094	3.9369	133.174	12.4905	19.924	3.35583	0	24.461	12.2636	2.82022	0.665074	4.24046
NC_000015.10	91463339	91494850	+	2138	gene-CRAT37	CRAT37	lncRNA	101926928	cervical cancer-associated transcript 37	0	0	0	2	1	2	1	0	0	1	0	0	8	7	6	4	1	2	0	0	0	1.94044	0.789751	1.69863	0.841284	0	0	0.90707	0	0	19.7295	9.71486	6.64133	3.35583	0.823398	2.4461	2.71601	2.85699	0.673806	4.24008
NC_000016.10	78474561	78500036	-	21959	gene-LOC124903730	LOC124903730	lncRNA	124903730	uncharacterized LOC124903730	1	4	3	3	2	3	6	5	6	6	2	4	49	10	9	5	5	13	0.782779	4.07428	2.57878	2.91066	1.5795	2.54794	5.0477	4.07162	8.61755	5.44242	1.49547	3.9369	120.843	13.8784	9.962	4.19479	4.11699	15.8997	11.7767	2.68604	0.633954	4.23697
NC_000015.10	31001065	31161160	-	6683	gene-TRPM1	TRPM1	protein_coding	4308	transient receptor potential cation channel subfamily M member 1	1	0	1	2	3	4	2	2	1	0	2	1	17	4	12	1	1	7	0.782779	0	0.859595	1.94044	2.36925	3.39725	1.68257	1.62865	1.43626	0	1.49547	0.984226	41.9252	5.55135	13.2827	0.838958	0.823398	8.56137	4.86441	2.81749	0.665168	4.23576
NC_000006.12	26250142	26250635	-	494	gene-H3C7	H3C7	protein_coding	8968	H3 clustered histone 7	18	10	17	12	10	15	10	6	2	18	17	15	35	40	30	18	37	9	14.09	10.1857	14.6131	11.6427	7.89751	12.7397	8.41284	4.88594	2.87252	16.3273	12.7115	14.7634	86.3166	55.5135	33.2067	15.1012	30.4657	11.0075	20.153	1.77751	0.420026	4.2319
NC_000012.12	15107783	15221417	-	2640	gene-RERG	RERG	protein_coding	85004	RAS like estrogen regulated growth inhibitor	2	2	2	30	54	38	143	118	95	3	9	3	6	9	28	164	95	112	1.56556	2.03714	1.71919	29.1066	42.6466	32.2739	120.304	96.0902	136.444	2.72121	6.72963	2.95268	14.7971	12.4905	30.9929	137.589	78.2228	136.982	49.2036	1.87591	0.44328	4.23188
NC_000011.10	72239077	72244176	-	1783	gene-PHOX2A	PHOX2A	protein_coding	401	paired like homeobox 2A	4	3	4	1	1	2	1	3	2	6	5	6	22	18	16	3	1	2	3.13112	3.05571	3.43838	0.970222	0.789751	1.69863	0.841284	2.44297	2.87252	5.44242	3.73868	5.90536	54.2561	24.9811	17.7102	2.51687	0.823398	2.4461	7.61449	2.27261	0.537187	4.23058
NC_000024.10	2752296	2774996	+	363	gene-XGY2	XGY2	transcribed_pseudogene	100132596	XG pseudogene%2C Y-linked 2	11	11	15	14	24	21	19	34	11	10	16	7	8	32	35	20	19	6	8.61057	11.2043	12.8939	13.5831	18.954	17.8356	15.9844	27.687	15.7988	9.0707	11.9638	6.88958	19.7295	44.4108	38.7411	16.7792	15.6446	7.33831	17.3955	1.72545	0.408114	4.22787
NC_000001.11	185226747	185227772	-	1026	gene-RPL5P5	RPL5P5	pseudogene	730213	ribosomal protein L5 pseudogene 5	2	3	4	4	4	7	2	4	3	5	3	3	10	17	13	4	4	4	1.56556	3.05571	3.43838	3.88089	3.159	5.94519	1.68257	3.25729	4.30877	4.53535	2.24321	2.95268	24.6619	23.5932	14.3896	3.35583	3.29359	4.89221	6.34505	2.24781	0.532303	4.2228
NC_000019.10	58598956	58599484	+	529	gene-RPL23AP79	RPL23AP79	pseudogene	100271626	ribosomal protein L23a pseudogene 79	21	13	22	20	27	22	18	28	13	13	19	16	13	33	33	20	21	17	16.4384	13.2414	18.9111	19.4044	21.3233	18.6849	15.1431	22.8011	18.6713	11.7919	14.207	15.7476	32.0604	45.7986	36.5273	16.7792	17.2914	20.7919	20.8675	1.38792	0.328718	4.22221
NC_000007.14	50303455	50405101	+	22981	gene-IKZF1	IKZF1	protein_coding	10320	IKAROS family zinc finger 1	9	2	8	3	6	8	10	11	4	4	3	8	56	18	17	5	1	19	7.04501	2.03714	6.87676	2.91066	4.73851	6.7945	8.41284	8.95756	5.74503	3.62828	2.24321	7.87381	138.106	24.9811	18.8171	4.19479	0.823398	23.238	15.4125	2.66646	0.631822	4.22027
NC_000016.10	9790975	9810765	+	5401	gene-LOC105371077	LOC105371077	lncRNA	105371077	uncharacterized LOC105371077	1	0	0	2	2	1	2	0	1	2	1	1	21	9	6	1	4	7	0.782779	0	0	1.94044	1.5795	0.849313	1.68257	0	1.43626	1.81414	0.747736	0.984226	51.7899	12.4905	6.64133	0.838958	3.29359	8.56137	5.30182	2.81032	0.666132	4.21887
NC_000008.11	82290912	82292391	-	1480	gene-HNRNPA1P4	HNRNPA1P4	pseudogene	389674	heterogeneous nuclear ribonucleoprotein A1 pseudogene 4	34	29	38	28	41	27	32	28	10	28	34	25	24	38	54	31	32	22	26.6145	29.5385	32.6646	27.1662	32.3798	22.9314	26.9211	22.8011	14.3626	25.398	25.423	24.6057	59.1885	52.7378	59.772	26.0077	26.3487	26.9072	31.2094	1.13698	0.269504	4.2188
NC_000003.12	49803261	49805030	+	1033	gene-INKA1	INKA1	protein_coding	389119	inka box actin regulator 1	19	12	13	16	13	14	4	5	1	11	12	7	12	23	29	3	7	2	14.8728	12.2228	11.1747	15.5235	10.2668	11.8904	3.36514	4.07162	1.43626	9.97777	8.97283	6.88958	29.5942	31.9203	32.0998	2.51687	5.76379	2.4461	11.9447	1.70526	0.404248	4.21836
NC_000019.10	41907704	41928449	-	2012	gene-ERFL	ERFL	protein_coding	390937	ETS repressor factor like	19	18	14	2	0	4	4	2	0	55	54	44	6	9	8	4	1	1	14.8728	18.3343	12.0343	1.94044	0	3.39725	3.36514	1.62865	0	49.8889	40.3778	43.3059	14.7971	12.4905	8.85511	3.35583	0.823398	1.22305	12.8161	-1.84279	0.437218	-4.21482
NC_000002.12	212425491	212431038	+	5462	gene-LOC124906116	LOC124906116	lncRNA	124906116	uncharacterized LOC124906116	0	0	0	1	1	0	1	1	1	0	1	1	17	6	3	1	2	3	0	0	0	0.970222	0.789751	0	0.841284	0.814323	1.43626	0	0.747736	0.984226	41.9252	8.32702	3.32067	0.838958	1.6468	3.66916	3.68398	2.8454	0.677245	4.20144
NC_000011.10	44260440	44310139	-	5727	gene-ALX4	ALX4	protein_coding	60529	ALX homeobox 4	4	2	1	7	9	5	49	39	26	0	5	4	20	12	5	71	96	44	3.13112	2.03714	0.859595	6.79155	7.10776	4.24656	41.2229	31.7586	37.3427	0	3.73868	3.9369	49.3237	16.654	5.53444	59.566	79.0462	53.8143	22.5618	2.32095	0.552446	4.20123
NC_000017.11	33013087	34156768	-	4541	gene-ASIC2	ASIC2	protein_coding	40	acid sensing ion channel subunit 2	1	4	2	6	15	19	7	10	5	1	2	0	15	7	7	3	1	7	0.782779	4.07428	1.71919	5.82133	11.8463	16.1369	5.88899	8.14323	7.18129	0.90707	1.49547	0	36.9928	9.71486	7.74822	2.51687	0.823398	8.56137	7.24191	2.67191	0.636154	4.2001
NC_000017.11	74609885	74623738	-	3503	gene-CD300E	CD300E	protein_coding	342510	CD300e molecule	1	0	3	48	28	36	94	146	63	6	0	3	20	5	13	108	105	86	0.782779	0	2.57878	46.5706	22.113	30.5753	79.0807	118.891	90.4842	5.44242	0	2.95268	49.3237	6.93919	14.3896	90.6075	86.4568	105.183	41.7984	2.2352	0.53248	4.19772
NC_000002.12	155756065	155914313	-	13333	gene-LOC105373703	LOC105373703	lncRNA	105373703	uncharacterized LOC105373703	2	3	2	5	3	4	5	4	4	3	3	1	24	7	7	3	3	5	1.56556	3.05571	1.71919	4.85111	2.36925	3.39725	4.20642	3.25729	5.74503	2.72121	2.24321	0.984226	59.1885	9.71486	7.74822	2.51687	2.47019	6.11526	6.88163	2.6078	0.621268	4.19754
NC_000020.11	50840219	50840824	-	606	gene-TMSB4XP6	TMSB4XP6	pseudogene	7120	TMSB4X pseudogene 6	77	56	56	51	63	47	25	19	17	34	37	30	15	50	96	26	28	17	60.274	57.0399	48.1373	49.4813	49.7543	39.9177	21.0321	15.4721	24.4164	30.8404	27.6662	29.5268	36.9928	69.3919	106.261	21.8129	23.0551	20.7919	40.6591	1.26647	0.301828	4.19599
NC_000010.11	131891866	131895745	+	1757	gene-LOC100134362	LOC100134362	pseudogene	100134362	60S ribosomal protein L19-like	2	2	5	1	3	2	2	2	2	3	2	5	8	16	21	4	1	5	1.56556	2.03714	4.29797	0.970222	2.36925	1.69863	1.68257	1.62865	2.87252	2.72121	1.49547	4.92113	19.7295	22.2054	23.2447	3.35583	0.823398	6.11526	5.76302	2.3783	0.567449	4.1912
NC_000006.12	10762723	10838539	-	11448	gene-MAK	MAK	protein_coding	4117	male germ cell associated kinase	5	3	4	3	6	4	9	6	3	5	12	3	48	12	12	8	7	8	3.9139	3.05571	3.43838	2.91066	4.73851	3.39725	7.57156	4.88594	4.30877	4.53535	8.97283	2.95268	118.377	16.654	13.2827	6.71167	5.76379	9.78442	12.5142	2.45005	0.585588	4.18391
NC_000013.11	20187470	20192938	-	3112	gene-GJB2	GJB2	protein_coding	2706	gap junction protein beta 2	48	43	38	308	347	332	102	74	42	20	20	18	10	23	53	103	106	75	37.5734	43.7985	32.6646	298.828	274.044	281.972	85.811	60.2599	60.3228	18.1414	14.9547	17.7161	24.6619	31.9203	58.6651	86.4127	87.2802	91.7289	89.2642	1.20802	0.28884	4.18233
NC_000004.12	174522613	174541049	+	8218	gene-LOC105377548	LOC105377548	lncRNA	105377548	uncharacterized LOC105377548	2	1	0	2	1	2	6	0	1	3	1	3	32	13	11	4	2	12	1.56556	1.01857	0	1.94044	0.789751	1.69863	5.0477	0	1.43626	2.72121	0.747736	2.95268	78.918	18.0419	12.1758	3.35583	1.6468	14.6766	8.26297	2.76354	0.661294	4.17899
NC_000015.10	71290573	71306333	-	15522	gene-LOC124903520	LOC124903520	lncRNA	124903520	uncharacterized LOC124903520	18	12	19	14	19	21	13	12	5	9	11	12	35	24	31	2	7	17	14.09	12.2228	16.3323	13.5831	15.0053	17.8356	10.9367	9.77188	7.18129	8.16363	8.2251	11.8107	86.3166	33.3081	34.3135	1.67792	5.76379	20.7919	18.185	2.06613	0.49441	4.17899
NC_000002.12	153477338	153478762	-	1425	gene-RPRM	RPRM	protein_coding	56475	reprimo%2C TP53 dependent G2 arrest mediator homolog	3	6	2	2	5	5	2	6	1	10	3	5	29	15	22	13	18	6	2.34834	6.11142	1.71919	1.94044	3.94875	4.24656	1.68257	4.88594	1.43626	9.0707	2.24321	4.92113	71.5194	20.8176	24.3515	10.9065	14.8212	7.33831	10.7949	2.31724	0.554621	4.17806
NC_000007.14	173171	180726	+	6139	gene-LOC105375116	LOC105375116	protein_coding	105375116	TRIO and F-actin-binding protein-like	0	0	1	2	0	2	0	1	1	1	1	3	40	8	3	2	1	7	0	0	0.859595	1.94044	0	1.69863	0	0.814323	1.43626	0.90707	0.747736	2.95268	98.6475	11.1027	3.32067	1.67792	0.823398	8.56137	7.52724	2.83481	0.679388	4.17259
NC_000012.12	70468079	70571450	+	17568	gene-LOC105369828	LOC105369828	lncRNA	105369828	uncharacterized LOC105369828	2	0	0	2	6	4	7	3	4	3	4	3	30	12	12	5	1	9	1.56556	0	0	1.94044	4.73851	3.39725	5.88899	2.44297	5.74503	2.72121	2.99094	2.95268	73.9856	16.654	13.2827	4.19479	0.823398	11.0075	8.57398	2.6166	0.627112	4.17246
NC_000005.10	15734430	15769796	-	35308	gene-LOC124900946	LOC124900946	lncRNA	124900946	uncharacterized LOC124900946	5	6	2	9	10	10	13	20	8	12	13	9	58	18	20	13	16	18	3.9139	6.11142	1.71919	8.73199	7.89751	8.49313	10.9367	16.2865	11.4901	10.8848	9.72057	8.85804	143.039	24.9811	22.1378	10.9065	13.1744	22.0149	18.961	2.20576	0.528858	4.1708
NC_000017.11	43290291	43290481	-	191	gene-LOC124904145	LOC124904145	snRNA	124904145	U2 spliceosomal RNA	34	19	44	40	25	26	30	21	17	24	42	22	0	6	4	37	26	23	26.6145	19.3528	37.8222	38.8089	19.7438	22.0821	25.2385	17.1008	24.4164	21.7697	31.4049	21.653	0	8.32702	4.42755	31.0415	21.4083	28.1302	22.1857	-1.92034	0.460432	-4.17074
NC_000009.12	41100967	41124814	-	5117	gene-LINC03025	LINC03025	lncRNA	440896	long intergenic non-protein coding RNA 3025	2	2	1	6	3	4	4	4	1	2	4	0	28	8	7	1	2	7	1.56556	2.03714	0.859595	5.82133	2.36925	3.39725	3.36514	3.25729	1.43626	1.81414	2.99094	0	69.0532	11.1027	7.74822	0.838958	1.6468	8.56137	7.10362	2.73041	0.655091	4.16799
NC_000008.11	118923557	118951885	-	2087	gene-TNFRSF11B	TNFRSF11B	protein_coding	4982	TNF receptor superfamily member 11b	130	78	66	777	958	881	830	572	475	53	68	92	27	137	230	1270	938	992	101.761	79.4485	56.7333	753.862	756.581	748.245	698.266	465.793	682.222	48.0747	50.8461	90.5488	66.5871	190.134	254.584	1065.48	772.347	1213.27	449.71	1.36279	0.327125	4.16598
NC_000018.10	33578219	33751195	+	21022	gene-ASXL3	ASXL3	protein_coding	80816	ASXL transcriptional regulator 3	52	42	30	40	77	71	98	94	63	26	13	21	39	48	36	200	277	55	40.7045	42.78	25.7878	38.8089	60.8108	60.3012	82.4458	76.5464	90.4842	23.5838	9.72057	20.6687	96.1813	66.6162	39.848	167.792	228.081	67.2679	68.8016	1.68789	0.405522	4.16226
NC_000012.12	121777754	121793688	-	2435	gene-RHOF	RHOF	protein_coding	54509	ras homolog family member F%2C filopodia associated	60	38	44	31	25	30	10	15	9	67	93	62	7	13	32	8	12	10	46.9668	38.7057	37.8222	30.0769	19.7438	25.4794	8.41284	12.2149	12.9263	60.7737	69.5395	61.022	17.2633	18.0419	35.4204	6.71167	9.88077	12.2305	29.0685	-1.3119	0.315606	-4.15675
NC_000009.12	134208370	134218663	-	9162	gene-LOC107987137	LOC107987137	lncRNA	107987137	uncharacterized LOC107987137	0	0	1	1	1	2	1	0	0	1	1	1	19	4	5	2	3	3	0	0	0.859595	0.970222	0.789751	1.69863	0.841284	0	0	0.90707	0.747736	0.984226	46.8576	5.55135	5.53444	1.67792	2.47019	3.66916	4.08662	2.79465	0.672454	4.1559
NC_000016.10	21663968	21760729	+	4310	gene-OTOA	OTOA	protein_coding	146183	otoancorin	1	3	0	0	2	3	2	4	2	2	1	2	19	7	11	5	2	7	0.782779	3.05571	0	0	1.5795	2.54794	1.68257	3.25729	2.87252	1.81414	0.747736	1.96845	46.8576	9.71486	12.1758	4.19479	1.6468	8.56137	5.74777	2.68695	0.646591	4.15556
NC_000014.9	55781135	55796674	-	2069	gene-LINC00520	LINC00520	lncRNA	645687	long intergenic non-protein coding RNA 520	9	7	19	2	4	3	5	5	2	15	24	21	1	2	1	13	7	10	7.04501	7.12999	16.3323	1.94044	3.159	2.54794	4.20642	4.07162	2.87252	13.6061	17.9457	20.6687	2.46619	2.77567	1.10689	10.9065	5.76379	12.2305	7.59862	-2.33779	0.562822	-4.1537
NC_000019.10	35550031	35563658	-	3721	gene-ATP4A	ATP4A	protein_coding	495	ATPase H%2B/K%2B transporting subunit alpha	1	1	0	3	4	5	1	1	0	1	2	2	29	4	4	5	3	5	0.782779	1.01857	0	2.91066	3.159	4.24656	0.841284	0.814323	0	0.90707	1.49547	1.96845	71.5194	5.55135	4.42755	4.19479	2.47019	6.11526	6.24571	2.75108	0.663301	4.14756
NC_000001.11	153801521	153803087	+	1229	gene-LOC124904425	LOC124904425	lncRNA	124904425	uncharacterized LOC124904425	2	4	4	7	5	3	1	6	3	1	2	1	14	6	15	0	0	4	1.56556	4.07428	3.43838	6.79155	3.94875	2.54794	0.841284	4.88594	4.30877	0.90707	1.49547	0.984226	34.5266	8.32702	16.6033	0	0	4.89221	5.56325	2.68107	0.646626	4.14625
NC_000006.12	169959536	169982664	+	3900	gene-LOC107986675	LOC107986675	misc_RNA	107986675	uncharacterized LOC107986675	2	0	1	1	1	1	0	1	1	0	0	2	13	3	10	1	2	2	1.56556	0	0.859595	0.970222	0.789751	0.849313	0	0.814323	1.43626	0	0	1.96845	32.0604	4.16351	11.0689	0.838958	1.6468	2.4461	3.41545	2.79137	0.673259	4.14606
NC_000023.11	9407956	9443524	-	7007	gene-LOC107985634	LOC107985634	lncRNA	107985634	uncharacterized LOC107985634	7	4	7	7	6	2	1	5	3	9	14	11	22	22	33	11	12	15	5.47945	4.07428	6.01716	6.79155	4.73851	1.69863	0.841284	4.07162	4.30877	8.16363	10.4683	10.8265	54.2561	30.5324	36.5273	9.22854	9.88077	18.3458	12.5695	1.81729	0.438497	4.14435
NC_000008.11	27809624	27837817	-	1869	gene-PBK	PBK	protein_coding	55872	PDZ binding kinase	15	10	11	23	31	20	15	21	13	7	6	3	15	13	13	3	5	3	11.7417	10.1857	9.45554	22.3151	24.4823	16.9863	12.6193	17.1008	18.6713	6.34949	4.48642	2.95268	36.9928	18.0419	14.3896	2.51687	4.11699	3.66916	13.1708	1.91489	0.462083	4.14403
NC_000005.10	27772331	27791693	+	370	gene-LOC105374696	LOC105374696	lncRNA	105374696	uncharacterized LOC105374696	0	0	0	1	0	0	0	0	1	0	0	1	15	4	8	0	1	2	0	0	0	0.970222	0	0	0	0	1.43626	0	0	0.984226	36.9928	5.55135	8.85511	0	0.823398	2.4461	3.22553	2.75756	0.665759	4.14198
NC_000002.12	200695723	200794915	+	5058	gene-AOX3P-AOX2P	AOX3P-AOX2P	transcribed_pseudogene	107161151	AOX3P-AOX2P readthrough%2C transcribed pseudogene	10	14	5	5	6	2	7	4	1	2	4	3	22	10	12	4	3	8	7.82779	14.26	4.29797	4.85111	4.73851	1.69863	5.88899	3.25729	1.43626	1.81414	2.99094	2.95268	54.2561	13.8784	13.2827	3.35583	2.47019	9.78442	8.50233	2.48253	0.599583	4.14042
NC_000001.11	56494761	56579563	-	3273	gene-PLPP3	PLPP3	protein_coding	8613	phospholipid phosphatase 3	2381	1545	2094	6944	8198	7616	11204	8596	6976	1449	1381	1183	443	2124	2970	12392	12944	8762	1863.8	1573.69	1799.99	6737.22	6474.38	6468.37	9425.75	6999.92	10019.3	1314.34	1032.62	1164.34	1092.52	2947.77	3287.46	10396.4	10658.1	10716.4	5220.68	1.02668	0.247988	4.14006
NC_000002.12	143155662	143173407	+	17686	gene-LOC107985949	LOC107985949	lncRNA	107985949	uncharacterized LOC107985949	3	4	6	5	8	4	4	4	2	5	3	4	34	13	10	7	2	13	2.34834	4.07428	5.15757	4.85111	6.31801	3.39725	3.36514	3.25729	2.87252	4.53535	2.24321	3.9369	83.8504	18.0419	11.0689	5.87271	1.6468	15.8997	10.1521	2.52285	0.609741	4.13757
[truncated: 1,689 more rows]
[truncated: 5 more columns]
