# Supplementary material for: Temporal transcriptomic profiling of human three-dimensional neuromuscular co-cultures
Source: Biol Open. 2025 Sep 16;14(9):bio062196. doi: 10.1242/bio.062196 (PMC12486213; doi:10.1242/bio.062196)
Supplement: Table S4. GO Terms - Group 1 [file biolopen-14-062196-TableS4.xlsx]

## Sheet: Sup Tab. 4 GO Terms - Gr. 1
Supplementary Table 4 - GO Terms - Group 1
Category	Term	Count	%	PValue	Pvalue -log10	Genes	List Total	Pop Hits	Pop Total	Fold Enrichment	Bonferroni	Benjamini	FDR
GOTERM_BP_DIRECT	GO:0060078~regulation of postsynaptic membrane potential	20	0.430015	1.52831e-10	9.81579	GABRA2, GRIA2, GRID1, GABRA5, KCNA1, GABRA4, KCNA2, GABRA3, GRIK3, GRIK1, ADRB1, GABRG3, GABRG2, GRM1, GABRG1, GRM5, GRIN3A, RGS7BP, GRIA4, HCN1	1946	36	19416	5.54299	7.71185e-07	6.56427e-07	6.50832e-07
GOTERM_BP_DIRECT	GO:0007268~chemical synaptic transmission	57	1.22554	2.60229e-10	9.58464	CHRM2, CHRM3, HTR2C, GRIK1, DOC2B, HTR4, GRM1, GABRR3, GRM2, GRM5, GRM4, GRM7, GRM6, DLGAP1, BSN, UNC13C, NPY5R, KCND3, HTR3D, CARTPT, PDYN, GJD2, CACNB4, MTNR1B, GRIA2, NLGN1, CHRNA4, NRXN1, CACNA1B, SLC1A6, CACNA1E, GRIN2A, GLRA3, PTCHD1, SV2B, HRH2, NPBWR1, PENK, SLITRK5, SNCA, SLC12A5, KCNIP1, HTR1F, PCDH8, HTR1A, GAD2, SYT9, SYT6, SLC6A5, PCDHB2, SYT10, CHRFAM7A, PCDHB3, APBA2, FGF12, SCN2B,…	1946	231	19416	2.46195	1.31311e-06	6.56427e-07	6.50832e-07
GOTERM_BP_DIRECT	GO:0035725~sodium ion transmembrane transport	39	0.838529	5.70528e-10	9.24372	HCN4, HCN3, SLC24A4, SLC24A3, SLC23A1, SLC5A11, SLC6A20, NALCN, SLC6A3, SLC5A4, SLC6A4, GRIN2A, ASIC5, SCN11A, CNGA1, SCN7A, SLC17A6, SLC17A8, TRPM5, SCN1A, SLC13A1, SLC34A2, SLC12A3, SLC13A2, MCOLN3, SLC12A1, SLC4A10, SHROOM2, SLC6A11, SLC6A5, SCN10A, SLC5A9, SCNN1B, SCNN1A, SCN2A, SCN4B, CNGB1, HCN1, SCN2B	1946	129	19416	3.01642	2.87888e-06	9.59439e-07	9.51261e-07
GOTERM_BP_DIRECT	GO:0007156~homophilic cell adhesion via plasma membrane adhesion molecules	44	0.946033	1.97761e-08	7.70386	PTPRT, PCDH11Y, PCDH11X, PCDH15, CELSR1, CDH9, CDH8, CDH7, IGSF21, CDH5, CDH1, CDH22, CDH23, PCDHA9, PCDHA8, PCDHAC2, PCDHA6, KIRREL3, CADM3, DSCAM, PCDH8, PCDHA13, PCDHA11, PCDHA10, CEACAM1, PCDHB2, DCHS2, PCDHB1, CEACAM5, CDHR1, CDHR2, CDH12, CDHR3, FAT2, DSG1, CNTN2, PCDHB3, CNTN4, NECTIN4, DSCAML1, CDH17, SDK2, CDH18, CDH19	1946	175	19416	2.5086	9.97853e-05	2.49426e-05	2.473e-05
GOTERM_BP_DIRECT	GO:0016339~calcium-dependent cell-cell adhesion via plasma membrane cell adhesion molecules	19	0.408514	3.6664e-07	6.43576	NLGN1, NRXN1, CDH9, CDH8, CDH7, SELP, CDH5, SELL, PCDHB2, CDH1, CDH22, CDH23, CDH12, CDHR3, DSG1, PCDHB3, CDH17, CDH18, CDH19	1946	48	19416	3.94938	0.00184836	0.00036994	0.000366787
GOTERM_BP_DIRECT	GO:0006813~potassium ion transport	26	0.55902	1.03145e-06	5.98655	KCNC1, KCNC2, KCNA2, KCNA4, KCNA6, KCNV1, GJA5, KCNN2, KCNJ3, KCNH2, KCNJ5, KCNH3, KCNJ6, KCNJ10, KCNH5, KCNH7, KCND3, ABCC8, ATP1B4, KCNJ16, KCNAB1, FXYD3, FXYD1, KCNQ4, FXYD7, CNGB1	1946	88	19416	2.94787	0.00519117	0.000797646	0.000790848
GOTERM_BP_DIRECT	GO:0071805~potassium ion transmembrane transport	35	0.752526	1.10674e-06	5.95595	HCN4, HCN3, SLC24A4, SLC24A3, KCNC1, KCNC2, KCNA1, KCNA2, HPN, KCNA4, KCNA6, NALCN, KCNV1, SLC17A6, KCNN2, TRPM5, KCNJ3, KCNH2, KCNJ5, KCNH3, MCOLN3, KCNJ10, KCNH5, KCNK10, KCNH7, KCND3, ABCC8, KCNK12, KCNJ16, KCNAB1, SLC9A2, SLC9A4, KCNQ1, KCNQ4, HCN1	1946	142	19416	2.45922	0.00556907	0.000797646	0.000790848
GOTERM_BP_DIRECT	GO:1902476~chloride transmembrane transport	30	0.645023	1.4912e-06	5.82646	CLIC6, OCA2, CLIC5, AQP6, SLC4A1, BEST3, CLCN1, GABRR3, GLRA3, CLCA2, CLCA1, SLC17A6, SLC17A8, GABRA2, SLC12A3, SLC12A5, GABRA5, GABRA4, SLC12A1, GABRA3, ANO4, GABRG3, ANO5, GABRG2, GABRG1, ANO3, ANO1, FXYD3, FXYD1, CFTR	1946	113	19416	2.64886	0.00749636	0.000940388	0.000932373
GOTERM_BP_DIRECT	GO:0045109~intermediate filament organization	23	0.494517	1.9624e-06	5.70721	KRT71, KRT81, KRT3, KRT1, KRT13, TCHH, KRT78, KRT77, KRT32, KRT5, KRT20, KRT74, KRT85, KRT83, BFSP2, SHH, KRT26, KRT25, NEFL, KRT6C, INA, KRT6B, KRT6A	1946	74	19416	3.10108	0.0098534	0.00104157	0.00103269
GOTERM_BP_DIRECT	GO:0007155~cell adhesion	90	1.93507	2.06456e-06	5.68517	CNTNAP3, PTPRT, BMP10, CSF3R, PCDH11Y, THSD7B, CTNND2, PCDH11X, STAB2, LAMC1, CDH8, CCN4, TNR, SVEP1, PLXNC1, CD36, CD34, CD33, PCDHAC2, CCR3, MYBPC3, CD96, POSTN, ENTPD1, KIRREL2, EGFL6, MYBPC2, DSCAM, ITGA4, ROM1, IZUMO1R, PCDHA13, OLFM4, PCDHA11, PCDHA10, PARD3B, CLDN11, ADAM2, FLG2, CEACAM1, CDHR1, ADGRB1, ADAM12, COL4A6, ITGA8, COL6A6, COL6A5, CHST4, CDH17, FREM2, CNTNAP5, FREM3, COL15A1, SE…	1946	543	19416	1.65371	0.0103637	0.00104157	0.00103269
GOTERM_BP_DIRECT	GO:0007196~adenylate cyclase-inhibiting G protein-coupled glutamate receptor signaling pathway	8	0.172006	3.00641e-06	5.52195	GRM2, GRM5, GRM4, GRM7, GRM6, GRM8, GRIK3, GRM1	1946	9	19416	8.86879	0.0150559	0.00137885	0.0013671
GOTERM_BP_DIRECT	GO:0006629~lipid metabolic process	49	1.05354	7.5918e-06	5.11966	ACSM1, ACSM2A, ACSM5, LIPA, PLB1, ACSM2B, SULT1C3, LIPF, FADS2, PLCZ1, FADS6, LIPI, LIPH, CD36, ACP3, ENPP6, HMGCS1, GPX5, CH25H, ALDH3A1, BDH1, SLC27A6, LPA, PAFAH1B3, MTTP, GDPD2, GDPD4, GDPD5, SDSL, MTLN, HSD17B10, CYP2B6, CYP4X1, APOF, THEM4, APOD, APOB, PTPRN2, SLC16A11, TECRL, CYP8B1, CYP27C1, CYP11B2, FABP6, GSTA3, CYP11B1, APOC1, THRSP, PLCD4	1946	250	19416	1.95557	0.0375839	0.00319172	0.00316451
GOTERM_BP_DIRECT	GO:0042391~regulation of membrane potential	21	0.451516	1.39235e-05	4.85625	HCN4, KCNH2, KCNH3, HCN3, CHRNA3, KCNH5, CHRNA4, KCNH7, KCNA1, LRRK2, ABCB5, GRIK3, HTR3D, SLC1A6, RIMS2, RIMS1, RIMS4, PIEZO2, CHRFAM7A, SLC39A8, HCN1	1946	71	19416	2.95106	0.067847	0.00540338	0.00535733
GOTERM_BP_DIRECT	GO:0099505~regulation of presynaptic membrane potential	13	0.27951	2.25928e-05	4.64603	GABRA2, KCNC1, KCNC2, KCNJ9, GABRA5, KCNA1, KCNA2, GRIK3, KCNA4, SCN10A, GRIA4, KCNJ3, SCN1A	1946	31	19416	4.18407	0.107746	0.00814148	0.00807209
GOTERM_BP_DIRECT	GO:0034220~monoatomic ion transmembrane transport	33	0.709525	4.96849e-05	4.30378	CHRNA3, CHRNA4, GRIK3, GRIK1, NALCN, SCN11A, CLCA2, CLCA1, TRPM6, GRIA4, SCN1A, KCNH2, TPTE2, DCD, GRID1, SLC12A1, HTR3D, ATP2B3, KCNAB1, ATP2B2, ANO4, TMC5, ANO5, TMC3, TMC2, ANO3, ANO1, SCNN1B, SCNN1A, ATP13A4, CHRFAM7A, ZACN, CNGB1	1946	154	19416	2.13801	0.221757	0.0164191	0.0162792
