# Supplementary material for: Temporal transcriptomic profiling of human three-dimensional neuromuscular co-cultures
Source: Biol Open. 2025 Sep 16;14(9):bio062196. doi: 10.1242/bio.062196 (PMC12486213; doi:10.1242/bio.062196)
Supplement: Table S5. GO Terms - Group 2 [file biolopen-14-062196-TableS5.xlsx]

## Sheet: Sup Tab. 5 GO Terms - Gr. 2
Supplementary Table 5 - GO Terms - Group 2
Category	Term	Count	%	PValue	Pvalue -log10	Genes	List Total	Pop Hits	Pop Total	Fold Enrichment	Bonferroni	Benjamini	FDR
GOTERM_BP_DIRECT	GO:0006936~muscle contraction	16	2.25035	5.20806e-08	7.28332	CHRNB1, KCND2, KCNIP2, LMOD3, TTN, CKMT2, P2RX6, CHRND, ACTA1, MYH3, CHRNG, MYL1, SSPN, UTS2, ANKRD2, MYH7	555	66	13467	5.88239	0.000137327	0.000137284	0.000136191
GOTERM_BP_DIRECT	GO:0007155~cell adhesion	37	5.20394	1.22253e-06	5.91274	NLGN3, SLC23A2, ACHE, PCDHGB6, NCAN, CUZD1, PCDH18, COL19A1, ISLR, GPNMB, CHL1, CCN5, PCDHA4, CTNNA2, ITGB6, EDIL3, SCN1B, IL32, AOC3, PCDHGA5, VCAM1, ACTN2, PCDHGA3, PCDHGA1, MYBPH, ATP1B1, RHOB, PTPRD, CLDN5, APC, ANOS1, SSPN, ACKR3, ITGA6, CD24, FOLR1, EPHA3	555	367	13467	2.44632	0.00321861	0.00161129	0.00159845
GOTERM_BP_DIRECT	GO:0071805~potassium ion transmembrane transport	14	1.96906	2.31308e-06	5.63581	KCNG2, SNAP25, KCND2, KCNB1, KCNIP2, KCNIP3, KCNIP4, SLC1A3, ABCC9, TMEM175, AQP1, KCNT2, KCNK3, KCNH1	555	66	13467	5.14709	0.00608104	0.00203243	0.00201624
GOTERM_BP_DIRECT	GO:0050778~positive regulation of immune response	8	1.12518	9.32151e-06	5.03051	HLA-DMA, HLA-DRB5, HLA-DMB, HLA-DRA, HLA-DRB1, ELANE, HLA-DQA1, HLA-DQB1	555	20	13467	9.70595	0.0242813	0.00483171	0.00479322
GOTERM_BP_DIRECT	GO:0002503~peptide antigen assembly with MHC class II protein complex	7	0.984529	1.06802e-05	4.97142	HLA-DMA, HLA-DRB5, HLA-DMB, HLA-DRA, HLA-DRB1, HLA-DQA1, HLA-DQB1	555	14	13467	12.1324	0.027771	0.00483171	0.00479322
GOTERM_BP_DIRECT	GO:0060048~cardiac muscle contraction	10	1.40647	1.09978e-05	4.95869	MYL4, MYL2, MYL3, CASQ2, TNNI2, ATP1B1, SCN3B, SCN1B, MYH7, TTN	555	36	13467	6.74024	0.0285849	0.00483171	0.00479322
GOTERM_BP_DIRECT	GO:0002504~antigen processing and presentation of peptide or polysaccharide antigen via MHC class II	7	0.984529	1.71828e-05	4.76491	HLA-DMA, HLA-DRB5, HLA-DMB, HLA-DRA, HLA-DRB1, HLA-DQA1, HLA-DQB1	555	15	13467	11.3236	0.0443001	0.00647054	0.00641899
GOTERM_BP_DIRECT	GO:0006941~striated muscle contraction	7	0.984529	3.95941e-05	4.40237	SMPX, PGAM2, CASQ2, KLHL41, LMOD3, MYH7, TTN	555	17	13467	9.99141	0.0991458	0.0130463	0.0129423
GOTERM_BP_DIRECT	GO:0003009~skeletal muscle contraction	8	1.12518	4.8304e-05	4.31602	CHRNA1, CHRND, MYH3, TNNT1, TNNT3, TNNI2, MYH14, MYH7	555	25	13467	7.76476	0.119601	0.0141477	0.014035
GOTERM_BP_DIRECT	GO:0034220~monoatomic ion transmembrane transport	14	1.96906	9.49348e-05	4.02257	GRIA1, CHRNA1, CHRNB1, GRIK5, KCNIP4, ATP2A1, CHRND, STING1, CHRNG, SFXN4, LRRC8B, KCNK3, SCN1B, KCNH1	555	92	13467	3.69248	0.221476	0.0229348	0.0227521
GOTERM_BP_DIRECT	GO:0007268~chemical synaptic transmission	18	2.53165	9.57068e-05	4.01906	GRIA1, NLGN3, CHRNB1, SNAP25, SYT3, KCND2, KCNIP2, GAD1, SLC1A3, SYN1, LRP6, CHRND, SV2C, GLRB, CHRNG, SST, UTS2, KCNK3	555	145	13467	3.01219	0.223059	0.0229348	0.0227521
GOTERM_BP_DIRECT	GO:0055085~transmembrane transport	17	2.391	0.000159603	3.79696	ABCA2, SLC35A4, ABCB6, SLC2A13, CYBRD1, ATP1A3, SLCO5A1, ABCC9, SLC35F1, SLC4A2, MAGT1, LRP6, SLC5A7, SLC4A8, SV2C, SLC25A23, ATP6V0E2	555	137	13467	3.01097	0.343548	0.0350594	0.0347801
GOTERM_BP_DIRECT	GO:0045214~sarcomere organization	9	1.26582	0.00018698	3.7282	MYH3, TNNT1, ACTN2, TNNT3, MYBPH, MYOZ2, MYPN, MYH7, TTN	555	40	13467	5.45959	0.389277	0.0352057	0.0349252
GOTERM_BP_DIRECT	GO:0007271~synaptic transmission, cholinergic	6	0.843882	0.000246441	3.60829	CHRNA1, SLC5A7, CHRNB1, CHRND, CHRNG, LYPD1	555	15	13467	9.70595	0.477926	0.0405062	0.0401835
GOTERM_BP_DIRECT	GO:0095500~acetylcholine receptor signaling pathway	6	0.843882	0.000246441	3.60829	CHRNA1, CHRNB1, CHRND, ACHE, CHRNG, LYPD1	555	15	13467	9.70595	0.477926	0.0405062	0.0401835
