# Supplementary material for: Temporal transcriptomic profiling of human three-dimensional neuromuscular co-cultures
Source: Biol Open. 2025 Sep 16;14(9):bio062196. doi: 10.1242/bio.062196 (PMC12486213; doi:10.1242/bio.062196)
Supplement: Table S6. GO Terms - Group 3 [file biolopen-14-062196-TableS6.xlsx]

## Sheet: Sup Tab. 6 GO Terms - Gr. 3
Supplementary Table 6 - GO Terms - Group 3
Category	Term	Count	%	PValue	Pvalue -log10	Genes	List Total	Pop Hits	Pop Total	Fold Enrichment	Bonferroni	Benjamini	FDR
GOTERM_BP_DIRECT	GO:0007156~homophilic cell adhesion via plasma membrane adhesion molecules	16	4.54545	2.64858e-08	7.57699	PCDHB18P, ROBO2, CLSTN2, PCDHB15, PCDHB14, PCDHB13, PCDHB12, PCDHB11, PCDHB10, PCDHB16, PCDHB6, PCDHB5, HMCN1, PCDHB9, PCDHB8, PCDHB7	288	117	13467	6.39459	5.02158e-05	4.37023e-05	4.34256e-05
GOTERM_BP_DIRECT	GO:0007416~synapse assembly	12	3.40909	4.61238e-08	7.33607	FLRT3, SPOCK2, PCDHB16, PCDHB6, PCDHB5, PCDHB14, PCDHB13, MAPT, PCDHB11, PCDHB10, PCDHB9, PLXNA4	288	60	13467	9.35208	8.7447e-05	4.37023e-05	4.34256e-05
GOTERM_BP_DIRECT	GO:0007155~cell adhesion	26	7.38636	3.09717e-07	6.50904	PCDHB18P, ROBO2, CNTNAP2, SPON1, COMP, RELN, CIROP, LSAMP, PCDHB15, PCDHB14, PCDHB13, PCDHB12, PCDHB11, PCDHB10, NELL2, VCAN, CXCL12, KIT, PCDHB16, PCDHB6, CNTN1, PCDHB5, PCDHB9, PCDHB8, PCDHB7, CNTNAP4	288	367	13467	3.31273	0.000587051	0.000195638	0.000194399
GOTERM_BP_DIRECT	GO:0016339~calcium-dependent cell-cell adhesion via plasma membrane cell adhesion molecules	8	2.27273	1.4968e-06	5.82484	PCDHB16, PCDHB6, PCDHB5, PCDHB14, PCDHB13, PCDHB11, PCDHB10, PCDHB9	288	28	13467	13.3601	0.0028339	0.000709107	0.000704616
GOTERM_BP_DIRECT	GO:0007399~nervous system development	24	6.81818	2.02077e-06	5.69448	PCDHB18P, PCSK2, NTRK1, TENM1, NTRK2, DLX5, LSAMP, PCDHB15, PCDHB13, PTN, PCDHB12, PCDHB11, KALRN, PCDHB10, DCLK1, EDNRB, PCDHB6, ST8SIA4, PCDHB5, TCF4, SCRG1, PCDHB9, PCDHB8, PCDHB7	288	353	13467	3.17918	0.00382405	0.00076587	0.000761021
GOTERM_BP_DIRECT	GO:0007268~chemical synaptic transmission	15	4.26136	2.59951e-06	5.58511	PCDHB14, PCDHB13, HTR2A, PCDHB11, SLC6A2, GRIN2B, PCDHB10, CACNB2, PCDHB16, PCDHB6, CRH, PCDHB5, PDE7B, TAC1, PCDHB9	288	145	13467	4.83728	0.00491655	0.000821012	0.000815812
GOTERM_BP_DIRECT	GO:0050965~detection of temperature stimulus involved in sensory perception of pain	6	1.70455	1.07003e-05	4.97061	NTRK1, CXCL12, MMP24, SCN9A, HTR2A, TAC1	288	15	13467	18.7042	0.0200834	0.00289672	0.00287837
GOTERM_BP_DIRECT	GO:0030198~extracellular matrix organization	13	3.69318	1.83302e-05	4.73683	COL14A1, FBLN1, TNFRSF11B, ADAMTS15, COL3A1, MMP24, EGFLAM, SPOCK2, COL4A5, COL9A3, ADAMTS9, MARCOL, MYF5	288	128	13467	4.7491	0.0341574	0.00434197	0.00431448
GOTERM_BP_DIRECT	GO:0019933~cAMP-mediated signaling	7	1.98864	6.06556e-05	4.21713	PDE10A, PDE4D, PDE3B, ADCY2, ADCY1, PDE7B, PDE8B	288	33	13467	9.91888	0.10864	0.0127714	0.0126905
GOTERM_BP_DIRECT	GO:0007165~signal transduction	36	10.2273	0.000558936	3.25264	TENM1, ITK, VIPR2, PPM1L, PLPPR3, PDE3B, TNFRSF11B, KALRN, KLRK1, SCUBE1, KLRC4-KLRK1, TNFSF10, CLIC2, PDE8B, PDE4D, ARHGAP28, ANK2, ANK3, APLN, MAPK10, APBB1IP, GNAL, PDE10A, CXCL12, KIT, OGN, PPP1R1B, CRH, SPARCL1, CD300E, PDE7B, ROR2, PLCB1, IL17D, PLPP3, IL18R1	288	917	13467	1.83574	0.653558	0.0882653	0.0877063
