# Supplementary material for: Temporal transcriptomic profiling of human three-dimensional neuromuscular co-cultures
Source: Biol Open. 2025 Sep 16;14(9):bio062196. doi: 10.1242/bio.062196 (PMC12486213; doi:10.1242/bio.062196)
Supplement: Table S7. GO Terms - Group 4 [file biolopen-14-062196-TableS7.xlsx]

## Sheet: Sup Tab. 7 GO Terms - Gr. 4
Supplementary Table 7 - GO Terms - Group 4
Category	Term	Count	%	PValue	Pvalue -log10	Genes	List Total	Pop Hits	Pop Total	Fold Enrichment	Bonferroni	Benjamini	FDR
GOTERM_BP_DIRECT	GO:0006396~RNA processing	62	6.42487	4.10562e-15	14.3866	SNORD113-8, SNORA40, SNORA38B, SNORA9, SNORD1C, SNORA8, SNORA3B, SNORD49A, SNORD16, SNORD57, SNORD13, SNORD99, SNORD12, SNORA73A, SNORA1, SNORD95, SNORA33, SNORA31, SNORA75, SNORD58A, SNORD14D, SNORD14C, SNORA11B, SNORD38B, SNORD44, SNORA26, SNORA68, SNORD87, SNORA65, SNORD84, SNORA66, SNORA50C, SNORA64, SNORA61, SNORA16A, SNORD117, TRMT2A, SNORD114-1, SNORD37, SNORD79, SNORD50B, SNORA11D, SNORD5…	547	493	13467	3.09619	9.89575e-12	9.88634e-12	9.88634e-12
																		Supplementary Table 5 - GO Terms - Group 3
