# Supplementary material for: Temporal transcriptomic profiling of human three-dimensional neuromuscular co-cultures
Source: Biol Open. 2025 Sep 16;14(9):bio062196. doi: 10.1242/bio.062196 (PMC12486213; doi:10.1242/bio.062196)
Supplement: Table S8. GO Terms - Group 5 [file biolopen-14-062196-TableS8.xlsx]

## Sheet: Sup Tab. 8 GO Terms - Gr. 5
Supplementary Table 8 - GO Terms - Group 5
Category	Term	Count	%	PValue	Pvalue -log10	Genes	List Total	Pop Hits	Pop Total	Fold Enrichment	Bonferroni	Benjamini	FDR
GOTERM_BP_DIRECT	GO:0061844~antimicrobial humoral immune response mediated by antimicrobial peptide	12	1.05448	7.16286e-07	6.14491	H2BC14, H2BC8, H2BC15, TSLP, H2BC6, CCL5, CCL3L3, H2BC10, CCL3, ADM, CXCL3, CCL26	353	64	13467	7.15315	0.00131781	0.00131797	0.00131725
GOTERM_BP_DIRECT	GO:0006954~inflammatory response	20	1.75747	4.9099e-05	4.30893	SEMA7A, IL1RN, PTGIR, NRROS, PTGER2, CCL3L3, WNK4, ADM, CXCL3, FOSL1, ADGRE2, TNIP1, CCL5, COL6A1, HYAL3, PLP1, CCL3, TRIM14, IL36RN, CCL26	353	258	13467	2.95738	0.0864284	0.0433849	0.0433613
GOTERM_BP_DIRECT	GO:0070098~chemokine-mediated signaling pathway	7	0.615114	7.07363e-05	4.15036	CCL5, CCL3L3, ACKR4, CCL3, CXCL3, CCR10, CCL26	353	28	13467	9.53754	0.122107	0.0433849	0.0433613
GOTERM_BP_DIRECT	GO:0071222~cellular response to lipopolysaccharide	13	1.14236	0.000326738	3.4858	MMP3, SERPINE1, HMGB2, IRAK3, CXCL3, MMP9, ASS1, ZFP36, TNIP1, IL36RN, VIM, CARD16, CD68	353	141	13467	3.51739	0.452079	0.1503	0.150218
GOTERM_BP_DIRECT	GO:0060326~cell chemotaxis	7	0.615114	0.000932305	3.03044	LOX, CCL5, CCL3L3, ACKR4, CCL3, HMGB2, CCR10	353	44	13467	6.06934	0.820427	0.285907	0.285751
