# Supplementary material for: Temporal transcriptomic profiling of human three-dimensional neuromuscular co-cultures
Source: Biol Open. 2025 Sep 16;14(9):bio062196. doi: 10.1242/bio.062196 (PMC12486213; doi:10.1242/bio.062196)
Supplement: Table S9. GO Terms - Group 6 [file biolopen-14-062196-TableS9.xlsx]

## Sheet: Sup Tab. 9 GO Terms - Group 6
Supplementary Table 9 - GO Terms - Group 6
Category	Term	Count	%	PValue	Pvalue -log10	Genes	List Total	Pop Hits	Pop Total	Fold Enrichment	Bonferroni	Benjamini	FDR
GOTERM_BP_DIRECT	GO:0006955~immune response	12	8.95522	7.3118e-08	7.13598	IL1A, CSF3, IL6, CXCL8, CSF2, CCL20, IL1B, LIF, TNFSF9, ULBP1, LTB4R, TLR2	89	201	13467	9.03371	7.158e-05	3.48605e-05	3.43971e-05
GOTERM_BP_DIRECT	GO:0010628~positive regulation of gene expression	15	11.194	8.48894e-08	7.07115	CXCL8, CSF2, ITGA3, ITGB3, LIF, TNC, HMGA2, INHBA, PRDM1, P2RX7, IL1A, IL6, IL1B, ADM2, TLR2	89	362	13467	6.26994	8.31032e-05	3.48605e-05	3.43971e-05
GOTERM_BP_DIRECT	GO:0006954~inflammatory response	13	9.70149	1.06934e-07	6.97088	CXCL8, CCL20, LTB4R, RELB, P2RX7, IL1A, IL6, ADORA2A, ELF3, IRAK2, IL1B, PTGDR, TLR2	89	258	13467	7.62438	0.000104683	3.48605e-05	3.43971e-05
GOTERM_BP_DIRECT	GO:0071222~cellular response to lipopolysaccharide	9	6.71642	3.7566e-06	5.4252	IL1A, CSF3, IL6, CXCL8, CSF2, IRAK2, IL1B, IL24, PTGS2	89	141	13467	9.65838	0.00367097	0.000918489	0.00090628
GOTERM_BP_DIRECT	GO:0007267~cell-cell signaling	8	5.97015	8.3068e-06	5.08057	GREM1, PANX2, ADORA2A, CCL20, IL1B, GUCA1B, TNFSF9, INHBA	89	112	13467	10.8082	0.00809942	0.00162481	0.00160321
GOTERM_BP_DIRECT	GO:0045766~positive regulation of angiogenesis	8	5.97015	1.70743e-05	4.76766	GREM1, IL1A, CXCL8, IL1B, ADM2, ITGB3, HMGA2, RAPGEF3	89	125	13467	9.68413	0.0165769	0.0027831	0.00274611
GOTERM_BP_DIRECT	GO:0008285~negative regulation of cell population proliferation	11	8.20896	7.25236e-05	4.13952	IL1A, IL6, CXCL8, ADORA2A, IL1B, IL24, MMRN2, LIF, INHBA, PTGS2, TLR2	89	340	13467	4.89547	0.068541	0.00829676	0.00818647
GOTERM_BP_DIRECT	GO:0008284~positive regulation of cell population proliferation	11	8.20896	8.59049e-05	4.06598	GREM1, CSF3, IL6, TNXB, CSF2, GDNF, IL1B, IL24, HILPDA, LIF, TNC	89	347	13467	4.79672	0.0806648	0.0084015	0.00828982
GOTERM_BP_DIRECT	GO:0045944~positive regulation of transcription by RNA polymerase II	17	12.6866	0.000617144	3.20961	CSF3, LIF, MICAL2, HMGA2, INHBA, ETS2, RELB, GREM1, IL1A, IL4I1, IL6, GDNF, ELF3, IL1B, BMAL2, CCN1, TLR2	89	991	13467	2.59571	0.453582	0.0484739	0.0478296
GOTERM_BP_DIRECT	GO:0007155~cell adhesion	10	7.46269	0.000644337	3.19089	CLEC4A, TNXB, ITGA3, ITGB3, NTM, MMRN2, TNC, ICAM5, CCN1, HAPLN3	89	367	13467	4.12301	0.467945	0.0484739	0.0478296
