# Supplementary material for: Temporal transcriptomic profiling of human three-dimensional neuromuscular co-cultures
Source: Biol Open. 2025 Sep 16;14(9):bio062196. doi: 10.1242/bio.062196 (PMC12486213; doi:10.1242/bio.062196)
Supplement: Table S10. GO Terms - Group 7 [file biolopen-14-062196-TableS10.xlsx]

## Sheet: Sup Tab. 10 GO Terms - Gr. 7
Supplementary Table 10 - GO Terms - Group 7
Category	Term	Count	%	PValue	Pvalue -log10	Genes	List Total	Pop Hits	Pop Total	Fold Enrichment	Bonferroni	Benjamini	FDR
GOTERM_BP_DIRECT	GO:0051301~cell division	40	1.91113	3.9056e-12	11.4083	ANAPC15, CDCA5, NCAPG, CDCA8, BUB1B, KIF11, SKA3, TRIOBP, NCAPH, AURKB, GNAI2, CDC20, CCNB2, CCNB1, NUF2, NEK2, FAM83D, BUB1, CDT1, HELLS, CENPV, SPAG5, UBE2C, PLK1, PIMREG, CDC25C, CDC25A, NDC80, ZWINT, ASPM, TPX2, CENPF, KIF18B, KIFC1, CDK1, TACC3, BIRC5, MCM5, KIF2C, SPC24	421	349	13467	3.66626	8.09619e-09	8.0924e-09	7.98695e-09
GOTERM_BP_DIRECT	GO:0000278~mitotic cell cycle	23	1.0989	1.61812e-11	10.791	CDT1, TTYH1, CDCA5, PLK1, CDCA8, KIF11, KIF22, SKA3, HASPIN, NDC80, AURKB, KIF15, CIT, ASPM, TPX2, CENPF, EDNRA, KIF18B, PBK, BIRC5, NEK2, MYBL2, TUBA8	421	120	13467	6.13106	3.35436e-08	1.575e-08	1.55448e-08
GOTERM_BP_DIRECT	GO:0007094~mitotic spindle assembly checkpoint signaling	13	0.621118	2.3265e-11	10.6333	PLK1, BUB1B, TTK, HASPIN, NDC80, ZWINT, CDC20, CENPF, NUF2, BIRC5, TRIP13, BUB1, SPC24	421	29	13467	14.3395	4.82285e-08	1.575e-08	1.55448e-08
GOTERM_BP_DIRECT	GO:0002181~cytoplasmic translation	20	0.955566	3.04054e-11	10.517	RPL4, RPS9, RPL3, RPLP1, RPL34, RPL12, RPL22, RPL36A, RPL13A, RPL23A, RPSA, RPSA2, RPS19, RPL14, RPL22L1, RPS2, RPL29, RPL26L1, RPS23, RPL19	421	90	13467	7.10847	6.30303e-08	1.575e-08	1.55448e-08
GOTERM_BP_DIRECT	GO:0061844~antimicrobial humoral immune response mediated by antimicrobial peptide	15	0.716675	7.65708e-09	8.11594	H2BC9, CXCL6, CCL11, CXCL1, LOC102724334, CXCL2, H2BC17, CXCL5, H2BC12, CCL8, H2BC12L, RPS19, CCL7, CCL2, PF4	421	64	13467	7.49722	1.5873e-05	3.17309e-06	3.13175e-06
GOTERM_BP_DIRECT	GO:0007059~chromosome segregation	17	0.812231	1.11474e-08	7.95282	TOP2A, CENPU, SPAG5, HJURP, TTK, MKI67, SKA3, NDC80, CENPF, NUF2, CENPM, BIRC5, NEK2, KIF2C, BUB1, SPC24, DLGAP5	421	88	13467	6.17952	2.31084e-05	3.84959e-06	3.79942e-06
GOTERM_BP_DIRECT	GO:0006412~translation	24	1.14668	7.47391e-08	7.12645	RPL4, RPS9, RPL3, RPL36A-HNRNPH2, MIR12136, RPLP1, RPL34, RPL12, RPL22, RPL36A, RPL13A, RPL23A, RPSA, RPSA2, RPS19, RPL36AL, NACA, RPL14, RPL22L1, RPS2, RPL29, RPL26L1, RPS23, RPL19	421	201	13467	3.81948	0.000154922	2.21228e-05	2.18345e-05
GOTERM_BP_DIRECT	GO:0007052~mitotic spindle organization	13	0.621118	1.76017e-07	6.75444	PLK4, PLK1, TTK, WDR62, KIF11, NDC80, AURKB, CCNB1, KIF4A, NUF2, TACC3, BIRC5, DLGAP5	421	58	13467	7.16975	0.000364817	4.55885e-05	4.49944e-05
GOTERM_BP_DIRECT	GO:0090307~mitotic spindle assembly	11	0.525561	9.3874e-07	6.02745	CDC20, TPX2, UHRF1, KIFC1, CDCA8, BIRC5, MYBL2, NEK2, KIF11, AURKB, KIF15	421	45	13467	7.81932	0.00194412	0.000216119	0.000213303
GOTERM_BP_DIRECT	GO:0070098~chemokine-mediated signaling pathway	9	0.430005	1.50368e-06	5.82284	CXCL6, CCL8, CCL11, CCL7, CCL2, CXCL1, CXCL2, CXCL5, PF4	421	28	13467	10.2819	0.00311228	0.000311563	0.000307503
GOTERM_BP_DIRECT	GO:0000070~mitotic sister chromatid segregation	9	0.430005	3.51523e-06	5.45405	KIF18B, SPAG5, KIFC1, PLK1, NUSAP1, CDCA8, SKA3, NDC80, ZWINT	421	31	13467	9.28687	0.00726061	0.000662142	0.000653514
GOTERM_BP_DIRECT	GO:0010273~detoxification of copper ion	6	0.28667	1.13968e-05	4.94322	MT2A, MT1A, MT1M, MT1F, MT1G, MT1E	421	11	13467	17.4481	0.0233488	0.00196785	0.0019422
GOTERM_BP_DIRECT	GO:0031507~heterochromatin formation	11	0.525561	1.69928e-05	4.76974	H2AC11, H2AC12, H2AJ, H2AC13, H2AC14, H2AC7, UHRF1, H2AC4, H2AC21, H2AC17, LMNB1	421	61	13467	5.76835	0.0346131	0.00270839	0.0026731
GOTERM_BP_DIRECT	GO:0051310~metaphase chromosome alignment	6	0.28667	3.01452e-05	4.52078	CENPF, KIF2C, KIF22, FAM83D, SKA3, NDC80	421	13	13467	14.7637	0.0605794	0.00416939	0.00411506
GOTERM_BP_DIRECT	GO:0000281~mitotic cytokinesis	11	0.525561	3.01838e-05	4.52023	ANLN, KIF4A, CFL1, PLK1, NUSAP1, CDCA8, BIRC5, KIF20A, AURKB, CEP55, CIT	421	65	13467	5.41337	0.0606546	0.00416939	0.00411506
