# Supplementary material for: Temporal transcriptomic profiling of human three-dimensional neuromuscular co-cultures
Source: Biol Open. 2025 Sep 16;14(9):bio062196. doi: 10.1242/bio.062196 (PMC12486213; doi:10.1242/bio.062196)
Supplement: Table S11. GO Terms - Group 8 [file biolopen-14-062196-TableS11.xlsx]

## Sheet: Sup Tab. 11 GO Terms - Gr. 8
Supplementary Table 11 - GO Terms - Group 8
Category	Term	Count	%	PValue	Pvalue -log10	Genes	List Total	Pop Hits	Pop Total	Fold Enrichment	Bonferroni	Benjamini	FDR
GOTERM_BP_DIRECT	GO:0006396~RNA processing	18	8.29493	7.27826e-06	5.13797	SNORA72, SNORA6, SNORA62, SNORD45A, SNORA14B, SCARNA10, SCARNA1, SNORD17, SNORD29, SNORD27, MIR1248, SNORD47, SNORD22, SNORA74A, SNORD89, SNORD97, SNORA44, SNORA20	165	572	19416	3.70299	0.00853717	0.00856651	0.00856651
GOTERM_BP_DIRECT	GO:0150104~transport across blood-brain barrier	6	2.76498	0.000769754	3.11365	SLC6A6, SLC38A1, NHERF1, LEPR, ATP2A3, SLC5A3	165	85	19416	8.30631	0.596315	0.453	0.453
